# Supplementary material for: Assessing predictors for new post translational modification sites: A case study on hydroxylation
Source: PLoS Comput Biol. 2020 Jun 22;16(6):e1007967. doi: 10.1371/journal.pcbi.1007967 (PMC7332089; doi:10.1371/journal.pcbi.1007967)
Supplement: S1 Data — (ZIP) [file pcbi.1007967.s002.zip]

Archive with 13 entries (10 files):
- hydroxylation_supplementary/
- hydroxylation_supplementary/src/
- hydroxylation_supplementary/src/evaluation.py
- hydroxylation_supplementary/src/plot_evaluation.py
- hydroxylation_supplementary/README.txt
- hydroxylation_supplementary/data/
- hydroxylation_supplementary/data/evaluation_binary.tsv
- hydroxylation_supplementary/data/evaluation_score.tsv
- hydroxylation_supplementary/data/predictions.tsv
- hydroxylation_supplementary/data/predictions_hmm.tsv
- hydroxylation_supplementary/data/reference.tsv
- hydroxylation_supplementary/data/replicas.tsv
- hydroxylation_supplementary/data/results_tables.tsv
