# Supplementary material for: Assessing predictors for new post translational modification sites: A case study on hydroxylation
Source: PLoS Comput Biol. 2020 Jun 22;16(6):e1007967. doi: 10.1371/journal.pcbi.1007967 (PMC7332089; doi:10.1371/journal.pcbi.1007967)
Supplement: S1 Data — (ZIP) [file pcbi.1007967.s002.zip › hydroxylation_supplementary/src/evaluation.py]

#!/usr/bin/env python

import math
import numpy as np
import scipy.stats
import sklearn.metrics
import random

np.warnings.filterwarnings('ignore')


def sample_sites(dataset, sample_size=1000, n_replica=1000):
    """
    Return a list of n_replica lists, each list contains sampled indexes
    """
    res = []  # List of lists of integers (indexes)
    indexes = [j for j in range(len(dataset))]
    for i in range(n_replica):
        if len(dataset) <= sample_size:
            res.append(indexes)
        else:
            res.append(random.sample(indexes, sample_size))
    return res


def mean_confidence_interval(data, confidence=0.95):
    a = 1.0 * np.array(data)
    n = len(a)
    m, se = np.mean(a), scipy.stats.sem(a)
    h = se * scipy.stats.t.ppf((1 + confidence) / 2., n-1)
    return m, m-h, m+h


def calc_score(tp, fp, tn, fn):
    sn = (tp / float(tp + fn)) if (tp + fn) > 0 else np.NaN
    sp = (tn / float(tn + fp)) if (tn + fp) > 0 else np.NaN
    prec = tp / float(tp + fp) if (tp + fp) > 0 else np.NaN
    wacc = (sn + sp) / 2.0 if (not np.isnan(sp) and not np.isnan(sn)) else np.NaN
    f1 = (2.0 * tp / (2.0 * tp + fp + fn)) if (tp + fp + fn) > 0 else np.NaN
    mcc = ((tp * tn - float(fp * fn)) /
           math.sqrt((tp + fp) * (tp + fn) * (tn + fp) * (tn + fn))) \
        if (tp + fp) * (tp + fn) * (tn + fp) * (tn + fn) > 0.0 else np.NaN
    return [float(tp), float(fp), float(tn), float(fn), sn, sp, prec, wacc, f1, mcc]


def evaluate_methods(ref_pos, ref_neg, rep, pred):
    """
    Evaluate methods
    :param ref_pos: [ ( uniprot_id, pos ), ... ]
    :param ref_neg: [ ( uniprot_id, pos ), ... ]
    :param rep: { replica_index : { type : [index, ... ] } }  (where "type" can be "pos" or "neg")
    :param pred: { method_label : { uniprot_id : { pos : ( score, class ) } } }
    :return:
    """
    confusion = {}  # { method : { replica_index : { confusion_matrix }} }
    score = {}  # { method: { replica_index: { pos: [ site_elements, ... ], neg: [ site_elements, ... ] }} }
    for i_replica in rep:
        pos = [ref_pos[index] for index in rep[i_replica]["pos"]]
        neg = [ref_neg[index] for index in rep[i_replica]["neg"]]
        # print len(pos), len(neg)

        # Positives
        for uniprot_id, position in pos:
            consensus = []  # Majority vote across methods
            for method in pred:
                s, c = pred[method][uniprot_id][position]
                # Score
                if s is not None and len(method.split('_')) < 2:
                    score.setdefault(method, {}).setdefault(i_replica, {"pos": [], "neg": []})
                    score[method][i_replica]["pos"].append(s)
                # Binary classification
                confusion.setdefault(method, {}).setdefault(i_replica, {'TP': 0, 'TN': 0, 'FP': 0, 'FN': 0})
                if c == 1:
                    confusion[method][i_replica]['TP'] += 1
                    if method not in ["Naïve-HMM", "Random"]:
                        consensus.append(1)
                else:
                    confusion[method][i_replica]['FN'] += 1
                    if method not in ["Naïve-HMM", "Random"]:
                        consensus.append(0)

            # Score consensus predictor
            agreement = sum(consensus) / len(consensus)
            score.setdefault("Consensus", {}).setdefault(i_replica, {"pos": [], "neg": []})
            score["Consensus"][i_replica]["pos"].append(agreement)

            # Binary classification consensus predictor
            confusion.setdefault("Consensus", {}).setdefault(i_replica, {'TP': 0, 'TN': 0, 'FP': 0, 'FN': 0})
            if agreement >= 0.5:
                confusion["Consensus"][i_replica]['TP'] += 1
            else:
                confusion["Consensus"][i_replica]['FN'] += 1

            # Random predictor
            # confusion.setdefault("Random", {}).setdefault(i_replica, {'TP': 0, 'TN': 0, 'FP': 0, 'FN': 0})
            # if bool(random.getrandbits(1)):
            #     confusion["Random"][i_replica]['TP'] += 1
            # else:
            #     confusion["Random"][i_replica]['FN'] += 1

        # Negatives
        for uniprot_id, position in neg:
            consensus = []  # Majority vote across methods
            for method in pred:
                s, c = pred[method][uniprot_id][position]
                # Score
                if s is not None and len(method.split('_')) < 2:
                    score.setdefault(method, {}).setdefault(i_replica, {"pos": [], "neg": []})
                    score[method][i_replica]["neg"].append(s)
                # Binary classification
                confusion.setdefault(method, {}).setdefault(i_replica, {'TP': 0, 'TN': 0, 'FP': 0, 'FN': 0})
                if c == 1:
                    confusion[method][i_replica]['FP'] += 1
                    if method not in ["Naïve-HMM", "Random"]:
                        consensus.append(1)
                else:
                    confusion[method][i_replica]['TN'] += 1
                    if method not in ["Naïve-HMM", "Random"]:
                        consensus.append(0)

            # Score consensus predictor
            agreement = sum(consensus) / len(consensus)
            score.setdefault("Consensus", {}).setdefault(i_replica, {"pos": [], "neg": []})
            score["Consensus"][i_replica]["neg"].append(agreement)

            # Binary classification consensus predictor
            confusion.setdefault("Consensus", {}).setdefault(i_replica, {'TP': 0, 'TN': 0, 'FP': 0, 'FN': 0})
            if agreement >= 0.5:
                confusion["Consensus"][i_replica]['FP'] += 1
            else:
                confusion["Consensus"][i_replica]['TN'] += 1

            # Random predictor
            # confusion.setdefault("Random", {}).setdefault(i_replica, {'TP': 0, 'TN': 0, 'FP': 0, 'FN': 0})
            # if bool(random.getrandbits(1)):
            #     confusion["Random"][i_replica]['FP'] += 1
            # else:
            #     confusion["Random"][i_replica]['TN'] += 1

    # Calculate binary statistics
    confusion_mean = {}  # { method : [ (replica_mean, replica_std), ... ] }
    for method in confusion:
        evaluation = []
        for i_replica in confusion[method]:
            cm = confusion[method][i_replica]
            evaluation.append(calc_score(cm['TP'], cm['FP'], cm['TN'], cm['FN']))
        evaluation = np.array(evaluation)  # tp, fp, tn, fn, sn, sp, prec, wacc, f1, mcc
        # confusion_mean[method] = [mean_confidence_interval(col) for col in evaluation.T]  # confidence interval
        confusion_mean[method] = [(np.nanmean(col), np.nanstd(col)) for col in evaluation.T]  # STD

    score_mean = {}
    thresholds = np.arange(0, 101, 1)  # Need to use int since numpy can't compare float array
    for method in score:
        prec_rec = []  # for each replica a list of (precision, recall) tuples, 1 for each threshold
        roc = []  # for each replica a list of (tpr, fpr) tuples, 1 for each threshold

        auc = []  # auc values for each replica
        average_prec = []

        for i_replica in score[method]:

            y_true = [1 for i in range(len(score[method][i_replica]["pos"]))] + [-1 for i in range(len(score[method][i_replica]["neg"]))]
            probas_pred = score[method][i_replica]["pos"] + score[method][i_replica]["neg"]

            auc.append(sklearn.metrics.roc_auc_score(y_true, probas_pred))
            average_prec.append(sklearn.metrics.average_precision_score(y_true, probas_pred))

            # Precision recall curve
            prec, rec, th = sklearn.metrics.precision_recall_curve(y_true, probas_pred)  # precision, recall, thresholds

            # Map values to predefined thresholds
            th = th * 100.0
            th = th.astype(int)
            th = np.append(th, np.NaN)  # Last element of prec and rec is 0 and 1 and the threshold is missing
            block = []
            for t in thresholds:
                i, = np.where(th == t)
                if len(i):
                    block.append([prec[i[0]], rec[i[0]]])
                else:
                    block.append([np.NaN, np.NaN])
            prec_rec.append(block)

            # ROC curve
            fpr, tpr, th = sklearn.metrics.roc_curve(y_true, probas_pred)  # fpr, tpr, thresholds

            # Map values to predefined thresholds
            th = th * 100.0
            th = th.astype(int)
            th = np.append(th, np.NaN)  # Last element of prec and rec is 0 and 1 and the threshold is missing
            block = []
            for t in thresholds:
                i, = np.where(th == t)
                if len(i):
                    block.append([fpr[i[0]], tpr[i[0]]])
                else:
                    block.append([np.NaN, np.NaN])
            roc.append(block)

        # Calculate average and STD
        prec_rec = np.array(prec_rec)
        prec = np.array([np.nanmean(col) for col in prec_rec[:, :, 0].T])
        rec = np.array([np.nanmean(col) for col in prec_rec[:, :, 1].T])

        prec_error = np.array([np.nanstd(col) for col in prec_rec[:, :, 0].T])
        rec_error = np.array([np.nanstd(col) for col in prec_rec[:, :, 1].T])

        # Calculate Nan bool array to filter
        mask_prec = np.isnan(prec)
        mask_prec = np.invert(mask_prec)

        roc = np.array(roc)
        fpr = np.array([np.nanmean(col) for col in roc[:, :, 0].T])
        tpr = np.array([np.nanmean(col) for col in roc[:, :, 1].T])

        fpr_error = np.array([np.nanstd(col) for col in roc[:, :, 0].T])
        tpr_error = np.array([np.nanstd(col) for col in roc[:, :, 1].T])

        # Calculate Nan bool array to filter
        mask_roc = np.isnan(fpr)
        mask_roc = np.invert(mask_roc)

        score_mean[method] = [(fpr[mask_roc], fpr_error[mask_roc]), (tpr[mask_roc], tpr_error[mask_roc]),
                              (rec[mask_prec], rec_error[mask_prec]), (prec[mask_prec], prec_error[mask_prec]),
                              (np.mean(auc), np.std(auc)), (np.mean(average_prec), np.std(average_prec))]

    return confusion_mean, score_mean


########################################################################################################################


if __name__== "__main__":

    # Change path here if input (and output) files are not in ../data
    reference_file = "../data/reference.tsv"
    prediction_file = "../data/predictions.tsv"
    replicas_file = "../data/replicas.tsv"
    binary_evaluation_output_file = "../data/evaluation_binary.tsv"
    score_evaluation_output_file = "../data/evaluation_score.tsv"

    reference = {}
    with open(reference_file) as f:
        for line in f:
            label, uniprot_id, pos, site_sequence = line.strip().split("\t")
            pos = int(pos)
            reference.setdefault(label, []).append((uniprot_id, int(pos)))

    # Parse prediction file
    predictions = {}
    with open(prediction_file) as f:
        for line in f:
            label, uniprot_id, pos, score, classification, site_sequence = line.strip().split("\t")
            pos = int(pos)
            predictions.setdefault(label, {}).setdefault(uniprot_id, {})
            predictions[label][uniprot_id][pos] = (eval(score), int(classification))

    # Parse replica indexes (for consistency)
    replicas = {}
    with open(replicas_file) as f:
        for line in f:
            label, dataset_type, replica, indexes = line.strip().split("\t")
            replica = int(replica)
            replicas.setdefault(label, {}).setdefault(replica, {})
            replicas[label][replica][dataset_type] = [int(i) for i in indexes.split(",")]

    # Write evaluation to file
    with open(binary_evaluation_output_file, "w") as fout_b:
        with open(score_evaluation_output_file, "w") as fout_s:
            for dataset_label in reference:
                if dataset_label != "Negative":
                    print(dataset_label)

                    conf_mean, s_mean = evaluate_methods(reference[dataset_label], reference["Negative"], replicas[dataset_label], predictions)

                    for method in conf_mean:
                        for metric, (mean, std) in zip([ 'tp', 'fp', 'tn', 'fn', 'sn', 'sp', 'prec', 'wacc', 'f1', 'mcc'], conf_mean[method]):
                            fout_b.write("{}\t{}\t{}\t{}\t{}\n".format(dataset_label, method, metric, mean, std))

                    for method in s_mean:
                        for metric, (mean, std) in zip(['fpr', 'tpr', 'rec', 'prec', 'auc', 'av_prec'], s_mean[method]):
                            # Convert numpy array to list
                            if metric not in ['auc', 'av_prec']:
                                mean = list(mean)
                                std = list(std)
                            fout_s.write("{}\t{}\t{}\t{}\t{}\n".format(dataset_label, method, metric, mean, std))
