# Supplementary material for: Assessing predictors for new post translational modification sites: A case study on hydroxylation
Source: PLoS Comput Biol. 2020 Jun 22;16(6):e1007967. doi: 10.1371/journal.pcbi.1007967 (PMC7332089; doi:10.1371/journal.pcbi.1007967)
Supplement: S1 Data — (ZIP) [file pcbi.1007967.s002.zip › hydroxylation_supplementary/src/plot_evaluation.py]

#!/usr/bin/env python

import numpy as np
from functools import cmp_to_key

import matplotlib
matplotlib.use('Agg')
import matplotlib.pyplot as plt

np.warnings.filterwarnings('ignore')

METHODS = ['HydPred', 'ModPred', 'iHyd-PseAAC', 'OH-Pred', 'PredHydroxy', 'RF-Hydroxysite', 'ASM3', 'Consensus', 'Random', 'Naïve-HMM']

# Motif features statistics
matplotlib.rcParams.update({'font.size': 10,
                            'xtick.labelsize': 10,
                            'ytick.labelsize': 10,
                            'legend.fontsize': 10,
                            'legend.loc': 'upper right',
                            'axes.labelsize': 12})

def sort_method(a, b):

    a_ = a.split("_")[0]
    b_ = b.split("_")[0]

    # print(METHODS.index(a_) - METHODS.index(b_), a_, b_)

    return METHODS.index(a_) - METHODS.index(b_)


def plot_binary(filename):

    print(filename)

    data = {}  # { dataset_label : { metric : { method : ( mean, std ) } } }
    with open(filename) as f:
        for line in f:
            dataset_label, method, metric, mean, std = line.strip().split("\t")
            data.setdefault(dataset_label, {}).setdefault(metric, {})
            data[dataset_label][metric][method] = (float(mean), float(std))

    # Print the table
    for dataset_label in data:
        row = {}  # { method : metric_mean }
        for metric in data[dataset_label]:
            for method in data[dataset_label][metric]:
               row.setdefault(method, []).append(data[dataset_label][metric][method][0])

        # Sort methods
        sorted_methods = sorted(list(row.keys()), key=cmp_to_key(sort_method))

        print(dataset_label)
        # print(row.keys())
        # print(sorted_methods)
        print("Method\t{}".format("\t".join([l.capitalize() for l in data[dataset_label].keys()])))
        for method in sorted_methods:
            print("{}\t{}".format(method, "\t".join([str(v) for v in row[method]])))

    # Plot
    for dataset_label in data:
        fig, axes = plt.subplots(2, 2, figsize=(10, 7))
        fig.suptitle(dataset_label, fontsize=16)

        for i, (metric, label) in enumerate(zip(["prec", "wacc", "f1", "mcc"], ["Precision", "Accuracy", "F-measure", "MCC"])):

            # Sort methods
            labels = sorted(list(data[dataset_label][metric].keys()), key=cmp_to_key(sort_method))

            r = int(i / 2)
            c = i % 2
            x = [j for j in range(len(labels))]
            y = [data[dataset_label][metric][method][0] for method in labels]
            y_err = [data[dataset_label][metric][method][1] for method in labels]
            colors = [plt.cm.tab10(METHODS.index(method.split('_')[0])) for method in labels]

            # print(dataset_label, metric, label, r, c)
            # print(x, y, y_err, colors, labels, sep="\n")

            axes[r, c].set_axisbelow(True)
            axes[r, c].yaxis.grid(True, linewidth=0.5, linestyle='--')  # Horizontal lines
            axes[r, c].bar(x, y, yerr=y_err, label=labels, color=colors)
            axes[r, c].set_ylabel(label)
            axes[r, c].set_xticks(range(len(labels)))
            axes[r, c].set_xticklabels(labels, rotation='vertical')
            if metric == "mcc":
                axes[r, c].set_ylim(-1.2, 1.2)
            else:
                axes[r, c].set_ylim(0.0, 1.2)

            axes[r, c].axhline(data[dataset_label][metric]["Random"][0], linestyle="dashed", linewidth=0.5, color="black")

        fig.tight_layout(rect=[0, 0.0, 1, 0.95])
        fig.savefig("../data/{}_binary.png".format(dataset_label), dpi=300)

    return


def plot_score(filename):

    print(filename)

    data = {}
    with open(filename) as f:
        for line in f:
            dataset_label, method, metric, mean, std = line.strip().split("\t")
            data.setdefault(dataset_label, {}).setdefault(metric, {})
            data[dataset_label][metric][method] = (eval(mean), eval(std))

    # Print the table
    metrics = ["auc", "av_prec"]
    for dataset_label in data:
        row = {}
        for metric in metrics:
            for method in data[dataset_label][metric]:
                row.setdefault(method, []).append(data[dataset_label][metric][method][0])
        print(dataset_label)
        print("Method\t{}".format("\t".join(metrics)))
        for method in row:
            print("{}\t{}".format(method, "\t".join([str(v) for v in row[method]])))


    for dataset_label in data:

        fig, axes = plt.subplots(1, 2, figsize=(14, 7))
        fig.suptitle(dataset_label, fontsize=16)

        # ROC
        for i, method in enumerate(data[dataset_label]["tpr"]):
            axes[0].errorbar(data[dataset_label]["fpr"][method][0],
                        data[dataset_label]["tpr"][method][0],
                        xerr=data[dataset_label]["fpr"][method][1],
                        yerr=data[dataset_label]["tpr"][method][1],
                        ecolor='grey', elinewidth=0.5, color=plt.cm.tab10(METHODS.index(method.split('_')[0])), label=method)

        leg = axes[0].legend(bbox_to_anchor=(0.5, 1.01), loc='lower center', ncol=3)
        axes[0].set_xlabel("FPR")
        axes[0].set_ylabel("TPR")

        # Precision-recall
        for i, method in enumerate(data[dataset_label]["prec"]):
            axes[1].errorbar(data[dataset_label]["rec"][method][0],
                        data[dataset_label]["prec"][method][0],
                        xerr=data[dataset_label]["rec"][method][1],
                        yerr=data[dataset_label]["prec"][method][1],
                        ecolor='grey', elinewidth=0.5, color=plt.cm.tab10(METHODS.index(method.split('_')[0])), label=method)

        leg = axes[1].legend(bbox_to_anchor=(0.5, 1.01), loc='lower center', ncol=3)
        axes[1].set_ylabel("Precision")
        axes[1].set_xlabel("Recall")

        fig.tight_layout(rect=[0, 0, 1, 0.95])
        fig.savefig("../data/{}_curves.png".format(dataset_label), dpi=300) #, bbox_extra_artists=(leg,), bbox_inches='tight')

    return


########################################################################################################################


if __name__== "__main__":

    plot_binary("../data/evaluation_binary.tsv")
    plot_score("../data/evaluation_score.tsv")
