# Supplementary material for: Assessing predictors for new post translational modification sites: A case study on hydroxylation
Source: PLoS Comput Biol. 2020 Jun 22;16(6):e1007967. doi: 10.1371/journal.pcbi.1007967 (PMC7332089; doi:10.1371/journal.pcbi.1007967)
Supplement: S1 Data — (ZIP) [file pcbi.1007967.s002.zip › hydroxylation_supplementary/README.txt]

Thi archive include the supplementary material for the article:

Assessing predictors for new post translational modification sites: a case study on hydroxylation.
Damiano Piovesan, Andras Hatos, Giovanni Minervini, Federica Quaglia, Alexander Miguel Monzon and Silvio C.E. Tosatto.


======================================================
The "data" folder includes:

* reference.tsv = The reference data
The fields are (TAB separated):
- Dataset label
- UniProtKB id
- Position of the hydroxylated site
- Site sequence. The hydroxylated residue is in the middle and the position field refers to that residue

* predictions.tsv = The predictions
The fields are (TAB separated):
HydPred	CO1A1_MAMAE	251	0.75	1	AGAPGFPGARGPA
- Predictor name
- UniProtKB id
- Position of the hydroxylated site
- Predictor confidence score
- Binary assignment. 1 = hydroxylated / 0 = not hydroxylated
- Site sequence. The hydroxylated residue is in the middle and the position field refers to that residue

* replicas.tsv = The replicas
The fields are (TAB separated):
- Dataset label
- Type. pos = positive (hydroxylated) / neg = negative (not hydroxylated)
- Replica number
- Reference indexes. Comma separated indexes of the reference dataset (considering dataset labels separately,
  i.e. restarting from 0, and the order as provided in the reference file

* evaluation_binary.tsv = The binary evaluation output of the "evaluation.py" script
The fields are (TAB separated):

* evaluation_score.tsv = The score evaluation output of the "evaluation.py" script
The fields are (TAB separated):
- Dataset label
- Predictor name
- Metric name
- Metric value
- Metric standard deviation


======================================================
The "src" folder includes:

* evaluation.py

This script performs the evaluation as reported in the article. If the data folder contains all input files
(reference.tsv, predictions.tsv, replicas.tsv) as described above, it can be executed just with:

python3 evaluation.py

It depends on the numpy, scipy and sklearn packages.


* plot_evaluation.py

This script generate the plots and print the tables as provided in the article. If the data folder contains
the output files generate by the "evaluation.py" script (evaluation_binary.tsv, evaluation_score.tsv)
as described above, it can be executed just with:

python3 plot_evaluation.py

It depends on the numpy and matplotlib packages.
