# Supplementary material for: Assessing predictors for new post translational modification sites: A case study on hydroxylation
Source: PLoS Comput Biol. 2020 Jun 22;16(6):e1007967. doi: 10.1371/journal.pcbi.1007967 (PMC7332089; doi:10.1371/journal.pcbi.1007967)
Supplement: S1 Data — (ZIP) [file pcbi.1007967.s002.zip › hydroxylation_supplementary/data/evaluation_binary.tsv]

Collagen	HydPred	tp	99.22	3.5580331645447036
Collagen	HydPred	fp	4.595	2.0729146147393527
Collagen	HydPred	tn	165.405	2.0729146147393527
Collagen	HydPred	fn	70.78	3.5580331645447036
Collagen	HydPred	sn	0.5836470588235293	0.020929606850262964
Collagen	HydPred	sp	0.9729705882352941	0.012193615380819723
Collagen	HydPred	prec	0.9560607781699987	0.01905295966225882
Collagen	HydPred	wacc	0.7783088235294118	0.01216110674655225
Collagen	HydPred	f1	0.7245495367827792	0.017491934696307925
Collagen	HydPred	mcc	0.6044697028594823	0.02379108598953661
Collagen	ModPred	tp	153.912	2.0823678829640073
Collagen	ModPred	fp	37.035	5.523927497713923
Collagen	ModPred	tn	132.965	5.523927497713923
Collagen	ModPred	fn	16.088	2.0823678829640073
Collagen	ModPred	sn	0.9053647058823532	0.012249222840964748
Collagen	ModPred	sp	0.7821470588235295	0.03249369116302308
Collagen	ModPred	prec	0.806695680581108	0.023492416682206477
Collagen	ModPred	wacc	0.8437558823529412	0.017439929277895415
Collagen	ModPred	f1	0.8529852517724625	0.014710625084097926
Collagen	ModPred	mcc	0.6931172057588385	0.03299373761448857
Collagen	ModPred_1	tp	144.695	2.5302124416736236
Collagen	ModPred_1	fp	20.189	4.205149105560944
Collagen	ModPred_1	tn	149.811	4.205149105560944
Collagen	ModPred_1	fn	25.305	2.530212441673623
Collagen	ModPred_1	sn	0.8511470588235295	0.014883602598080132
Collagen	ModPred_1	sp	0.8812411764705884	0.02473617120918202
Collagen	ModPred_1	prec	0.8781043085501535	0.02241337876431576
Collagen	ModPred_1	wacc	0.8661941176470589	0.014287569306155622
Collagen	ModPred_1	f1	0.8642207342909596	0.013674000188048475
Collagen	ModPred_1	mcc	0.73304435915083	0.028897064327483193
Collagen	ModPred_2	tp	63.645	3.3720876323132525
Collagen	ModPred_2	fp	1.829	1.323540328059557
Collagen	ModPred_2	tn	168.171	1.3235403280595572
Collagen	ModPred_2	fn	106.355	3.3720876323132525
Collagen	ModPred_2	sn	0.37438235294117644	0.019835809601842665
Collagen	ModPred_2	sp	0.9892411764705883	0.007785531341526819
Collagen	ModPred_2	prec	0.9724301726859126	0.019404438940229023
Collagen	ModPred_2	wacc	0.6818117647058823	0.01048484818786095
Collagen	ModPred_2	f1	0.5402833899123836	0.02098993420924094
Collagen	ModPred_2	mcc	0.46114975401897207	0.020426630632117283
Collagen	iHyd-PseAAC	tp	111.763	3.383020987224289
Collagen	iHyd-PseAAC	fp	13.876	3.5559280082701337
Collagen	iHyd-PseAAC	tn	156.124	3.555928008270134
Collagen	iHyd-PseAAC	fn	58.237	3.383020987224289
Collagen	iHyd-PseAAC	sn	0.6574294117647059	0.019900123454260513
Collagen	iHyd-PseAAC	sp	0.9183764705882355	0.02091722357805961
Collagen	iHyd-PseAAC	prec	0.8901866099389008	0.0253147379233621
Collagen	iHyd-PseAAC	wacc	0.7879029411764706	0.01443762116293024
Collagen	iHyd-PseAAC	f1	0.7560239957515655	0.016888719601636563
Collagen	iHyd-PseAAC	mcc	0.5968080814453658	0.030521790133510918
Collagen	OH-Pred	tp	147.592	2.459173845013809
Collagen	OH-Pred	fp	17.493	3.9796923247909506
Collagen	OH-Pred	tn	152.507	3.97969232479095
Collagen	OH-Pred	fn	22.408	2.459173845013809
Collagen	OH-Pred	sn	0.8681882352941178	0.01446572850008123
Collagen	OH-Pred	sp	0.8971000000000001	0.02340995485171148
Collagen	OH-Pred	prec	0.8945404722274896	0.021596645971512434
Collagen	OH-Pred	wacc	0.882644117647059	0.013608210108347854
Collagen	OH-Pred	f1	0.8809862304548144	0.01312756061708279
Collagen	OH-Pred	mcc	0.7659156980419527	0.027522718641103262
Collagen	PredHydroxy	tp	102.258	3.5543545124255687
Collagen	PredHydroxy	fp	3.808	1.9181074005383536
Collagen	PredHydroxy	tn	166.192	1.9181074005383534
Collagen	PredHydroxy	fn	67.742	3.5543545124255687
Collagen	PredHydroxy	sn	0.6015176470588234	0.020907967720150404
Collagen	PredHydroxy	sp	0.9776000000000001	0.011282984709049143
Collagen	PredHydroxy	prec	0.9643592378564396	0.01747003854420922
Collagen	PredHydroxy	wacc	0.789558823529412	0.01198524900749362
Collagen	PredHydroxy	f1	0.7406508462206548	0.017121068399334347
Collagen	PredHydroxy	mcc	0.6251558346890541	0.022969723978078675
Collagen	PredHydroxy_1	tp	82.592	3.592984274944715
Collagen	PredHydroxy_1	fp	1.705	1.2561747489899646
Collagen	PredHydroxy_1	tn	168.295	1.2561747489899646
Collagen	PredHydroxy_1	fn	87.408	3.592984274944715
Collagen	PredHydroxy_1	sn	0.4858352941176471	0.021135201617321856
Collagen	PredHydroxy_1	sp	0.9899705882352942	0.007389263229352744
Collagen	PredHydroxy_1	prec	0.9799577863414914	0.014529687397127785
Collagen	PredHydroxy_1	wacc	0.7379029411764707	0.011165718899681858
Collagen	PredHydroxy_1	f1	0.6493169731136034	0.019328839646089776
Collagen	PredHydroxy_1	mcc	0.5510093133920267	0.01999747320104763
Collagen	PredHydroxy_2	tp	57.326	3.2999581815532144
Collagen	PredHydroxy_2	fp	1.405	1.16403393421326
Collagen	PredHydroxy_2	tn	168.595	1.16403393421326
Collagen	PredHydroxy_2	fn	112.674	3.299958181553215
Collagen	PredHydroxy_2	sn	0.3372117647058823	0.01941151871501891
Collagen	PredHydroxy_2	sp	0.991735294117647	0.006847258436548596
Collagen	PredHydroxy_2	prec	0.9763672045074141	0.019190615172529887
Collagen	PredHydroxy_2	wacc	0.6644735294117647	0.010323805509966406
Collagen	PredHydroxy_2	f1	0.5009545231561934	0.02179182751221291
Collagen	PredHydroxy_2	mcc	0.4351098601708317	0.02035329282869154
Collagen	PredHydroxy_3	tp	0.704	0.45649096376598747
Collagen	PredHydroxy_3	fp	0.0	0.0
Collagen	PredHydroxy_3	tn	170.0	0.0
Collagen	PredHydroxy_3	fn	169.296	0.45649096376598736
Collagen	PredHydroxy_3	sn	0.004141176470588236	0.0026852409633293375
Collagen	PredHydroxy_3	sp	1.0	0.0
Collagen	PredHydroxy_3	prec	1.0	0.0
Collagen	PredHydroxy_3	wacc	0.5020705882352942	0.001342620481664664
Collagen	PredHydroxy_3	f1	0.00823391812865497	0.005339075599602191
Collagen	PredHydroxy_3	mcc	0.05431254465935686	2.0816681711721685e-17
Collagen	RF-Hydroxysite	tp	15.476	2.0419167465888517
Collagen	RF-Hydroxysite	fp	124.538	5.575352544906913
Collagen	RF-Hydroxysite	tn	45.462	5.575352544906913
Collagen	RF-Hydroxysite	fn	154.524	2.0419167465888513
Collagen	RF-Hydroxysite	sn	0.09103529411764706	0.01201127497993442
Collagen	RF-Hydroxysite	sp	0.26742352941176467	0.032796191440628904
Collagen	RF-Hydroxysite	prec	0.11051659418802395	0.013763965356120738
Collagen	RF-Hydroxysite	wacc	0.17922941176470586	0.01743603138077638
Collagen	RF-Hydroxysite	f1	0.09978949114162501	0.012659635914096815
Collagen	RF-Hydroxysite	mcc	-0.6520378889024389	0.032387795667817146
Collagen	RF-Hydroxysite_1	tp	12.023	1.8062311590712856
Collagen	RF-Hydroxysite_1	fp	100.524	6.4398310536845615
Collagen	RF-Hydroxysite_1	tn	69.476	6.4398310536845615
Collagen	RF-Hydroxysite_1	fn	157.977	1.8062311590712858
Collagen	RF-Hydroxysite_1	sn	0.0707235294117647	0.010624889171007564
Collagen	RF-Hydroxysite_1	sp	0.4086823529411765	0.03788135913932094
Collagen	RF-Hydroxysite_1	prec	0.10694080926350526	0.015693312444198602
Collagen	RF-Hydroxysite_1	wacc	0.2397029411764706	0.019628469322860546
Collagen	RF-Hydroxysite_1	f1	0.08506778590884247	0.012414012309989779
Collagen	RF-Hydroxysite_1	mcc	-0.5532756324484324	0.03492733650317165
Collagen	RF-Hydroxysite_2	tp	7.034	1.401015346097251
Collagen	RF-Hydroxysite_2	fp	68.802	6.274296454583573
Collagen	RF-Hydroxysite_2	tn	101.198	6.274296454583573
Collagen	RF-Hydroxysite_2	fn	162.966	1.401015346097251
Collagen	RF-Hydroxysite_2	sn	0.04137647058823529	0.008241266741748535
Collagen	RF-Hydroxysite_2	sp	0.5952823529411765	0.03690762620343278
Collagen	RF-Hydroxysite_2	prec	0.09310496652517096	0.018829908701594598
Collagen	RF-Hydroxysite_2	wacc	0.3183294117647058	0.01897644141349276
Collagen	RF-Hydroxysite_2	f1	0.057203876508855715	0.011217048113113377
Collagen	RF-Hydroxysite_2	mcc	-0.43619865895718396	0.03426423604390372
Collagen	ASM3	tp	18.302	2.1878747678969197
Collagen	ASM3	fp	31.058	5.049023271881404
Collagen	ASM3	tn	138.942	5.049023271881404
Collagen	ASM3	fn	151.698	2.1878747678969197
Collagen	ASM3	sn	0.10765882352941178	0.012869851575864233
Collagen	ASM3	sp	0.8173058823529413	0.029700136893420024
Collagen	ASM3	prec	0.37349419924839783	0.048338099298994144
Collagen	ASM3	wacc	0.46248235294117657	0.016180872128453715
Collagen	ASM3	f1	0.16677266950748135	0.018716642160599702
Collagen	ASM3	mcc	-0.10548630675275927	0.043012110195314784
Collagen	Random	tp	82.342	3.409550703538517
Collagen	Random	fp	85.122	6.61521851490939
Collagen	Random	tn	84.878	6.61521851490939
Collagen	Random	fn	87.658	3.409550703538517
Collagen	Random	sn	0.48436470588235303	0.020056180609050105
Collagen	Random	sp	0.4992823529411765	0.0389130500877023
Collagen	Random	prec	0.49226137379038676	0.021730584714346638
Collagen	Random	wacc	0.49182352941176477	0.0215533457449828
Collagen	Random	f1	0.48803018941240034	0.017700492776690436
Collagen	Random	mcc	-0.01635197722948626	0.043170033802138984
Collagen	Naïve-HMM	tp	139.11	2.7210108415807537
Collagen	Naïve-HMM	fp	5.173	2.267833988633207
Collagen	Naïve-HMM	tn	164.827	2.267833988633207
Collagen	Naïve-HMM	fn	30.89	2.7210108415807532
Collagen	Naïve-HMM	sn	0.8182941176470591	0.01600594612694561
Collagen	Naïve-HMM	sp	0.9695705882352941	0.013340199933136511
Collagen	Naïve-HMM	prec	0.9643506429644731	0.015155014230317376
Collagen	Naïve-HMM	wacc	0.8939323529411765	0.010806985037721508
Collagen	Naïve-HMM	f1	0.8852165702609719	0.0119645260484716
Collagen	Naïve-HMM	mcc	0.7971999079817791	0.021530814030618916
Collagen	Consensus	tp	76.158	3.5124117070753536
Collagen	Consensus	fp	1.851	1.375063271271544
Collagen	Consensus	tn	168.149	1.375063271271544
Collagen	Consensus	fn	93.842	3.5124117070753536
Collagen	Consensus	sn	0.4479882352941178	0.020661245335737377
Collagen	Consensus	sp	0.9891117647058824	0.008088607478067918
Collagen	Consensus	prec	0.9765132542894058	0.017095613710762788
Collagen	Consensus	wacc	0.7185499999999999	0.01114420691439572
Collagen	Consensus	f1	0.6138968290335547	0.01996805954944436
Collagen	Consensus	mcc	0.519845318723098	0.02089227029673718
Literature	HydPred	tp	362.165	6.6452821610523065
Literature	HydPred	fp	16.495	3.898971018102084
Literature	HydPred	tn	596.505	3.8989710181020834
Literature	HydPred	fn	250.835	6.645282161052306
Literature	HydPred	sn	0.5908075040783035	0.01084059080106412
Literature	HydPred	sp	0.9730913539967373	0.006360474744049075
Literature	HydPred	prec	0.9565269034867797	0.009881559743789174
Literature	HydPred	wacc	0.7819494290375204	0.006280539607030811
Literature	HydPred	f1	0.7303759810291826	0.008973276308010408
Literature	HydPred	mcc	0.6102987411503591	0.012288688350875277
Literature	ModPred	tp	527.044	4.773684530841979
Literature	ModPred	fp	132.919	9.573423577801202
Literature	ModPred	tn	480.081	9.573423577801202
Literature	ModPred	fn	85.956	4.773684530841979
Literature	ModPred	sn	0.8597781402936379	0.007787413590280554
Literature	ModPred	sp	0.7831663947797715	0.015617330469496257
Literature	ModPred	prec	0.7987534849217452	0.011681297065445255
Literature	ModPred	wacc	0.8214722675367048	0.008738820292967586
Literature	ModPred	f1	0.8280890157093058	0.0076354083931862125
Literature	ModPred	mcc	0.6449257589756269	0.017023686068009518
Literature	ModPred_1	tp	479.575	5.597532938715055
Literature	ModPred_1	fp	72.074	7.318368943965588
Literature	ModPred_1	tn	540.926	7.318368943965589
Literature	ModPred_1	fn	133.425	5.597532938715055
Literature	ModPred_1	sn	0.7823409461663948	0.009131375103939732
Literature	ModPred_1	sp	0.8824241435562805	0.011938611654103733
Literature	ModPred_1	prec	0.8694912146942682	0.011553100058626978
Literature	ModPred_1	wacc	0.8323825448613377	0.007377289003737288
Literature	ModPred_1	f1	0.8235577682623989	0.007520550075046034
Literature	ModPred_1	mcc	0.6682070003576783	0.015130084119075649
Literature	ModPred_2	tp	168.089	6.244603990646645
Literature	ModPred_2	fp	6.529	2.4218090345855097
Literature	ModPred_2	tn	606.471	2.4218090345855097
Literature	ModPred_2	fn	444.911	6.244603990646645
Literature	ModPred_2	sn	0.27420717781402937	0.010186955939064674
Literature	ModPred_2	sp	0.9893491027732464	0.003950748832929057
Literature	ModPred_2	prec	0.9627305442882966	0.013444015485109819
Literature	ModPred_2	wacc	0.6317781402936378	0.005530299747978075
Literature	ModPred_2	f1	0.4267347914899979	0.012603100096237038
Literature	ModPred_2	mcc	0.3770600031216447	0.012103915675849774
Literature	iHyd-PseAAC	tp	359.231	6.581157876848115
Literature	iHyd-PseAAC	fp	50.513	6.163264638160526
Literature	iHyd-PseAAC	tn	562.487	6.163264638160526
Literature	iHyd-PseAAC	fn	253.769	6.581157876848115
Literature	iHyd-PseAAC	sn	0.586021207177814	0.010735983485885997
Literature	iHyd-PseAAC	sp	0.9175970636215335	0.010054265315106893
Literature	iHyd-PseAAC	prec	0.8768821449936002	0.013404641700384265
Literature	iHyd-PseAAC	wacc	0.7518091353996738	0.007457765269550875
Literature	iHyd-PseAAC	f1	0.7024571490178062	0.009466772045453918
Literature	iHyd-PseAAC	mcc	0.5338979541377957	0.015888248956805816
Literature	OH-Pred	tp	479.515	5.73478639532459
Literature	OH-Pred	fp	62.584	7.0359749857429135
Literature	OH-Pred	tn	550.416	7.035974985742914
Literature	OH-Pred	fn	133.485	5.73478639532459
Literature	OH-Pred	sn	0.7822430668841762	0.009355279600855776
Literature	OH-Pred	sp	0.8979053833605221	0.011477936355208669
Literature	OH-Pred	prec	0.8846898274059909	0.011532350866549046
Literature	OH-Pred	wacc	0.8400742251223491	0.007356619076682783
Literature	OH-Pred	f1	0.8302596730479047	0.007654104531174099
Literature	OH-Pred	mcc	0.6848294295392516	0.015100160641407954
Literature	PredHydroxy	tp	370.832	6.601800966403032
Literature	PredHydroxy	fp	13.519	3.437970186025469
Literature	PredHydroxy	tn	599.481	3.437970186025469
Literature	PredHydroxy	fn	242.168	6.601800966403032
Literature	PredHydroxy	sn	0.6049461663947797	0.01076965899902615
Literature	PredHydroxy	sp	0.9779461663947797	0.00560843423495183
Literature	PredHydroxy	prec	0.964891761533073	0.008640040399314989
Literature	PredHydroxy	wacc	0.7914461663947797	0.0060944117929846095
Literature	PredHydroxy	f1	0.7435877227452843	0.008731914665033329
Literature	PredHydroxy	mcc	0.6282706051396963	0.01156234597032534
Literature	PredHydroxy_1	tp	334.535	6.775601449317986
Literature	PredHydroxy_1	fp	6.051	2.315685427686584
Literature	PredHydroxy_1	tn	606.949	2.315685427686584
Literature	PredHydroxy_1	fn	278.465	6.775601449317986
Literature	PredHydroxy_1	sn	0.5457340946166395	0.01105318344097551
Literature	PredHydroxy_1	sp	0.9901288743882544	0.003777627125100463
Literature	PredHydroxy_1	prec	0.982269526396463	0.006678290977031211
Literature	PredHydroxy_1	wacc	0.7679314845024469	0.005871722765568722
Literature	PredHydroxy_1	f1	0.7015743971384467	0.009422886641283183
Literature	PredHydroxy_1	mcc	0.5981947611020084	0.01033396091394033
Literature	PredHydroxy_2	tp	282.952	6.667960407800874
Literature	PredHydroxy_2	fp	5.003	2.0467024698279914
Literature	PredHydroxy_2	tn	607.997	2.0467024698279914
Literature	PredHydroxy_2	fn	330.048	6.667960407800874
Literature	PredHydroxy_2	sn	0.4615856443719413	0.01087758630962622
Literature	PredHydroxy_2	sp	0.9918384991843392	0.003338829477696556
Literature	PredHydroxy_2	prec	0.9826603086429214	0.006999041163857475
Literature	PredHydroxy_2	wacc	0.7267120717781403	0.005745077475824259
Literature	PredHydroxy_2	f1	0.6280442312670569	0.010307197621807726
Literature	PredHydroxy_2	mcc	0.5348087472756218	0.010182383258066837
Literature	PredHydroxy_3	tp	0.708	0.45468230667137244
Literature	PredHydroxy_3	fp	0.0	0.0
Literature	PredHydroxy_3	tn	613.0	0.0
Literature	PredHydroxy_3	fn	612.292	0.4546823066713724
Literature	PredHydroxy_3	sn	0.0011549755301794456	0.0007417329635748327
Literature	PredHydroxy_3	sp	1.0	0.0
Literature	PredHydroxy_3	prec	1.0	0.0
Literature	PredHydroxy_3	wacc	0.5005774877650896	0.000370866481787395
Literature	PredHydroxy_3	f1	0.002306188925081434	0.0014810498588644055
Literature	PredHydroxy_3	mcc	0.028571428571428574	3.469446951953614e-18
Literature	RF-Hydroxysite	tp	90.795	4.910496410751158
Literature	RF-Hydroxysite	fp	448.829	10.584883513766224
Literature	RF-Hydroxysite	tn	164.171	10.584883513766224
Literature	RF-Hydroxysite	fn	522.205	4.910496410751158
Literature	RF-Hydroxysite	sn	0.14811582381729202	0.008010597733688674
Literature	RF-Hydroxysite	sp	0.26781566068515494	0.01726734667824833
Literature	RF-Hydroxysite	prec	0.16825299699491278	0.008310199573443776
Literature	RF-Hydroxysite	wacc	0.2079657422512235	0.00955559091278601
Literature	RF-Hydroxysite	f1	0.1575253832128464	0.00800568729522089
Literature	RF-Hydroxysite	mcc	-0.5883818652418336	0.01841575908809391
Literature	RF-Hydroxysite_1	tp	68.452	4.306935801704038
Literature	RF-Hydroxysite_1	fp	361.908	11.505282960449081
Literature	RF-Hydroxysite_1	tn	251.092	11.505282960449081
Literature	RF-Hydroxysite_1	fn	544.548	4.306935801704038
Literature	RF-Hydroxysite_1	sn	0.11166721044045676	0.007025996413872818
Literature	RF-Hydroxysite_1	sp	0.40961174551386625	0.018768813964843527
Literature	RF-Hydroxysite_1	prec	0.1590866271704976	0.009449858493915431
Literature	RF-Hydroxysite_1	wacc	0.2606394779771615	0.010013644824196033
Literature	RF-Hydroxysite_1	f1	0.13119848421646718	0.007853040610420432
Literature	RF-Hydroxysite_1	mcc	-0.5015368355104864	0.0186394053851563
Literature	RF-Hydroxysite_2	tp	47.41	3.6135716403580544
Literature	RF-Hydroxysite_2	fp	247.103	11.853539176127947
Literature	RF-Hydroxysite_2	tn	365.897	11.853539176127947
Literature	RF-Hydroxysite_2	fn	565.59	3.6135716403580544
Literature	RF-Hydroxysite_2	sn	0.07734094616639478	0.005894896640062079
Literature	RF-Hydroxysite_2	sp	0.5968955954323002	0.019336931771823728
Literature	RF-Hydroxysite_2	prec	0.16111700521327452	0.01228289151256467
Literature	RF-Hydroxysite_2	wacc	0.3371182707993474	0.010137279306532297
Literature	RF-Hydroxysite_2	f1	0.10447213945873554	0.007688994507936897
Literature	RF-Hydroxysite_2	mcc	-0.3812015434773766	0.019456511362110525
Literature	ASM3	tp	126.527	5.582944653137805
Literature	ASM3	fp	111.907	8.693811074551826
Literature	ASM3	tn	501.093	8.693811074551826
Literature	ASM3	fn	486.473	5.582944653137805
Literature	ASM3	sn	0.2064061990212072	0.009107576921921379
Literature	ASM3	sp	0.8174437194127243	0.014182399795353712
Literature	ASM3	prec	0.5311103226597658	0.022150351312784325
Literature	ASM3	wacc	0.5119249592169658	0.008356904481352644
Literature	ASM3	f1	0.29716524252857607	0.011515527836825861
Literature	ASM3	mcc	0.03029440031859717	0.021345826026683078
Literature	Random	tp	328.254	6.872080034458272
Literature	Random	fp	307.84	12.391545504899701
Literature	Random	tn	305.16	12.391545504899701
Literature	Random	fn	284.746	6.872080034458272
Literature	Random	sn	0.5354877650897226	0.011210571018692125
Literature	Random	sp	0.49781402936378466	0.020214592993311097
Literature	Random	prec	0.5161853978489641	0.011691243943046676
Literature	Random	wacc	0.5166508972267536	0.01193700961985895
Literature	Random	f1	0.5255984655148667	0.009979359521654413
Literature	Random	mcc	0.03332310947827348	0.023886610482994963
Literature	Naïve-HMM	tp	524.382	4.72229562818763
Literature	Naïve-HMM	fp	18.609	4.139579568023787
Literature	Naïve-HMM	tn	594.391	4.139579568023787
Literature	Naïve-HMM	fn	88.618	4.722295628187629
Literature	Naïve-HMM	sn	0.8554355628058726	0.007703581775183734
Literature	Naïve-HMM	sp	0.9696427406199022	0.006752984613415636
Literature	Naïve-HMM	prec	0.9657835263196496	0.0073550516565389175
Literature	Naïve-HMM	wacc	0.9125391517128875	0.005067050076118996
Literature	Naïve-HMM	f1	0.9072356969304437	0.005462021603964545
Literature	Naïve-HMM	mcc	0.8305576637970703	0.01011770935460673
Literature	Consensus	tp	299.833	6.69575320632414
Literature	Consensus	fp	6.714	2.3757533542015676
Literature	Consensus	tn	606.286	2.3757533542015676
Literature	Consensus	fn	313.167	6.69575320632414
Literature	Consensus	sn	0.48912398042414357	0.010922925295797942
Literature	Consensus	sp	0.9890473083197391	0.003875617217294566
Literature	Consensus	prec	0.9781494384043969	0.007572278638072314
Literature	Consensus	wacc	0.7390856443719412	0.00575678721264099
Literature	Consensus	f1	0.6520645393211703	0.0099308750292975
Literature	Consensus	mcc	0.5521362140463091	0.010320946779047838
Literature-collagen	HydPred	tp	85.062	2.238337776118698
Literature-collagen	HydPred	fp	2.79	1.6804463692721645
Literature-collagen	HydPred	tn	103.21	1.6804463692721645
Literature-collagen	HydPred	fn	20.938	2.2383377761186987
Literature-collagen	HydPred	sn	0.8024716981132076	0.02111639411432734
Literature-collagen	HydPred	sp	0.9736792452830189	0.015853267634643058
Literature-collagen	HydPred	prec	0.9685725810563206	0.018403268296602594
Literature-collagen	HydPred	wacc	0.8880754716981132	0.013219347827913902
Literature-collagen	HydPred	f1	0.8775137425919891	0.015001067576829973
Literature-collagen	HydPred	mcc	0.788055199925366	0.026024561087999977
Literature-collagen	ModPred	tp	99.743	1.3560792749688346
Literature-collagen	ModPred	fp	23.2	4.1811481676687805
Literature-collagen	ModPred	tn	82.8	4.1811481676687805
Literature-collagen	ModPred	fn	6.257	1.3560792749688346
Literature-collagen	ModPred	sn	0.9409716981132076	0.012793200707253155
Literature-collagen	ModPred	sp	0.781132075471698	0.03944479403461116
Literature-collagen	ModPred	prec	0.8122054050762845	0.02763428582030695
Literature-collagen	ModPred	wacc	0.8610518867924528	0.020784793280652893
Literature-collagen	ModPred	f1	0.8715853302351622	0.017279358680863995
Literature-collagen	ModPred	mcc	0.7319673769794152	0.038204600787701944
Literature-collagen	ModPred_1	tp	96.263	1.666082530968979
Literature-collagen	ModPred_1	fp	12.517	3.17202001885234
Literature-collagen	ModPred_1	tn	93.483	3.17202001885234
Literature-collagen	ModPred_1	fn	9.737	1.6660825309689793
Literature-collagen	ModPred_1	sn	0.9081415094339622	0.01571775972612244
Literature-collagen	ModPred_1	sp	0.8819150943396227	0.029924717158984333
Literature-collagen	ModPred_1	prec	0.8856303014660506	0.02584887508525845
Literature-collagen	ModPred_1	wacc	0.8950283018867925	0.017375839873823497
Literature-collagen	ModPred_1	f1	0.8965170134784192	0.016212719427725116
Literature-collagen	ModPred_1	mcc	0.7907355998618866	0.03433312733364625
Literature-collagen	ModPred_2	tp	49.567	2.88366277501375
Literature-collagen	ModPred_2	fp	1.105	1.0138910197846709
Literature-collagen	ModPred_2	tn	104.895	1.0138910197846707
Literature-collagen	ModPred_2	fn	56.433	2.88366277501375
Literature-collagen	ModPred_2	sn	0.46761320754716984	0.0272043658020165
Literature-collagen	ModPred_2	sp	0.9895754716981133	0.0095650096206101
Literature-collagen	ModPred_2	prec	0.9785530667880253	0.01935199322899263
Literature-collagen	ModPred_2	wacc	0.7285943396226415	0.01422664969027333
Literature-collagen	ModPred_2	f1	0.6323079677584295	0.025353377639778178
Literature-collagen	ModPred_2	mcc	0.5361164348060068	0.02555186747645231
Literature-collagen	iHyd-PseAAC	tp	85.045	2.150110462278625
Literature-collagen	iHyd-PseAAC	fp	8.573	2.865077834893844
Literature-collagen	iHyd-PseAAC	tn	97.427	2.865077834893845
Literature-collagen	iHyd-PseAAC	fn	20.955	2.150110462278625
Literature-collagen	iHyd-PseAAC	sn	0.802311320754717	0.02028406096489268
Literature-collagen	iHyd-PseAAC	sp	0.9191226415094339	0.02702903617824381
Literature-collagen	iHyd-PseAAC	prec	0.9092298933752606	0.027655311597375366
Literature-collagen	iHyd-PseAAC	wacc	0.8607169811320755	0.016781594963300773
Literature-collagen	iHyd-PseAAC	f1	0.8521183801835229	0.01722822512111474
Literature-collagen	iHyd-PseAAC	mcc	0.7268855334545203	0.03465138045260548
Literature-collagen	OH-Pred	tp	103.939	0.7957882884285241
Literature-collagen	OH-Pred	fp	10.677	3.1478041552803124
Literature-collagen	OH-Pred	tn	95.323	3.1478041552803124
Literature-collagen	OH-Pred	fn	2.061	0.7957882884285242
Literature-collagen	OH-Pred	sn	0.980556603773585	0.007507436683287962
Literature-collagen	OH-Pred	sp	0.8992735849056606	0.029696265615851994
Literature-collagen	OH-Pred	prec	0.9075198919717168	0.02480660867149219
Literature-collagen	OH-Pred	wacc	0.9399150943396226	0.01535546247558466
Literature-collagen	OH-Pred	f1	0.9424391899331135	0.013969802781877629
Literature-collagen	OH-Pred	mcc	0.8831041494871971	0.028843427637828642
Literature-collagen	PredHydroxy	tp	77.385	2.5664713129119523
Literature-collagen	PredHydroxy	fp	2.217	1.450486470119594
Literature-collagen	PredHydroxy	tn	103.783	1.450486470119594
Literature-collagen	PredHydroxy	fn	28.615	2.5664713129119523
Literature-collagen	PredHydroxy	sn	0.7300471698113207	0.02421199351803731
Literature-collagen	PredHydroxy	sp	0.9790849056603774	0.013683834623769752
Literature-collagen	PredHydroxy	prec	0.972444235909922	0.01760248235818715
Literature-collagen	PredHydroxy	wacc	0.854566037735849	0.013861646634473503
Literature-collagen	PredHydroxy	f1	0.8337091201304946	0.017310609858307045
Literature-collagen	PredHydroxy	mcc	0.732455436631162	0.02623116474035321
Literature-collagen	PredHydroxy_1	tp	67.564	2.682890978030975
Literature-collagen	PredHydroxy_1	fp	0.976	0.9926852471957062
Literature-collagen	PredHydroxy_1	tn	105.024	0.992685247195706
Literature-collagen	PredHydroxy_1	fn	38.436	2.6828909780309744
Literature-collagen	PredHydroxy_1	sn	0.6373962264150944	0.025310292245575232
Literature-collagen	PredHydroxy_1	sp	0.9907924528301887	0.00936495516222364
Literature-collagen	PredHydroxy_1	prec	0.9859458737600186	0.014135361622994407
Literature-collagen	PredHydroxy_1	wacc	0.8140943396226414	0.013476255769393873
Literature-collagen	PredHydroxy_1	f1	0.773930609451166	0.019299695666836102
Literature-collagen	PredHydroxy_1	mcc	0.6716807490491201	0.02371326970135329
Literature-collagen	PredHydroxy_2	tp	52.172	2.8789609236667317
Literature-collagen	PredHydroxy_2	fp	0.81	0.9131812525451889
Literature-collagen	PredHydroxy_2	tn	105.19	0.9131812525451889
Literature-collagen	PredHydroxy_2	fn	53.828	2.8789609236667317
Literature-collagen	PredHydroxy_2	sn	0.49218867924528303	0.027160008713837083
Literature-collagen	PredHydroxy_2	sp	0.9923584905660379	0.008614917476841401
Literature-collagen	PredHydroxy_2	prec	0.9849486336162206	0.016772713820963462
Literature-collagen	PredHydroxy_2	wacc	0.7422735849056604	0.014292496419386791
Literature-collagen	PredHydroxy_2	f1	0.6559073463145064	0.024669654721966045
Literature-collagen	PredHydroxy_2	mcc	0.5596608707599462	0.025046518493691
Literature-collagen	PredHydroxy_3	tp	0.0	0.0
Literature-collagen	PredHydroxy_3	fp	0.0	0.0
Literature-collagen	PredHydroxy_3	tn	106.0	0.0
Literature-collagen	PredHydroxy_3	fn	106.0	0.0
Literature-collagen	PredHydroxy_3	sn	0.0	0.0
Literature-collagen	PredHydroxy_3	sp	1.0	0.0
Literature-collagen	PredHydroxy_3	prec	nan	nan
Literature-collagen	PredHydroxy_3	wacc	0.5	0.0
Literature-collagen	PredHydroxy_3	f1	0.0	0.0
Literature-collagen	PredHydroxy_3	mcc	nan	nan
Literature-collagen	RF-Hydroxysite	tp	2.749	0.9186941819778767
Literature-collagen	RF-Hydroxysite	fp	77.772	4.586721705096136
Literature-collagen	RF-Hydroxysite	tn	28.228	4.586721705096135
Literature-collagen	RF-Hydroxysite	fn	103.251	0.9186941819778766
Literature-collagen	RF-Hydroxysite	sn	0.025933962264150942	0.008666926245074308
Literature-collagen	RF-Hydroxysite	sp	0.2663018867924528	0.043270959482039004
Literature-collagen	RF-Hydroxysite	prec	0.03412234456905938	0.01128510604035279
Literature-collagen	RF-Hydroxysite	wacc	0.14611792452830186	0.022054331415299423
Literature-collagen	RF-Hydroxysite	f1	0.029445686106540678	0.009757107789684777
Literature-collagen	RF-Hydroxysite	mcc	-0.7295616246872134	0.03804485951526591
Literature-collagen	RF-Hydroxysite_1	tp	2.749	0.9186941819778767
Literature-collagen	RF-Hydroxysite_1	fp	62.52	5.058616411628776
Literature-collagen	RF-Hydroxysite_1	tn	43.48	5.058616411628776
Literature-collagen	RF-Hydroxysite_1	fn	103.251	0.9186941819778766
Literature-collagen	RF-Hydroxysite_1	sn	0.025933962264150942	0.008666926245074308
Literature-collagen	RF-Hydroxysite_1	sp	0.41018867924528307	0.04772279633612054
Literature-collagen	RF-Hydroxysite_1	prec	0.042198081621893625	0.01410475630440743
Literature-collagen	RF-Hydroxysite_1	wacc	0.218061320754717	0.024327259822834922
Literature-collagen	RF-Hydroxysite_1	f1	0.032078036562764055	0.010643406511507494
Literature-collagen	RF-Hydroxysite_1	mcc	-0.6109647722970171	0.04062035754981588
Literature-collagen	RF-Hydroxysite_2	tp	1.377	0.6669865066101412
Literature-collagen	RF-Hydroxysite_2	fp	42.671	4.943961872830332
Literature-collagen	RF-Hydroxysite_2	tn	63.329	4.943961872830332
Literature-collagen	RF-Hydroxysite_2	fn	104.623	0.6669865066101411
Literature-collagen	RF-Hydroxysite_2	sn	0.012990566037735848	0.006292325534057935
Literature-collagen	RF-Hydroxysite_2	sp	0.5974433962264151	0.046641149743682365
Literature-collagen	RF-Hydroxysite_2	prec	0.03145899469426592	0.01558437928481536
Literature-collagen	RF-Hydroxysite_2	wacc	0.3052169811320754	0.023564880177622136
Literature-collagen	RF-Hydroxysite_2	f1	0.0183380969154421	0.008871094121357344
Literature-collagen	RF-Hydroxysite_2	mcc	-0.4798154579358502	0.039332168994557694
Literature-collagen	ASM3	tp	13.294	1.9135213612604378
Literature-collagen	ASM3	fp	19.308	4.014117088476618
Literature-collagen	ASM3	tn	86.692	4.014117088476618
Literature-collagen	ASM3	fn	92.706	1.9135213612604383
Literature-collagen	ASM3	sn	0.12541509433962264	0.018052088313777713
Literature-collagen	ASM3	sp	0.8178490566037735	0.03786902913657187
Literature-collagen	ASM3	prec	0.4120445750525234	0.06350240259944105
Literature-collagen	ASM3	wacc	0.47163207547169816	0.020964741374948477
Literature-collagen	ASM3	f1	0.1916450990347859	0.025649361691613085
Literature-collagen	ASM3	mcc	-0.07706787646044413	0.056043653180474405
Literature-collagen	Random	tp	51.585	2.9059895044545496
Literature-collagen	Random	fp	53.047	5.185440289888603
Literature-collagen	Random	tn	52.953	5.185440289888603
Literature-collagen	Random	fn	54.415	2.9059895044545496
Literature-collagen	Random	sn	0.4866509433962264	0.027414995325042917
Literature-collagen	Random	sp	0.4995566037735849	0.048919248017816996
Literature-collagen	Random	prec	0.49385133878254	0.028953803790619386
Literature-collagen	Random	wacc	0.49310377358490565	0.02840412195128419
Literature-collagen	Random	f1	0.4898334812006742	0.024443585446433387
Literature-collagen	Random	mcc	-0.013783987075460035	0.05694210826028386
Literature-collagen	Naïve-HMM	tp	92.085	1.8830228357616907
Literature-collagen	Naïve-HMM	fp	3.285	1.8573569931491363
Literature-collagen	Naïve-HMM	tn	102.715	1.857356993149136
Literature-collagen	Naïve-HMM	fn	13.915	1.8830228357616907
Literature-collagen	Naïve-HMM	sn	0.8687264150943397	0.017764366375110287
Literature-collagen	Naïve-HMM	sp	0.969009433962264	0.017522235784425806
Literature-collagen	Naïve-HMM	prec	0.9658909599129476	0.018663071465696002
Literature-collagen	Naïve-HMM	wacc	0.9188679245283018	0.012711367105256036
Literature-collagen	Naïve-HMM	f1	0.914568184532636	0.013410519589447587
Literature-collagen	Naïve-HMM	mcc	0.8422403698874578	0.025551570492763388
Literature-collagen	Consensus	tp	67.6	2.6992591576208462
Literature-collagen	Consensus	fp	1.089	1.0320266469428006
Literature-collagen	Consensus	tn	104.911	1.0320266469428006
Literature-collagen	Consensus	fn	38.4	2.699259157620846
Literature-collagen	Consensus	sn	0.6377358490566036	0.02546470903415892
Literature-collagen	Consensus	sp	0.9897264150943397	0.009736100442856607
Literature-collagen	Consensus	prec	0.9843433693410917	0.014652042170792802
Literature-collagen	Consensus	wacc	0.8137311320754715	0.013618831295663238
Literature-collagen	Consensus	f1	0.7736810048245522	0.01946644544591481
Literature-collagen	Consensus	mcc	0.6705307275191233	0.024104588788157875
MS	HydPred	tp	132.996	5.975281081254671
MS	HydPred	fp	37.505	5.599283436297898
MS	HydPred	tn	1363.495	5.599283436297898
MS	HydPred	fn	1268.004	5.975281081254671
MS	HydPred	sn	0.09492933618843684	0.004265011478411613
MS	HydPred	sp	0.9732298358315489	0.003996633430619484
MS	HydPred	prec	0.7806219815092988	0.02644448565688724
MS	HydPred	wacc	0.534079586009993	0.0028688089808105686
MS	HydPred	f1	0.16923467289451066	0.006970473212608622
MS	HydPred	mcc	0.14266407350627242	0.012219555217029873
MS	ModPred	tp	491.825	9.550307586669657
MS	ModPred	fp	302.973	13.964034911156588
MS	ModPred	tn	1098.027	13.964034911156588
MS	ModPred	fn	909.175	9.550307586669655
MS	ModPred	sn	0.3510528194147038	0.006816779148229591
MS	ModPred	sp	0.7837451820128479	0.00996719122852005
MS	ModPred	prec	0.6189403898792475	0.011906054886295472
MS	ModPred	wacc	0.5673990007137759	0.0060953293567176225
MS	ModPred	f1	0.4479586344271431	0.007383007766657691
MS	ModPred	mcc	0.14957305494677436	0.013902718264548591
MS	ModPred_1	tp	338.319	8.918028874140294
MS	ModPred_1	fp	164.072	11.128019410479117
MS	ModPred_1	tn	1236.928	11.128019410479117
MS	ModPred_1	fn	1062.681	8.918028874140294
MS	ModPred_1	sn	0.24148394004282656	0.006365473857344963
MS	ModPred_1	sp	0.8828893647394718	0.007942911784781669
MS	ModPred_1	prec	0.6736415978052751	0.016188593311303335
MS	ModPred_1	wacc	0.5621866523911492	0.005159740488734411
MS	ModPred_1	f1	0.35546783860580883	0.008042963035640812
MS	ModPred_1	mcc	0.16218789072068637	0.01395464288602889
MS	ModPred_2	tp	66.256	4.432658795801906
MS	ModPred_2	fp	14.889	3.4150664708025817
MS	ModPred_2	tn	1386.111	3.4150664708025817
MS	ModPred_2	fn	1334.744	4.432658795801905
MS	ModPred_2	sn	0.047291934332619565	0.003163924907781517
MS	ModPred_2	sp	0.9893725910064239	0.0024375920562473836
MS	ModPred_2	prec	0.8174542758638327	0.035552032879239345
MS	ModPred_2	wacc	0.5183322626695217	0.0019697599043863763
MS	ModPred_2	f1	0.08938858634683379	0.0057133056411603576
MS	ModPred_2	mcc	0.10941460053231954	0.011369174011136799
MS	iHyd-PseAAC	tp	200.201	7.24945508297003
MS	iHyd-PseAAC	fp	115.409	9.29051769278763
MS	iHyd-PseAAC	tn	1285.591	9.29051769278763
MS	iHyd-PseAAC	fn	1200.799	7.249455082970029
MS	iHyd-PseAAC	sn	0.1428986438258387	0.005174486140592454
MS	iHyd-PseAAC	sp	0.9176238401142042	0.006631347389570043
MS	iHyd-PseAAC	prec	0.6346901572091099	0.020361748925584944
MS	iHyd-PseAAC	wacc	0.5302612419700213	0.004167783965856306
MS	iHyd-PseAAC	f1	0.2332262367732451	0.007548287813104313
MS	iHyd-PseAAC	mcc	0.09581828136792322	0.013655237778995261
MS	OH-Pred	tp	262.156	7.951079423575141
MS	OH-Pred	fp	142.509	10.235327009920102
MS	OH-Pred	tn	1258.491	10.235327009920102
MS	OH-Pred	fn	1138.844	7.95107942357514
MS	OH-Pred	sn	0.18712062812276947	0.0056752886677909654
MS	OH-Pred	sp	0.8982805139186296	0.007305729486024341
MS	OH-Pred	prec	0.6481091380059516	0.017998978660623895
MS	OH-Pred	wacc	0.5427005710206995	0.004694350291054444
MS	OH-Pred	f1	0.2903478361920696	0.007757463704453523
MS	OH-Pred	mcc	0.1215606925823188	0.0138356698404259
MS	PredHydroxy	tp	101.256	5.460628535251231
MS	PredHydroxy	fp	31.395	5.196631120254737
MS	PredHydroxy	tn	1369.605	5.196631120254737
MS	PredHydroxy	fn	1299.744	5.460628535251231
MS	PredHydroxy	sn	0.07227408993576018	0.0038976649073884572
MS	PredHydroxy	sp	0.9775910064239829	0.003709229921666479
MS	PredHydroxy	prec	0.7641030360752379	0.03135122683627918
MS	PredHydroxy	wacc	0.5249325481798714	0.0026809786470973454
MS	PredHydroxy	f1	0.13202336539474874	0.006664761794972353
MS	PredHydroxy	mcc	0.11752388897877261	0.012845281453200108
MS	PredHydroxy_1	tp	54.46	4.053442980973089
MS	PredHydroxy_1	fp	14.048	3.5473505606297215
MS	PredHydroxy_1	tn	1386.952	3.5473505606297215
MS	PredHydroxy_1	fn	1346.54	4.053442980973089
MS	PredHydroxy_1	sn	0.038872234118486795	0.0028932498079750815
MS	PredHydroxy_1	sp	0.9899728765167737	0.0025320132481297104
MS	PredHydroxy_1	prec	0.7963586107784018	0.043017739962561724
MS	PredHydroxy_1	wacc	0.5144225553176303	0.0019256826488349575
MS	PredHydroxy_1	f1	0.07410586192843403	0.005317002662989249
MS	PredHydroxy_1	mcc	0.0935347869737361	0.012490921650413751
MS	PredHydroxy_2	tp	30.0	3.057776970284131
MS	PredHydroxy_2	fp	11.612	3.223267906954059
MS	PredHydroxy_2	tn	1389.388	3.2232679069540593
MS	PredHydroxy_2	fn	1371.0	3.057776970284131
MS	PredHydroxy_2	sn	0.021413276231263382	0.002182567430609658
MS	PredHydroxy_2	sp	0.9917116345467523	0.0023006908686324496
MS	PredHydroxy_2	prec	0.7237268256298566	0.060285820523305056
MS	PredHydroxy_2	wacc	0.5065624553890078	0.001596189268685003
MS	PredHydroxy_2	f1	0.04158275335945966	0.0041545631177547036
MS	PredHydroxy_2	mcc	0.05451558879201843	0.013666933941065926
MS	PredHydroxy_3	tp	2.771	0.9222575562173508
MS	PredHydroxy_3	fp	0.0	0.0
MS	PredHydroxy_3	tn	1401.0	0.0
MS	PredHydroxy_3	fn	1398.229	0.922257556217351
MS	PredHydroxy_3	sn	0.001977872947894361	0.0006582851935884018
MS	PredHydroxy_3	sp	1.0	0.0
MS	PredHydroxy_3	prec	1.0	0.0
MS	PredHydroxy_3	wacc	0.5009889364739473	0.00032914259679418914
MS	PredHydroxy_3	f1	0.003947075595585423	0.0013117208787720661
MS	PredHydroxy_3	mcc	0.03112746205709988	0.005393445209147135
MS	RF-Hydroxysite	tp	867.653	9.954827522363207
MS	RF-Hydroxysite	fp	1026.052	15.383344759836854
MS	RF-Hydroxysite	tn	374.948	15.383344759836856
MS	RF-Hydroxysite	fn	533.347	9.954827522363207
MS	RF-Hydroxysite	sn	0.6193097787294789	0.007105515719031553
MS	RF-Hydroxysite	sp	0.2676288365453248	0.01098026035677149
MS	RF-Hydroxysite	prec	0.4581927784012546	0.004684872809349502
MS	RF-Hydroxysite	wacc	0.44346930763740183	0.006533562574405666
MS	RF-Hydroxysite	f1	0.5266934212054097	0.005081609229709622
MS	RF-Hydroxysite	mcc	-0.1208233252561991	0.014228364903739164
MS	RF-Hydroxysite_1	tp	702.578	10.475968499379903
MS	RF-Hydroxysite_1	fp	826.949	17.356739296307932
MS	RF-Hydroxysite_1	tn	574.051	17.356739296307932
MS	RF-Hydroxysite_1	fn	698.422	10.475968499379903
MS	RF-Hydroxysite_1	sn	0.5014832262669522	0.007477493575574522
MS	RF-Hydroxysite_1	sp	0.40974375446109923	0.01238882176752886
MS	RF-Hydroxysite_1	prec	0.45937715100498144	0.006403151611014596
MS	RF-Hydroxysite_1	wacc	0.45561349036402565	0.007239103507838391
MS	RF-Hydroxysite_1	f1	0.4794866106294404	0.006136831553541725
MS	RF-Hydroxysite_1	mcc	-0.08916764695471699	0.014596859319660694
MS	RF-Hydroxysite_2	tp	462.075	9.971728786925565
MS	RF-Hydroxysite_2	fp	565.623	16.81953837059745
MS	RF-Hydroxysite_2	tn	835.377	16.81953837059745
MS	RF-Hydroxysite_2	fn	938.925	9.971728786925565
MS	RF-Hydroxysite_2	sn	0.32981798715203425	0.007117579433922603
MS	RF-Hydroxysite_2	sp	0.596271948608137	0.012005380707064563
MS	RF-Hydroxysite_2	prec	0.4496906899882557	0.009262624658221441
MS	RF-Hydroxysite_2	wacc	0.46304496788008565	0.007094566820551229
MS	RF-Hydroxysite_2	f1	0.38050481224520455	0.007246760297053295
MS	RF-Hydroxysite_2	mcc	-0.07666402103969569	0.01458156493594403
MS	ASM3	tp	278.582	7.951055024334821
MS	ASM3	fp	255.971	12.663023296195899
MS	ASM3	tn	1145.029	12.663023296195899
MS	ASM3	fn	1122.418	7.951055024334821
MS	ASM3	sn	0.19884511063526053	0.005675271252201871
MS	ASM3	sp	0.8172940756602427	0.009038560525478872
MS	ASM3	prec	0.5213361776532468	0.014430706373106063
MS	ASM3	wacc	0.5080695931477516	0.0053911780377204664
MS	ASM3	f1	0.2878420981226708	0.007324533680035701
MS	ASM3	mcc	0.020606419700812537	0.013828431185334998
MS	Random	tp	693.903	10.090569409106703
MS	Random	fp	704.465	16.803058501356233
MS	Random	tn	696.535	16.803058501356233
MS	Random	fn	707.097	10.090569409106703
MS	Random	sn	0.4952912205567451	0.007202405002931265
MS	Random	sp	0.4971698786581013	0.011993617773987317
MS	Random	prec	0.4962688561267087	0.006935159123003021
MS	Random	wacc	0.4962305496074233	0.006939136507662239
MS	Random	f1	0.4957548112581036	0.006142665988595186
MS	Random	mcc	-0.007539523327834083	0.013880368465752442
MS	Naïve-HMM	tp	1310.683	5.1082786728995115
MS	Naïve-HMM	fp	43.008	6.122902579659422
MS	Naïve-HMM	tn	1357.992	6.122902579659422
MS	Naïve-HMM	fn	90.317	5.1082786728995115
MS	Naïve-HMM	sn	0.9355339043540327	0.0036461660763022928
MS	Naïve-HMM	sp	0.9693019271948609	0.00437038014251208
MS	Naïve-HMM	prec	0.9682484215410517	0.004378980046663974
MS	Naïve-HMM	wacc	0.9524179157744468	0.0028466455511587108
MS	Naïve-HMM	f1	0.951601838547554	0.002873015511082393
MS	Naïve-HMM	mcc	0.9053670744892831	0.005730198066924783
MS	Consensus	tp	53.056	3.9391450849137306
MS	Consensus	fp	15.283	3.6702739679756875
MS	Consensus	tn	1385.717	3.6702739679756875
MS	Consensus	fn	1347.944	3.9391450849137306
MS	Consensus	sn	0.037870092790863674	0.0028116667272760384
MS	Consensus	sp	0.9890913633119199	0.0026197530106892874
MS	Consensus	prec	0.777825277450657	0.04385479140426103
MS	Consensus	wacc	0.5134807280513919	0.0019367368595815592
MS	Consensus	f1	0.072204291875445	0.005177179087074173
MS	Consensus	mcc	0.0875538718090429	0.012749154471889413
MS-HeLa	HydPred	tp	17.286	2.1900237441635193
MS-HeLa	HydPred	fp	6.015	2.4204906527396464
MS-HeLa	HydPred	tn	219.985	2.420490652739647
MS-HeLa	HydPred	fn	208.714	2.1900237441635193
MS-HeLa	HydPred	sn	0.07648672566371682	0.009690370549396102
MS-HeLa	HydPred	sp	0.9733849557522124	0.010710135631591344
MS-HeLa	HydPred	prec	0.7476060543631323	0.08105104620119821
MS-HeLa	HydPred	wacc	0.5249358407079645	0.007210339235738611
MS-HeLa	HydPred	f1	0.13854419365297638	0.016439276249950934
MS-HeLa	HydPred	mcc	0.11377915338867908	0.03402349886163586
MS-HeLa	ModPred	tp	117.455	4.079702807803529
MS-HeLa	ModPred	fp	48.745	6.1317187639356066
MS-HeLa	ModPred	tn	177.255	6.1317187639356066
MS-HeLa	ModPred	fn	108.545	4.079702807803529
MS-HeLa	ModPred	sn	0.519712389380531	0.018051782335413845
MS-HeLa	ModPred	sp	0.7843141592920354	0.027131498955467293
MS-HeLa	ModPred	prec	0.7075035901277034	0.02706195005442818
MS-HeLa	ModPred	wacc	0.6520132743362832	0.016180403171280465
MS-HeLa	ModPred	f1	0.5989474070658598	0.01720634229721493
MS-HeLa	ModPred	mcc	0.315609167036357	0.03483736300080351
MS-HeLa	ModPred_1	tp	83.281	4.043518146367096
MS-HeLa	ModPred_1	fp	26.306	4.726770990856232
MS-HeLa	ModPred_1	tn	199.694	4.726770990856231
MS-HeLa	ModPred_1	fn	142.719	4.043518146367096
MS-HeLa	ModPred_1	sn	0.3685	0.0178916732140137
MS-HeLa	ModPred_1	sp	0.8836017699115044	0.02091491588874438
MS-HeLa	ModPred_1	prec	0.7610375190345947	0.034162771127712384
MS-HeLa	ModPred_1	wacc	0.6260508849557522	0.0138079287211149
MS-HeLa	ModPred_1	f1	0.496211239578615	0.019492938545902838
MS-HeLa	ModPred_1	mcc	0.2945333931671628	0.03359731916123465
MS-HeLa	ModPred_2	tp	13.758	2.039469538875244
MS-HeLa	ModPred_2	fp	2.469	1.5713175999778022
MS-HeLa	ModPred_2	tn	223.531	1.5713175999778022
MS-HeLa	ModPred_2	fn	212.242	2.039469538875244
MS-HeLa	ModPred_2	sn	0.06087610619469025	0.009024201499447984
MS-HeLa	ModPred_2	sp	0.9890752212389382	0.006952732743264622
MS-HeLa	ModPred_2	prec	0.8533567558117539	0.08491116088399987
MS-HeLa	ModPred_2	wacc	0.5249756637168141	0.005680061023757815
MS-HeLa	ModPred_2	f1	0.11346625233274908	0.015920672569963077
MS-HeLa	ModPred_2	mcc	0.13486687815965584	0.02962664408592679
MS-HeLa	iHyd-PseAAC	tp	18.193	2.241818681338881
MS-HeLa	iHyd-PseAAC	fp	18.579	4.083351442136716
MS-HeLa	iHyd-PseAAC	tn	207.421	4.083351442136716
MS-HeLa	iHyd-PseAAC	fn	207.807	2.241818681338881
MS-HeLa	iHyd-PseAAC	sn	0.0805	0.009919551687340183
MS-HeLa	iHyd-PseAAC	sp	0.9177920353982301	0.018067926735118225
MS-HeLa	iHyd-PseAAC	prec	0.4991037037589767	0.06601324565376035
MS-HeLa	iHyd-PseAAC	wacc	0.49914601769911504	0.010455735359642473
MS-HeLa	iHyd-PseAAC	f1	0.13837548180414966	0.016125189982217954
MS-HeLa	iHyd-PseAAC	mcc	-0.0019542923115136207	0.038488415657340104
MS-HeLa	OH-Pred	tp	55.943	3.6196340975297487
MS-HeLa	OH-Pred	fp	22.78	4.28807649185506
MS-HeLa	OH-Pred	tn	203.22	4.28807649185506
MS-HeLa	OH-Pred	fn	170.057	3.6196340975297496
MS-HeLa	OH-Pred	sn	0.2475353982300885	0.016016080077565262
MS-HeLa	OH-Pred	sp	0.8992035398230088	0.01897378978696928
MS-HeLa	OH-Pred	prec	0.7121889063103738	0.04115512435889569
MS-HeLa	OH-Pred	wacc	0.5733694690265487	0.012236819662904576
MS-HeLa	OH-Pred	f1	0.36700851126586415	0.0199655288039783
MS-HeLa	OH-Pred	mcc	0.1939628627994856	0.033779778578995744
MS-HeLa	PredHydroxy	tp	15.282	2.0021178786475087
MS-HeLa	PredHydroxy	fp	5.037	2.132048545413542
MS-HeLa	PredHydroxy	tn	220.963	2.1320485454135416
MS-HeLa	PredHydroxy	fn	210.718	2.0021178786475087
MS-HeLa	PredHydroxy	sn	0.06761946902654867	0.008858928666581898
MS-HeLa	PredHydroxy	sp	0.977712389380531	0.009433843121298859
MS-HeLa	PredHydroxy	prec	0.7580198274610375	0.08171067622159997
MS-HeLa	PredHydroxy	wacc	0.5226659292035398	0.006367291614041081
MS-HeLa	PredHydroxy	f1	0.12396419340162747	0.01528042051624273
MS-HeLa	PredHydroxy	mcc	0.11034421251255651	0.03193578170623242
MS-HeLa	PredHydroxy_1	tp	3.48	0.9957911427603682
MS-HeLa	PredHydroxy_1	fp	2.174	1.4442035867563827
MS-HeLa	PredHydroxy_1	tn	223.826	1.4442035867563823
MS-HeLa	PredHydroxy_1	fn	222.52	0.9957911427603683
MS-HeLa	PredHydroxy_1	sn	0.015398230088495574	0.004406155498939682
MS-HeLa	PredHydroxy_1	sp	0.9903805309734515	0.006390281357329136
MS-HeLa	PredHydroxy_1	prec	0.6441449494949495	0.18431649062248975
MS-HeLa	PredHydroxy_1	wacc	0.5028893805309734	0.003944240441101007
MS-HeLa	PredHydroxy_1	f1	0.03001131162095938	0.00849139554334778
MS-HeLa	PredHydroxy_1	mcc	0.02872753153681948	0.03706460639351738
MS-HeLa	PredHydroxy_2	tp	0.0	0.0
MS-HeLa	PredHydroxy_2	fp	1.765	1.2852139899643171
MS-HeLa	PredHydroxy_2	tn	224.235	1.2852139899643173
MS-HeLa	PredHydroxy_2	fn	226.0	0.0
MS-HeLa	PredHydroxy_2	sn	0.0	0.0
MS-HeLa	PredHydroxy_2	sp	0.9921902654867258	0.005686787566213801
MS-HeLa	PredHydroxy_2	prec	0.0	0.0
MS-HeLa	PredHydroxy_2	wacc	0.4960951327433629	0.0028433937831069006
MS-HeLa	PredHydroxy_2	f1	0.0	0.0
MS-HeLa	PredHydroxy_2	mcc	-0.06583165009660023	0.017752578091880935
MS-HeLa	PredHydroxy_3	tp	0.0	0.0
MS-HeLa	PredHydroxy_3	fp	0.0	0.0
MS-HeLa	PredHydroxy_3	tn	226.0	0.0
MS-HeLa	PredHydroxy_3	fn	226.0	0.0
MS-HeLa	PredHydroxy_3	sn	0.0	0.0
MS-HeLa	PredHydroxy_3	sp	1.0	0.0
MS-HeLa	PredHydroxy_3	prec	nan	nan
MS-HeLa	PredHydroxy_3	wacc	0.5	0.0
MS-HeLa	PredHydroxy_3	f1	0.0	0.0
MS-HeLa	PredHydroxy_3	mcc	nan	nan
MS-HeLa	RF-Hydroxysite	tp	112.433	4.108224799107274
MS-HeLa	RF-Hydroxysite	fp	165.678	6.461757965136114
MS-HeLa	RF-Hydroxysite	tn	60.322	6.461757965136114
MS-HeLa	RF-Hydroxysite	fn	113.567	4.108224799107274
MS-HeLa	RF-Hydroxysite	sn	0.4974911504424779	0.018177985836757858
MS-HeLa	RF-Hydroxysite	sp	0.26691150442477873	0.02859184940325714
MS-HeLa	RF-Hydroxysite	prec	0.4043642357442445	0.013018243821180164
MS-HeLa	RF-Hydroxysite	wacc	0.38220132743362834	0.017055351921675906
MS-HeLa	RF-Hydroxysite	f1	0.4460364833040997	0.01398533606800943
MS-HeLa	RF-Hydroxysite	mcc	-0.2424108397688803	0.03592428151820816
MS-HeLa	RF-Hydroxysite_1	tp	85.165	4.046699272246457
MS-HeLa	RF-Hydroxysite_1	fp	133.747	7.092319155255211
MS-HeLa	RF-Hydroxysite_1	tn	92.253	7.092319155255212
MS-HeLa	RF-Hydroxysite_1	fn	140.835	4.046699272246456
MS-HeLa	RF-Hydroxysite_1	sn	0.37683628318584067	0.017905748992240955
MS-HeLa	RF-Hydroxysite_1	sp	0.4081991150442477	0.03138194316484607
MS-HeLa	RF-Hydroxysite_1	prec	0.3892376809315838	0.01687416451895762
MS-HeLa	RF-Hydroxysite_1	wacc	0.39251769911504425	0.017946184268493714
MS-HeLa	RF-Hydroxysite_1	f1	0.38280053409736026	0.015853369513116677
MS-HeLa	RF-Hydroxysite_1	mcc	-0.2151902551885018	0.035810359060094214
MS-HeLa	RF-Hydroxysite_2	tp	48.881	3.4578662495822483
MS-HeLa	RF-Hydroxysite_2	fp	91.368	7.293735394158469
MS-HeLa	RF-Hydroxysite_2	tn	134.632	7.293735394158469
MS-HeLa	RF-Hydroxysite_2	fn	177.119	3.4578662495822483
MS-HeLa	RF-Hydroxysite_2	sn	0.21628761061946902	0.015300293139744459
MS-HeLa	RF-Hydroxysite_2	sp	0.595716814159292	0.03227316546087818
MS-HeLa	RF-Hydroxysite_2	prec	0.3490661137917778	0.024110564753426773
MS-HeLa	RF-Hydroxysite_2	wacc	0.4060022123893805	0.01771954448717446
MS-HeLa	RF-Hydroxysite_2	f1	0.26687245034170193	0.01716016018710811
MS-HeLa	RF-Hydroxysite_2	mcc	-0.2030362021663756	0.03638548397248568
MS-HeLa	ASM3	tp	32.77	2.9419551322207482
MS-HeLa	ASM3	fp	41.64	5.843663234649991
MS-HeLa	ASM3	tn	184.36	5.84366323464999
MS-HeLa	ASM3	fn	193.23	2.9419551322207482
MS-HeLa	ASM3	sn	0.145	0.013017500585047557
MS-HeLa	ASM3	sp	0.8157522123893804	0.02585691696747783
MS-HeLa	ASM3	prec	0.4422570882756745	0.04147205607931598
MS-HeLa	ASM3	wacc	0.48037610619469023	0.014405543258080194
MS-HeLa	ASM3	f1	0.21807658678171302	0.017934104958174095
MS-HeLa	ASM3	mcc	-0.05223304710493391	0.037907843387724814
MS-HeLa	Random	tp	114.228	4.218532446242413
MS-HeLa	Random	fp	113.511	7.3566214392205875
MS-HeLa	Random	tn	112.489	7.3566214392205875
MS-HeLa	Random	fn	111.772	4.218532446242413
MS-HeLa	Random	sn	0.5054336283185841	0.01866607277098414
MS-HeLa	Random	sp	0.4977389380530974	0.03255142229743624
MS-HeLa	Random	prec	0.5019286722440264	0.018469080099700018
MS-HeLa	Random	wacc	0.5015862831858408	0.018500776119123923
MS-HeLa	Random	f1	0.5034950713595329	0.015908602687940077
MS-HeLa	Random	mcc	0.0031698965618443707	0.037047744249105584
MS-HeLa	Naïve-HMM	tp	196.171	2.7465904317899312
MS-HeLa	Naïve-HMM	fp	6.866	2.492397239606881
MS-HeLa	Naïve-HMM	tn	219.134	2.4923972396068814
MS-HeLa	Naïve-HMM	fn	29.829	2.7465904317899312
MS-HeLa	Naïve-HMM	sn	0.8680132743362832	0.01215305500792006
MS-HeLa	Naïve-HMM	sp	0.9696194690265486	0.011028306369941931
MS-HeLa	Naïve-HMM	prec	0.9663188125212748	0.011828254995577187
MS-HeLa	Naïve-HMM	wacc	0.9188163716814158	0.008295715305795094
MS-HeLa	Naïve-HMM	f1	0.9144577445975837	0.00882780292083178
MS-HeLa	Naïve-HMM	mcc	0.8421029773368564	0.01659095616278678
MS-HeLa	Consensus	tp	4.161	1.142400542716958
MS-HeLa	Consensus	fp	2.351	1.4811478656771577
MS-HeLa	Consensus	tn	223.649	1.4811478656771577
MS-HeLa	Consensus	fn	221.839	1.142400542716958
MS-HeLa	Consensus	sn	0.018411504424778763	0.005054869658039637
MS-HeLa	Consensus	sp	0.9895973451327433	0.006553751618040532
MS-HeLa	Consensus	prec	0.6606064213564213	0.16789765512564322
MS-HeLa	Consensus	wacc	0.5040044247787611	0.0041389424050262726
MS-HeLa	Consensus	f1	0.035745677410364635	0.009673811195627168
MS-HeLa	Consensus	mcc	0.03574354493303922	0.036461207727541495
MS-Kim	HydPred	tp	115.357	5.271579554554783
MS-Kim	HydPred	fp	31.553	5.131197813376522
MS-Kim	HydPred	tn	1153.447	5.131197813376522
MS-Kim	HydPred	fn	1069.643	5.271579554554782
MS-Kim	HydPred	sn	0.09734767932489452	0.00444859034139644
MS-Kim	HydPred	sp	0.9733729957805906	0.004330124737026604
MS-Kim	HydPred	prec	0.7859216563212909	0.0280951267952905
MS-Kim	HydPred	wacc	0.5353603375527426	0.00305706565970636
MS-Kim	HydPred	f1	0.173193585737043	0.007243555285569758
MS-Kim	HydPred	mcc	0.14677012396940955	0.01300923339427962
MS-Kim	ModPred	tp	377.664	8.896690620674635
MS-Kim	ModPred	fp	255.705	12.704565124395247
MS-Kim	ModPred	tn	929.295	12.704565124395245
MS-Kim	ModPred	fn	807.336	8.896690620674635
MS-Kim	ModPred	sn	0.3187037974683544	0.007507755798037666
MS-Kim	ModPred	sp	0.7842151898734178	0.010721152003709069
MS-Kim	ModPred	prec	0.596436850702349	0.013469533645275056
MS-Kim	ModPred	wacc	0.5514594936708861	0.006657732075791891
MS-Kim	ModPred	f1	0.4153714744530205	0.008383720939898002
MS-Kim	ModPred	mcc	0.11634914096617441	0.015386871797021223
MS-Kim	ModPred_1	tp	257.226	7.7833748464274795
MS-Kim	ModPred_1	fp	138.747	10.157804437967883
MS-Kim	ModPred_1	tn	1046.253	10.157804437967881
MS-Kim	ModPred_1	fn	927.774	7.7833748464274795
MS-Kim	ModPred_1	sn	0.21706835443037975	0.006568248815550616
MS-Kim	ModPred_1	sp	0.8829139240506328	0.008571986867483443
MS-Kim	ModPred_1	prec	0.6498909780519974	0.018389618278888034
MS-Kim	ModPred_1	wacc	0.5499911392405064	0.005528095411540669
MS-Kim	ModPred_1	f1	0.3253771288171746	0.008602983378115459
MS-Kim	ModPred_1	mcc	0.13410272527151165	0.015354248906288904
MS-Kim	ModPred_2	tp	52.478	3.7809411526761427
MS-Kim	ModPred_2	fp	12.389	3.275313572774369
MS-Kim	ModPred_2	tn	1172.611	3.275313572774369
MS-Kim	ModPred_2	fn	1132.522	3.7809411526761427
MS-Kim	ModPred_2	sn	0.044285232067510547	0.0031906676393891496
MS-Kim	ModPred_2	sp	0.9895451476793249	0.0027639776985437714
MS-Kim	ModPred_2	prec	0.810506274467478	0.04158832193402446
MS-Kim	ModPred_2	wacc	0.5169151898734178	0.002057544178142244
MS-Kim	ModPred_2	f1	0.08395603552073828	0.005792458319469484
MS-Kim	ModPred_2	mcc	0.10383999737169339	0.012620227136394093
MS-Kim	iHyd-PseAAC	tp	182.169	6.802972806060598
MS-Kim	iHyd-PseAAC	fp	97.403	8.829529489163054
MS-Kim	iHyd-PseAAC	tn	1087.597	8.829529489163056
MS-Kim	iHyd-PseAAC	fn	1002.831	6.8029728060605965
MS-Kim	iHyd-PseAAC	sn	0.15372911392405064	0.005740905321570125
MS-Kim	iHyd-PseAAC	sp	0.9178033755274263	0.007451079737690344
MS-Kim	iHyd-PseAAC	prec	0.6520379952982868	0.022513792348884943
MS-Kim	iHyd-PseAAC	wacc	0.5357662447257384	0.00475378289523808
MS-Kim	iHyd-PseAAC	f1	0.24873974177853714	0.008311347431776278
MS-Kim	iHyd-PseAAC	mcc	0.11100519038129614	0.01535185616137165
MS-Kim	OH-Pred	tp	206.775	7.11395635353493
MS-Kim	OH-Pred	fp	120.598	9.592204960278945
MS-Kim	OH-Pred	tn	1064.402	9.592204960278947
MS-Kim	OH-Pred	fn	978.225	7.11395635353493
MS-Kim	OH-Pred	sn	0.17449367088607595	0.006003338694966186
MS-Kim	OH-Pred	sp	0.898229535864979	0.008094687730193202
MS-Kim	OH-Pred	prec	0.6319809721123903	0.020476657561080632
MS-Kim	OH-Pred	wacc	0.5363616033755274	0.005135797156615983
MS-Kim	OH-Pred	f1	0.2734190153096545	0.00837053593677598
MS-Kim	OH-Pred	mcc	0.10549562616886611	0.015418542177678683
MS-Kim	PredHydroxy	tp	85.924	4.842543133519825
MS-Kim	PredHydroxy	fp	26.244	4.56842029590098
MS-Kim	PredHydroxy	tn	1158.756	4.56842029590098
MS-Kim	PredHydroxy	fn	1099.076	4.842543133519825
MS-Kim	PredHydroxy	sn	0.07250970464135022	0.004086534289890148
MS-Kim	PredHydroxy	sp	0.9778531645569619	0.0038552070007603196
MS-Kim	PredHydroxy	prec	0.7668839542245574	0.03256305460460258
MS-Kim	PredHydroxy	wacc	0.5251814345991561	0.002778332832792473
MS-Kim	PredHydroxy	f1	0.13245449788060307	0.006975455920262901
MS-Kim	PredHydroxy	mcc	0.11872323288104863	0.013305476136746854
MS-Kim	PredHydroxy_1	tp	50.983	3.7966710418470546
MS-Kim	PredHydroxy_1	fp	11.951	3.1430238624611175
MS-Kim	PredHydroxy_1	tn	1173.049	3.143023862461117
MS-Kim	PredHydroxy_1	fn	1134.017	3.7966710418470546
MS-Kim	PredHydroxy_1	sn	0.04302362869198312	0.0032039418074658686
MS-Kim	PredHydroxy_1	sp	0.9899147679324894	0.002652340812203475
MS-Kim	PredHydroxy_1	prec	0.8114581948811973	0.04216929658268965
MS-Kim	PredHydroxy_1	wacc	0.5164691983122363	0.002078630905065902
MS-Kim	PredHydroxy_1	f1	0.08169058913530249	0.0058398827148850516
MS-Kim	PredHydroxy_1	mcc	0.10257656351786894	0.012771939001541931
MS-Kim	PredHydroxy_2	tp	30.06	2.9465912509202905
MS-Kim	PredHydroxy_2	fp	9.82	2.8315366852647346
MS-Kim	PredHydroxy_2	tn	1175.18	2.8315366852647346
MS-Kim	PredHydroxy_2	fn	1154.94	2.9465912509202905
MS-Kim	PredHydroxy_2	sn	0.025367088607594936	0.002486574895291384
MS-Kim	PredHydroxy_2	sp	0.9917130801687764	0.0023894824348225656
MS-Kim	PredHydroxy_2	prec	0.7562254862508205	0.05659776017257302
MS-Kim	PredHydroxy_2	wacc	0.5085400843881857	0.0017255475325937263
MS-Kim	PredHydroxy_2	f1	0.04907134062327048	0.004696317051956803
MS-Kim	PredHydroxy_2	mcc	0.06662654067122793	0.013660669849837787
MS-Kim	PredHydroxy_3	tp	2.781	0.9397015483652245
MS-Kim	PredHydroxy_3	fp	0.0	0.0
MS-Kim	PredHydroxy_3	tn	1185.0	0.0
MS-Kim	PredHydroxy_3	fn	1182.219	0.9397015483652242
MS-Kim	PredHydroxy_3	sn	0.0023468354430379746	0.0007929970872280373
MS-Kim	PredHydroxy_3	sp	1.0	0.0
MS-Kim	PredHydroxy_3	prec	1.0	0.0
MS-Kim	PredHydroxy_3	wacc	0.5011734177215189	0.0003964985436140341
MS-Kim	PredHydroxy_3	f1	0.004681432082590401	0.0015791398626093796
MS-Kim	PredHydroxy_3	mcc	0.03390971164814836	0.005979637400857413
MS-Kim	RF-Hydroxysite	tp	762.538	8.712666411610167
MS-Kim	RF-Hydroxysite	fp	868.136	14.331486454656405
MS-Kim	RF-Hydroxysite	tn	316.864	14.331486454656405
MS-Kim	RF-Hydroxysite	fn	422.462	8.712666411610167
MS-Kim	RF-Hydroxysite	sn	0.6434919831223629	0.007352461106844024
MS-Kim	RF-Hydroxysite	sp	0.2673957805907173	0.012094081396334517
MS-Kim	RF-Hydroxysite	prec	0.4676424139539018	0.005110988592809878
MS-Kim	RF-Hydroxysite	wacc	0.4554438818565401	0.007226955097908214
MS-Kim	RF-Hydroxysite	f1	0.5416387444104481	0.005402330645623263
MS-Kim	RF-Hydroxysite	mcc	-0.09623305854252744	0.015882815078652336
MS-Kim	RF-Hydroxysite_1	tp	624.274	9.177522759437865
MS-Kim	RF-Hydroxysite_1	fp	700.446	15.641773684592167
MS-Kim	RF-Hydroxysite_1	tn	484.554	15.641773684592167
MS-Kim	RF-Hydroxysite_1	fn	560.726	9.177522759437865
MS-Kim	RF-Hydroxysite_1	sn	0.5268135021097046	0.007744744944673304
MS-Kim	RF-Hydroxysite_1	sp	0.408906329113924	0.013199809016533472
MS-Kim	RF-Hydroxysite_1	prec	0.47129041039167624	0.006867591456999463
MS-Kim	RF-Hydroxysite_1	wacc	0.46785991561181434	0.007873743509253253
MS-Kim	RF-Hydroxysite_1	f1	0.49748574881587754	0.006489645599070869
MS-Kim	RF-Hydroxysite_1	mcc	-0.06475305332594249	0.015917624065357114
MS-Kim	RF-Hydroxysite_2	tp	415.044	9.01343796783447
MS-Kim	RF-Hydroxysite_2	fp	478.363	15.62245918541636
MS-Kim	RF-Hydroxysite_2	tn	706.637	15.62245918541636
MS-Kim	RF-Hydroxysite_2	fn	769.956	9.01343796783447
MS-Kim	RF-Hydroxysite_2	sn	0.35024810126582273	0.007606276766105038
MS-Kim	RF-Hydroxysite_2	sp	0.5963181434599156	0.013183509861110852
MS-Kim	RF-Hydroxysite_2	prec	0.464651046982719	0.009867019706548826
MS-Kim	RF-Hydroxysite_2	wacc	0.47328312236286924	0.0076853877745062344
MS-Kim	RF-Hydroxysite_2	f1	0.3993800053239891	0.007627761612517538
MS-Kim	RF-Hydroxysite_2	mcc	-0.05510548685003265	0.01575423752356039
MS-Kim	ASM3	tp	246.07	7.548450172055189
MS-Kim	ASM3	fp	216.787	12.046976010601167
MS-Kim	ASM3	tn	968.213	12.046976010601165
MS-Kim	ASM3	fn	938.93	7.548450172055189
MS-Kim	ASM3	sn	0.20765400843881854	0.006370000145194252
MS-Kim	ASM3	sp	0.8170573839662447	0.010166224481519971
MS-Kim	ASM3	prec	0.531866543518571	0.016370215107614182
MS-Kim	ASM3	wacc	0.5123556962025317	0.006212238894854111
MS-Kim	ASM3	f1	0.29863858548637245	0.008265892502537318
MS-Kim	ASM3	mcc	0.031253370518010214	0.015836393095831014
MS-Kim	Random	tp	583.566	9.100200217577633
MS-Kim	Random	fp	595.214	16.398664701737154
MS-Kim	Random	tn	589.786	16.398664701737154
MS-Kim	Random	fn	601.434	9.100200217577633
MS-Kim	Random	sn	0.49246075949367085	0.007679493854495895
MS-Kim	Random	sp	0.49770970464135017	0.013838535613280297
MS-Kim	Random	prec	0.49512492837688604	0.007873122609471336
MS-Kim	Random	wacc	0.4950852320675105	0.007878441602481526
MS-Kim	Random	f1	0.4937577579644733	0.006702609577335381
MS-Kim	Random	mcc	-0.009830337874106563	0.01575940193733676
MS-Kim	Naïve-HMM	tp	1124.207	4.1610276374953346
MS-Kim	Naïve-HMM	fp	35.807	5.619586372679042
MS-Kim	Naïve-HMM	tn	1149.193	5.619586372679042
MS-Kim	Naïve-HMM	fn	60.793	4.161027637495334
MS-Kim	Naïve-HMM	sn	0.9486978902953587	0.00351141572784416
MS-Kim	Naïve-HMM	sp	0.9697831223628691	0.004742266981163751
MS-Kim	Naïve-HMM	prec	0.9691536991031333	0.004699769678055524
MS-Kim	Naïve-HMM	wacc	0.959240506329114	0.0030275253956890463
MS-Kim	Naïve-HMM	f1	0.9588084614141332	0.0030266771014006125
MS-Kim	Naïve-HMM	mcc	0.9187006335870306	0.006088716179029453
MS-Kim	Consensus	tp	48.86	3.7473190416616515
MS-Kim	Consensus	fp	13.059	3.271928941771199
MS-Kim	Consensus	tn	1171.941	3.271928941771199
MS-Kim	Consensus	fn	1136.14	3.7473190416616515
MS-Kim	Consensus	sn	0.041232067510548524	0.0031622945499254445
MS-Kim	Consensus	sp	0.9889797468354431	0.002761121469849112
MS-Kim	Consensus	prec	0.7905430578610231	0.04377547162692651
MS-Kim	Consensus	wacc	0.5151059071729958	0.0021004607187894114
MS-Kim	Consensus	f1	0.07835235511704348	0.0057817606766635875
MS-Kim	Consensus	mcc	0.09485827131182725	0.013182779348308566
MS-collagen	HydPred	tp	15.198	1.9086110132764087
MS-collagen	HydPred	fp	1.806	1.3024453923293675
MS-collagen	HydPred	tn	64.194	1.3024453923293675
MS-collagen	HydPred	fn	50.802	1.9086110132764087
MS-collagen	HydPred	sn	0.23027272727272724	0.028918348686006193
MS-collagen	HydPred	sp	0.9726363636363635	0.019734021095899498
MS-collagen	HydPred	prec	0.8974995539376719	0.06792216677400742
MS-collagen	HydPred	wacc	0.6014545454545455	0.017542968369414692
MS-collagen	HydPred	f1	0.36542312762619894	0.03820077249456582
MS-collagen	HydPred	mcc	0.30361748481344425	0.04829701825741592
MS-collagen	ModPred	tp	56.28	1.6123275101541872
MS-collagen	ModPred	fp	14.47	3.2123355989061917
MS-collagen	ModPred	tn	51.53	3.2123355989061917
MS-collagen	ModPred	fn	9.72	1.612327510154187
MS-collagen	ModPred	sn	0.8527272727272727	0.024429204699305852
MS-collagen	ModPred	sp	0.7807575757575757	0.048671751498578664
MS-collagen	ModPred	prec	0.7969865355811854	0.036720505691462714
MS-collagen	ModPred	wacc	0.8167424242424243	0.02772137294410824
MS-collagen	ModPred	f1	0.8234024819120934	0.024279217805386295
MS-collagen	ModPred	mcc	0.6359293304367145	0.05423696116675289
MS-collagen	ModPred_1	tp	50.74	1.8943072612435397
MS-collagen	ModPred_1	fp	7.855	2.5946049795681807
MS-collagen	ModPred_1	tn	58.145	2.5946049795681807
MS-collagen	ModPred_1	fn	15.26	1.8943072612435399
MS-collagen	ModPred_1	sn	0.7687878787878788	0.028701625170356654
MS-collagen	ModPred_1	sp	0.8809848484848485	0.03931219666012394
MS-collagen	ModPred_1	prec	0.8674599600959951	0.03867118270473467
MS-collagen	ModPred_1	wacc	0.8248863636363635	0.024771424069141103
MS-collagen	ModPred_1	f1	0.8145616557799954	0.025142609063330625
MS-collagen	ModPred_1	mcc	0.6547673065202206	0.05103023668638895
MS-collagen	ModPred_2	tp	14.592	1.896189863911312
MS-collagen	ModPred_2	fp	0.702	0.831381982003459
MS-collagen	ModPred_2	tn	65.298	0.8313819820034591
MS-collagen	ModPred_2	fn	51.408	1.896189863911312
MS-collagen	ModPred_2	sn	0.22109090909090903	0.028730149453201695
MS-collagen	ModPred_2	sp	0.9893636363636362	0.012596696697022096
MS-collagen	ModPred_2	prec	0.9560783297155202	0.05056441908207295
MS-collagen	ModPred_2	wacc	0.6052272727272727	0.01578214139919449
MS-collagen	ModPred_2	f1	0.35813780373898113	0.03870699997551033
MS-collagen	ModPred_2	mcc	0.3288659421855276	0.03851641312685536
MS-collagen	iHyd-PseAAC	tp	29.058	2.2303892037041426
MS-collagen	iHyd-PseAAC	fp	5.423	2.265407468867356
MS-collagen	iHyd-PseAAC	tn	60.577	2.265407468867356
MS-collagen	iHyd-PseAAC	fn	36.942	2.2303892037041426
MS-collagen	iHyd-PseAAC	sn	0.44027272727272726	0.033793775813699134
MS-collagen	iHyd-PseAAC	sp	0.9178333333333334	0.03432435558889935
MS-collagen	iHyd-PseAAC	prec	0.8457187188993683	0.056049494990854716
MS-collagen	iHyd-PseAAC	wacc	0.6790530303030302	0.023934808488728372
MS-collagen	iHyd-PseAAC	f1	0.5779623837564687	0.03409012543125475
MS-collagen	iHyd-PseAAC	mcc	0.408768901921608	0.055907804138957816
MS-collagen	OH-Pred	tp	45.768	2.053332900432855
MS-collagen	OH-Pred	fp	6.837	2.4356582272560328
MS-collagen	OH-Pred	tn	59.163	2.4356582272560328
MS-collagen	OH-Pred	fn	20.232	2.053332900432855
MS-collagen	OH-Pred	sn	0.6934545454545455	0.031111104552012967
MS-collagen	OH-Pred	sp	0.8964090909090909	0.036903912534182313
MS-collagen	OH-Pred	prec	0.8716386522330001	0.040567160031702534
MS-collagen	OH-Pred	wacc	0.7949318181818181	0.02460458529500195
MS-collagen	OH-Pred	f1	0.7717330597819477	0.02696579808448325
MS-collagen	OH-Pred	mcc	0.6032735629350386	0.05150659739970925
MS-collagen	PredHydroxy	tp	27.086	2.234861069507454
MS-collagen	PredHydroxy	fp	1.482	1.1813873200606142
MS-collagen	PredHydroxy	tn	64.518	1.1813873200606142
MS-collagen	PredHydroxy	fn	38.914	2.234861069507454
MS-collagen	PredHydroxy	sn	0.41039393939393937	0.03386153135617354
MS-collagen	PredHydroxy	sp	0.9775454545454545	0.017899807879706263
MS-collagen	PredHydroxy	prec	0.949377578888842	0.03888671381358641
MS-collagen	PredHydroxy	wacc	0.6939696969696971	0.019208966378960253
MS-collagen	PredHydroxy	f1	0.5721244267783996	0.03477641043703865
MS-collagen	PredHydroxy	mcc	0.4713924924569286	0.040010837566780304
MS-collagen	PredHydroxy_1	tp	17.368	2.0254816711093686
MS-collagen	PredHydroxy_1	fp	0.694	0.8392639632439844
MS-collagen	PredHydroxy_1	tn	65.306	0.8392639632439843
MS-collagen	PredHydroxy_1	fn	48.632	2.025481671109368
MS-collagen	PredHydroxy_1	sn	0.2631515151515152	0.030689116228929825
MS-collagen	PredHydroxy_1	sp	0.9894848484848484	0.012716120655211875
MS-collagen	PredHydroxy_1	prec	0.9631721733175143	0.043692306569037206
MS-collagen	PredHydroxy_1	wacc	0.6263181818181819	0.016538286548090156
MS-collagen	PredHydroxy_1	f1	0.41232875903980015	0.03868083738948468
MS-collagen	PredHydroxy_1	mcc	0.3676623838791338	0.037081953157185654
MS-collagen	PredHydroxy_2	tp	6.926	1.4326632542227082
MS-collagen	PredHydroxy_2	fp	0.544	0.7348904680290799
MS-collagen	PredHydroxy_2	tn	65.456	0.7348904680290799
MS-collagen	PredHydroxy_2	fn	59.074	1.432663254222708
MS-collagen	PredHydroxy_2	sn	0.10493939393939392	0.021707019003374368
MS-collagen	PredHydroxy_2	sp	0.9917575757575757	0.011134704061046654
MS-collagen	PredHydroxy_2	prec	0.9330685786435787	0.08751713403208096
MS-collagen	PredHydroxy_2	wacc	0.5483484848484848	0.012229807104700452
MS-collagen	PredHydroxy_2	f1	0.18786685154081073	0.03560809436102481
MS-collagen	PredHydroxy_2	mcc	0.2094724925802168	0.04313684456143203
MS-collagen	PredHydroxy_3	tp	0.705	0.4560427611529428
MS-collagen	PredHydroxy_3	fp	0.0	0.0
MS-collagen	PredHydroxy_3	tn	66.0	0.0
MS-collagen	PredHydroxy_3	fn	65.295	0.4560427611529428
MS-collagen	PredHydroxy_3	sn	0.01068181818181818	0.006909738805347618
MS-collagen	PredHydroxy_3	sp	1.0	0.0
MS-collagen	PredHydroxy_3	prec	1.0	0.0
MS-collagen	PredHydroxy_3	wacc	0.5053409090909092	0.0034548694026738055
MS-collagen	PredHydroxy_3	f1	0.02104477611940298	0.013613216750834115
MS-collagen	PredHydroxy_3	mcc	0.08737040566610378	1.3877787807814457e-17
MS-collagen	RF-Hydroxysite	tp	12.482	1.7976862907637694
MS-collagen	RF-Hydroxysite	fp	48.302	3.6145256950255584
MS-collagen	RF-Hydroxysite	tn	17.698	3.6145256950255584
MS-collagen	RF-Hydroxysite	fn	53.518	1.7976862907637694
MS-collagen	RF-Hydroxysite	sn	0.18912121212121208	0.027237671072178324
MS-collagen	RF-Hydroxysite	sp	0.26815151515151514	0.054765540833720594
MS-collagen	RF-Hydroxysite	prec	0.20542591491105266	0.027135179418721664
MS-collagen	RF-Hydroxysite	wacc	0.22863636363636364	0.030954734569795642
MS-collagen	RF-Hydroxysite	f1	0.1967209192181861	0.02641048120618358
MS-collagen	RF-Hydroxysite	mcc	-0.545262272229147	0.06068879255736114
MS-collagen	RF-Hydroxysite_1	tp	9.022	1.5360716129139294
MS-collagen	RF-Hydroxysite_1	fp	38.971	3.8946320750489383
MS-collagen	RF-Hydroxysite_1	tn	27.029	3.8946320750489383
MS-collagen	RF-Hydroxysite_1	fn	56.978	1.5360716129139294
MS-collagen	RF-Hydroxysite_1	sn	0.13669696969696968	0.023273812316877716
MS-collagen	RF-Hydroxysite_1	sp	0.409530303030303	0.059009576894680886
MS-collagen	RF-Hydroxysite_1	prec	0.18848565627138722	0.031043730289802066
MS-collagen	RF-Hydroxysite_1	wacc	0.2731136363636364	0.032121925914024504
MS-collagen	RF-Hydroxysite_1	f1	0.15817113587330045	0.0256268187570469
MS-collagen	RF-Hydroxysite_1	mcc	-0.4719861279938199	0.06091225647505859
MS-collagen	RF-Hydroxysite_2	tp	5.584	1.2161184152869324
MS-collagen	RF-Hydroxysite_2	fp	26.706	3.9529184155507187
MS-collagen	RF-Hydroxysite_2	tn	39.294	3.952918415550718
MS-collagen	RF-Hydroxysite_2	fn	60.416	1.2161184152869324
MS-collagen	RF-Hydroxysite_2	sn	0.0846060606060606	0.018426036595256552
MS-collagen	RF-Hydroxysite_2	sp	0.5953636363636365	0.05989270326591998
MS-collagen	RF-Hydroxysite_2	prec	0.17449868127690935	0.03922637966105835
MS-collagen	RF-Hydroxysite_2	wacc	0.3399848484848485	0.03149284977223972
MS-collagen	RF-Hydroxysite_2	f1	0.11353219349213055	0.02396628806190371
MS-collagen	RF-Hydroxysite_2	mcc	-0.37160651887340335	0.061206271608573386
MS-collagen	ASM3	tp	5.599	1.2158120742943788
MS-collagen	ASM3	fp	12.113	3.1673697289707117
MS-collagen	ASM3	tn	53.887	3.1673697289707117
MS-collagen	ASM3	fn	60.401	1.2158120742943788
MS-collagen	ASM3	sn	0.08483333333333332	0.018421395065066345
MS-collagen	ASM3	sp	0.816469696969697	0.04799045043895018
MS-collagen	ASM3	prec	0.32336128942251763	0.07832470434939702
MS-collagen	ASM3	wacc	0.45065151515151514	0.025488573035223082
MS-collagen	ASM3	f1	0.13353739975254617	0.027671825906741283
MS-collagen	ASM3	mcc	-0.14200084144566424	0.06779327376389503
MS-collagen	Random	tp	32.026	2.2197576444287783
MS-collagen	Random	fp	33.072	4.086663186512928
MS-collagen	Random	tn	32.928	4.086663186512928
MS-collagen	Random	fn	33.974	2.2197576444287783
MS-collagen	Random	sn	0.48524242424242425	0.03363269158225421
MS-collagen	Random	sp	0.49890909090909086	0.061919139189589814
MS-collagen	Random	prec	0.4933201846433058	0.03577887763483523
MS-collagen	Random	wacc	0.49207575757575756	0.03536173750452375
MS-collagen	Random	f1	0.4886269076758696	0.029921239564596944
MS-collagen	Random	mcc	-0.015866672435836622	0.07100613306428781
MS-collagen	Naïve-HMM	tp	49.202	1.8636512549294193
MS-collagen	Naïve-HMM	fp	2.012	1.3906315112207115
MS-collagen	Naïve-HMM	tn	63.988	1.3906315112207115
MS-collagen	Naïve-HMM	fn	16.798	1.8636512549294193
MS-collagen	Naïve-HMM	sn	0.7454848484848485	0.02823714022620331
MS-collagen	Naïve-HMM	sp	0.9695151515151516	0.021070174412435014
MS-collagen	Naïve-HMM	prec	0.9613929404530529	0.025775353080846986
MS-collagen	Naïve-HMM	wacc	0.8575	0.01736138199972318
MS-collagen	Naïve-HMM	f1	0.8393460514389985	0.020667795218557987
MS-collagen	Naïve-HMM	mcc	0.7341307512955242	0.03426359033666578
MS-collagen	Consensus	tp	11.065	1.726492108293577
MS-collagen	Consensus	fp	0.731	0.8571108446402952
MS-collagen	Consensus	tn	65.269	0.857110844640295
MS-collagen	Consensus	fn	54.935	1.7264921082935767
MS-collagen	Consensus	sn	0.16765151515151513	0.026158971337781466
MS-collagen	Consensus	sp	0.9889242424242423	0.01298652794909537
MS-collagen	Consensus	prec	0.9413760968606557	0.06610736961734723
MS-collagen	Consensus	wacc	0.5782878787878788	0.014624242110286463
MS-collagen	Consensus	f1	0.2836464856650625	0.03849023918194369
MS-collagen	Consensus	mcc	0.27465325822063047	0.04174511727761792
