# Supplementary material for: Assessing predictors for new post translational modification sites: A case study on hydroxylation
Source: PLoS Comput Biol. 2020 Jun 22;16(6):e1007967. doi: 10.1371/journal.pcbi.1007967 (PMC7332089; doi:10.1371/journal.pcbi.1007967)
Supplement: S1 Data — (ZIP) [file pcbi.1007967.s002.zip › hydroxylation_supplementary/data/evaluation_score.tsv]

Collagen	HydPred	fpr	[0.9138235294117648, 0.8226529411764707, 0.7537223340040241, 0.6811729305563748, 0.6256903962786315, 0.5657276163477437, 0.5212505493125745, 0.47460030165912526, 0.43612844422631986, 0.4033828035810852, 0.3884744141559063, 0.37008062108091966, 0.34041964065961106, 0.31232643271901034, 0.29036426285995565, 0.2656581485053037, 0.24464363523187052, 0.2251008927479516, 0.20516607505070994, 0.19004314…	[0.0222392620175784, 0.028802392610149666, 0.03370101150141043, 0.035405982200792295, 0.03773947183040207, 0.03816797522993755, 0.03850866955296313, 0.03861291006406873, 0.037780844440362046, 0.038195747632861696, 0.03746341037286682, 0.03714735592932055, 0.03631171813764159, 0.03526175674602736, 0.03548576549445614, 0.03488107217037818, 0.03375451716990046, 0.032259329585787665, 0.03070996528909…
Collagen	HydPred	tpr	[0.9349529411764707, 0.910829411764706, 0.9096520298260152, 0.9096760870847841, 0.9054819525407762, 0.8978797543113634, 0.8971749639023169, 0.8931402714932128, 0.8930449414569167, 0.8845881151234756, 0.8845887135341944, 0.8765482233502541, 0.8768459266551811, 0.8723996465539007, 0.8726310607925181, 0.8684727579556414, 0.8562153750389045, 0.8436835025070321, 0.8438957910750509, 0.8399233034308019,…	[0.010605600139796863, 0.01276852612933736, 0.012619526894849502, 0.012619139169342021, 0.012779865574876375, 0.013062700421432103, 0.012973673148835303, 0.013104797360011829, 0.013156631205505812, 0.013389892152025238, 0.0133837121690519, 0.01397915099772944, 0.013872663842767578, 0.014104888364777066, 0.014102439365336237, 0.014246401217274248, 0.014823644474653546, 0.015481281885443036, 0.0155…
Collagen	HydPred	rec	[1.0, 0.9341000000000002, 0.9096411764705884, 0.9096411764705884, 0.9054764705882355, 0.9054764705882355, 0.8972737443325682, 0.8972764705882355, 0.8931647058823532, 0.8931647058823532, 0.8846611317199554, 0.876589064628873, 0.8766357897221078, 0.8724828581739447, 0.8725569259962052, 0.8684352941176472, 0.8561738208797034, 0.843743536711479, 0.8437815126050421, 0.8398381896709046, 0.8353941176470…	[0.0, 0.01057481338845711, 0.012622656348296787, 0.012622656348296787, 0.01277464914976744, 0.01277464914976744, 0.012985605160650898, 0.01297939676889605, 0.013073859917743845, 0.013073859917743845, 0.01341561292282556, 0.013956184750374788, 0.013937646374048282, 0.013976932840810688, 0.014032106511223032, 0.014176402245380788, 0.014810962149718662, 0.015474284345302491, 0.01548112650538894, 0.0…
Collagen	HydPred	prec	[0.5004243531424826, 0.5090964281251356, 0.5287635750466559, 0.5521208912590325, 0.5744337956244009, 0.5971688786392129, 0.6184234880138495, 0.6394223231432565, 0.6602358537985547, 0.6792271520367689, 0.6954464281860834, 0.7037979254709064, 0.7206790421658587, 0.736670623325598, 0.7509956673499446, 0.7664843553916183, 0.7782622547076774, 0.7900336614874892, 0.8048537651844265, 0.815934888444619, …	[0.0009872153191431915, 0.007061826156501928, 0.009551912625789978, 0.011345825598688011, 0.013181281380944352, 0.014897457264284921, 0.0163506078439431, 0.01735483937788218, 0.018571621521485726, 0.019487496169771752, 0.020510121852308487, 0.021103736254620826, 0.0215283676347985, 0.022129519047322653, 0.02291224608499463, 0.023672486734365113, 0.02395234402887237, 0.024061928399389504, 0.024112…
Collagen	HydPred	auc	0.8653945847750865	0.01372048785215739
Collagen	HydPred	av_prec	0.9033036580762784	0.01078584699584675
Collagen	ModPred	fpr	[1.0, 0.9506899055918663, 0.9492957746478874, 0.9470336852689795, 0.889917557932264, 0.8896134453781512, 0.884187536400699, 0.8814756954875925, 0.8200088290475663, 0.8125109745390694, 0.8104957305502849, 0.7446714250553779, 0.7463235294117647, 0.7372846108140225, 0.68559303269614, 0.6766496762639481, 0.6735022624434389, 0.6663267711894377, 0.616735438057768, 0.6108301264431006, 0.6043343653250773…	[0.0, 0.015674502697134746, 0.016218517236872662, 0.017265849598899794, 0.02378952741766026, 0.0258953148815665, 0.022742187205516677, 0.02491292913290334, 0.02868213043877403, 0.027529044460294805, 0.029768844423367562, 0.03359955226751353, 0.033847497901423246, 0.03404588176908219, 0.036391047932375784, 0.035462019938289846, 0.03631002911325297, 0.036655548642386196, 0.03655141262167587, 0.0373…
Collagen	ModPred	tpr	[1.0, 1.0, 1.0, 1.0, 1.0, 1.0, 1.0, 1.0, 1.0, 1.0, 1.0, 0.9957420625153828, 0.9956224350205198, 0.9957159833630421, 0.9915565724407706, 0.9917343986775039, 0.9915837104072398, 0.9916008487563364, 0.9871701372229152, 0.9873282023089611, 0.9874255775184568, 0.987136782423813, 0.9875299760191847, 0.9874254049445866, 0.9875816993464054, 0.9874469375379018, 0.9873831775700935, 0.9874314943368653, 0.98…	[0.0, 0.0, 0.0, 0.0, 0.0, 0.0, 0.0, 0.0, 0.0, 0.0, 0.0, 0.002629954270149013, 0.002566574971175602, 0.002616734476160381, 0.0037500950902839563, 0.0038288365374933514, 0.003856520498219446, 0.0038083131569048747, 0.004425102120782615, 0.004272801645580935, 0.004504189260440303, 0.004562794275402981, 0.004462651894947874, 0.004521286628290101, 0.004581827879135526, 0.004455823339237532, 0.00450486…
Collagen	ModPred	rec	[1.0, 0.9941176470588234, 0.9941176470588236, 0.9952966948005928, 0.9908238499759576, 0.9908699860200021, 0.9907075873827792, 0.9914313125861964, 0.9869789637709389, 0.9871640046747175, 0.9872268907563027, 0.986951871657754, 0.9872816886317368, 0.9872279186904119, 0.9873552570634553, 0.9872056585191152, 0.9872138076787602, 0.9872138436579945, 0.9873887790410282, 0.9833372627608159, 0.979329472721…	[0.0, 1.1102230246251565e-16, 0.0, 0.0023548718381713463, 0.00291996194066614, 0.0029251643100134993, 0.0029035611877112257, 0.0036582236715643314, 0.004169416036071153, 0.004117694970345828, 0.004223472898530808, 0.004283122393674088, 0.004220164986524061, 0.0042214423644037075, 0.004277563003114013, 0.004224597668866801, 0.004269190215181626, 0.004214238964470371, 0.004451888166201456, 0.005250…
Collagen	ModPred	prec	[0.5525097228228739, 0.5721528319149116, 0.571881272887235, 0.5746626486664697, 0.5912207708661102, 0.5948082398454623, 0.5956286221565289, 0.5983877324103016, 0.6158360406423876, 0.6184370700856853, 0.6207435868463176, 0.6382523701814125, 0.6400497007292727, 0.6425774128610966, 0.6590192768161985, 0.6631810328042443, 0.66617572192278, 0.6694725710462816, 0.6868336340931048, 0.6916729813924875, 0…	[0.009080624535446866, 0.010905420705362554, 0.011124237170358691, 0.011255802731564582, 0.012874986044311818, 0.012662388360819793, 0.013561975312684738, 0.01323291362289257, 0.014003575958232008, 0.014319564582315779, 0.014497821178965543, 0.01557295666181943, 0.015029084708259444, 0.015683689194470368, 0.01663440993541851, 0.016727728944770773, 0.01715825586649146, 0.01732724911844165, 0.01835…
Collagen	ModPred	auc	0.9326053460207613	0.010426531845457419
Collagen	ModPred	av_prec	0.9275978744562628	0.014331177394394769
Collagen	PredHydroxy	fpr	[1.0, 1.0, 1.0, 1.0, 0.9981283422459893, 0.9978178368121442, 0.9950936428383014, 0.9944666001994017, 0.9931917211328974, 0.9761444618915328, 0.9772420443587271, 0.9715620476378471, 0.9688212927756655, 0.965276743608836, 0.9578641456582633, 0.9510582209836559, 0.9450187540023787, 0.9432364690216966, 0.9262985417008031, 0.9095256166982923, 0.8916776041045223, 0.8787434697062217, 0.8435104364326377,…	[0.0, 0.0, 0.0, 0.0, 0.0027398264080105783, 0.0030316025253644026, 0.003220957818066918, 0.00457095361194782, 0.004791480736489552, 0.010956354910059335, 0.011042202667926434, 0.012024211995581935, 0.012582146628245788, 0.013674521180905197, 0.014639423994743809, 0.015779481552259295, 0.01725958439910991, 0.016856386245909034, 0.01985587460364544, 0.02144572968758382, 0.02303146884327934, 0.02482…
Collagen	PredHydroxy	tpr	[1.0, 1.0, 1.0, 1.0, 0.9804812834224599, 0.9736242884250473, 0.9680559219203376, 0.9623130608175473, 0.9563725490196079, 0.9319120666747194, 0.9180713596914175, 0.9159099881563364, 0.9018265861477673, 0.8916439149499464, 0.879355742296919, 0.8680952022294193, 0.8626292196505353, 0.8565363828620665, 0.8547353760445683, 0.8486148007590133, 0.8241259992840951, 0.8148788927335642, 0.8100759013282735,…	[0.0, 0.0, 0.0, 0.0, 0.009023816593949845, 0.008368530197798827, 0.008953779225484487, 0.008478485208788768, 0.010076547131069676, 0.013465675859222717, 0.012061883633431499, 0.012427133350008791, 0.014093213477743043, 0.013023684939579382, 0.01547022585542798, 0.015327622221682453, 0.014855358867086227, 0.014955531227759125, 0.0154173340264469, 0.015499675678366338, 0.017317709793788872, 0.01653…
Collagen	PredHydroxy	rec	[1.0, 0.9958865848497672, 0.9919552609776304, 0.9877237851662404, 0.9796050420168068, 0.9756829928624169, 0.9715833228366293, 0.9630982367758187, 0.9590456247223809, 0.9507588235294118, 0.9182415519399251, 0.9178243774574052, 0.9138967635246872, 0.8934527444195673, 0.889232403091628, 0.8727617556746344, 0.8644469525959368, 0.8605204837586273, 0.8564299778488804, 0.8523151429246398, 0.844052941176…	[0.0, 0.002697475766172347, 0.003918456626444062, 0.004669416517520624, 0.006089805284983319, 0.006867067694550551, 0.007417894117508605, 0.008019346455694376, 0.008674048514086796, 0.009388498816882397, 0.011866578545601823, 0.01190325229085806, 0.012105499345847705, 0.012963735621781877, 0.013210412572507735, 0.014319521015713616, 0.014534633363712537, 0.014905173725817586, 0.015108582343827469…
Collagen	PredHydroxy	prec	[0.5, 0.4989686127204431, 0.49797875240832506, 0.49690921902984375, 0.49484395738118986, 0.49390976178841506, 0.49291261649395995, 0.4910144487954517, 0.4905234948953493, 0.48869402527304395, 0.48479488627131445, 0.48543997412970374, 0.48476242287647964, 0.4798264250841394, 0.47988046580499927, 0.4771532205097413, 0.4766549349964743, 0.4770165143731949, 0.4779967698625893, 0.4800647033531281, 0.4…	[0.0, 0.0006763582304562052, 0.0009864266307324113, 0.0011803303947457652, 0.0015516187723444387, 0.0017960140358622013, 0.0019572747499737838, 0.002206147484380112, 0.0024825872023839105, 0.0027608767008265272, 0.004263793643431712, 0.004579518303956777, 0.00460300321963005, 0.004937790283038091, 0.0051660383762583886, 0.005691215615657651, 0.006043891707809176, 0.006279772698934625, 0.006533906…
Collagen	PredHydroxy	auc	0.7750876124567474	0.017158884859596345
Collagen	PredHydroxy	av_prec	0.8555870448735791	0.01580442716931155
Collagen	RF-Hydroxysite	fpr	[1.0, 0.9996, 0.9992409867172675, 0.997737556561086, 0.9957466063348417, 0.9947323129878911, 0.9928603502469691, 0.9890330378726834, 0.9884545122396784, 0.9849067847109901, 0.9826944971537003, 0.9779453661806603, 0.9737243600610272, 0.967400438436244, 0.9643035937779367, 0.9605656108597285, 0.9559750927397987, 0.9493834647260966, 0.9444681499542824, 0.94129734085415, 0.935178550791633, 0.93375098…	[0.0, 0.0014808582567114833, 0.0020185924601180127, 0.0036029012194378875, 0.004862516789867753, 0.005645712414037001, 0.006483803387107704, 0.007745213894768452, 0.008013297818752721, 0.00882070264796163, 0.009572598970223481, 0.010693374618049416, 0.012178552872708711, 0.013379874487781006, 0.01380852816218472, 0.015117304404123096, 0.015630422659243613, 0.018193001369399036, 0.0173683402858008…
Collagen	RF-Hydroxysite	tpr	[1.0, 0.3136705882352941, 0.2411922833649589, 0.23586942469295416, 0.22402714932126697, 0.21906693711967548, 0.1982423503752646, 0.19047542304593068, 0.181055900621118, 0.1821145824465821, 0.17709044908285895, 0.17841461370873135, 0.17398711646041704, 0.16967482645232004, 0.16559091721795102, 0.1608031674208145, 0.16041335453100158, 0.160582171012735, 0.16177232551051507, 0.15746709642761214, 0.1…	[0.0, 0.019722139036273168, 0.018561579939840145, 0.017923174501314088, 0.0179110661267694, 0.017788115518527593, 0.01737460328374438, 0.016774184106710315, 0.01729444547849192, 0.016627066546203936, 0.016793253453285563, 0.016544710449245978, 0.016300703847004574, 0.01647957641661002, 0.015778185898305045, 0.016101442148518726, 0.016030846110686094, 0.016000205451189468, 0.015764970157079488, 0.…
Collagen	RF-Hydroxysite	rec	[1.0, 0.3136705882352941, 0.2411922833649589, 0.23549159236431094, 0.22396661367249604, 0.21887304019804318, 0.19841985062650458, 0.19054197662061637, 0.1810200817487116, 0.1821048901488306, 0.1767441860465116, 0.17817749064943897, 0.1739524124256444, 0.16955099199443088, 0.1658378815443703, 0.16078772378516623, 0.1611819340739392, 0.1606423391274318, 0.1614998606077502, 0.15685260660624123, 0.14…	[0.0, 0.019722139036273168, 0.018561579939840145, 0.01809700280967603, 0.01798160911199358, 0.01773001963951681, 0.017371500307853914, 0.016983743188238067, 0.017157494679998338, 0.016624676732169587, 0.01703389006207507, 0.01646884732868326, 0.01637862361637185, 0.016303069622706775, 0.01571110590573148, 0.016115815035149774, 0.01581445289094046, 0.015528716638370561, 0.01578464443890217, 0.0156…
Collagen	RF-Hydroxysite	prec	[0.5, 0.23867510237520007, 0.19426148530974216, 0.19076553678918204, 0.18341178205172048, 0.1801669610694257, 0.1663820613166218, 0.16130309902170645, 0.15462375467555575, 0.1558181246269937, 0.15231367310175215, 0.15389867915725366, 0.1513422035133734, 0.14882141318075673, 0.14645099491162922, 0.14327080590737098, 0.14422503226204006, 0.144563097565265, 0.1458129911336438, 0.14270548356102863, 0…	[0.0, 0.011439697714755672, 0.012091325398390258, 0.011902416255317499, 0.012050093289430571, 0.012035903305316365, 0.012224570195049621, 0.012129454796243564, 0.012356603231091745, 0.012070965374219447, 0.012529496226736901, 0.012108193096928606, 0.01226962286204374, 0.012320881227177284, 0.012014348105058744, 0.012472174458973393, 0.012347515459749825, 0.012261447914151033, 0.012362780595619799…
Collagen	RF-Hydroxysite	auc	0.06664823529411765	0.008726643395832932
Collagen	RF-Hydroxysite	av_prec	0.39422029538195547	0.004552892076666167
Collagen	Random	fpr	[0.9992236488504033, 0.9856848159029818, 0.972863024213244, 0.9620682179505708, 0.9542066772655008, 0.9433436532507742, 0.9312848136132705, 0.9175456389452336, 0.9108925175421341, 0.9016063062393099, 0.8880510098776354, 0.8742026210280655, 0.8657354446384492, 0.8616417298626767, 0.8467288533536392, 0.8392643219167563, 0.8253990931113735, 0.8212770354043258, 0.8135037048238318, 0.8008864686886596,…	[0.003261680932677543, 0.009302000337931922, 0.012684592316266412, 0.01477197595003199, 0.015581485304751374, 0.01671312939467101, 0.018280015923609706, 0.020141232017750817, 0.020833192174864568, 0.02244373426272632, 0.02400577137029398, 0.025360276914506753, 0.0262683321547225, 0.02703364754734834, 0.027590060679699605, 0.028772078134538356, 0.029787235277461358, 0.029301204514002994, 0.0309847…
Collagen	Random	tpr	[1.0, 0.9951303369381759, 0.9909008443234945, 0.986219106807342, 0.9742130365659778, 0.9649251805985553, 0.952782028524209, 0.9491442697768762, 0.9308348088399241, 0.925425745519447, 0.9220551378446116, 0.9099694811800613, 0.8892768980673131, 0.8840028694404594, 0.878850180849039, 0.8723314391030565, 0.8668302379029754, 0.8526794324287092, 0.8502192650839256, 0.8448679794845819, 0.830344332855093…	[0.0, 0.004095352717174256, 0.00436834244616919, 0.005436852482337127, 0.008115773053328211, 0.007894726302966849, 0.009674249892258313, 0.009066057080137802, 0.01077641863734718, 0.01063760239710941, 0.011194098869450882, 0.012783436987844858, 0.013680446093925528, 0.013051758491066084, 0.01421747623366471, 0.013861864263678528, 0.014287149879968672, 0.015295798668690044, 0.013320364443557857, 0…
Collagen	Random	rec	[1.0, 0.9918595221757844, 0.987899340770791, 0.9837335536019823, 0.9711848228135068, 0.9628041578077015, 0.9504056795131848, 0.942145050791401, 0.9298231609971757, 0.9255998051394472, 0.9213647058823531, 0.9050529411764707, 0.8840686274509807, 0.8843374925727869, 0.8759421201635736, 0.8717599715942718, 0.859576904532305, 0.851401994244797, 0.851265633415116, 0.8429187337585639, 0.8267647058823532…	[0.0, 0.0035581709100318396, 0.00460194007424421, 0.005299062328264677, 0.006983897208763566, 0.00784143821307378, 0.00900717752657401, 0.009650937233436914, 0.010399608941541913, 0.01068671516535611, 0.010955360824539184, 0.011999306496684885, 0.013202638935089165, 0.01317632890239423, 0.013722656020904866, 0.013792260785444349, 0.014335982908773701, 0.014735388955399881, 0.01483041538497451, 0.…
Collagen	Random	prec	[0.5027640859102941, 0.5028744722027093, 0.5051215891573574, 0.5064449920814128, 0.505814871942549, 0.5066436115698395, 0.5068009136995226, 0.5069483782527533, 0.5071472247545016, 0.5092274551699056, 0.5113323547857858, 0.5096908852594367, 0.5062403764977021, 0.5093637178197584, 0.5101952283135567, 0.5113801161164397, 0.5108071806318997, 0.5113592719931973, 0.5148757374356864, 0.515168616249312, …	[0.0020691499998458074, 0.0029058626970719552, 0.0036508024887834827, 0.004026203258242423, 0.004554878547505989, 0.005115376817163584, 0.005610609055415272, 0.005946017552778473, 0.00656684085141471, 0.007151832492921509, 0.007561138932847067, 0.008030721081000558, 0.008619483988089845, 0.008888215056593079, 0.00937432100403176, 0.009745790466612112, 0.010046690925880121, 0.01041437773043973, 0.…
Collagen	Random	auc	0.5007195501730104	0.02576846862926046
Collagen	Random	av_prec	0.4976692311531841	0.020254320308660024
Collagen	Consensus	fpr	[1.0, 0.8827335990007734, 0.7333588235294116, 0.5460647058823529, 0.2198529411764706, 0.06675294117647058, 0.023423423423423427, 0.010800287528453339, 0.007953271579444214, 0.0071210706504824155, 0.007326880119136262, 0.009246880570409982, 0.005992303463441451]	[0.0, 0.024748258233819834, 0.03259097408325657, 0.03807770192754606, 0.03215574932314394, 0.01932860619136926, 0.011642888838991589, 0.008031423421210038, 0.00679259868573192, 0.006514701733417106, 0.0065260584980179085, 0.004338859524224315, 0.0007966672207910631]
Collagen	Consensus	tpr	[1.0, 0.9877654196157736, 0.9754117647058824, 0.9263411764705883, 0.8318529411764707, 0.7241235294117646, 0.5633221456750868, 0.4479633401221997, 0.3374299368694318, 0.1818674136321195, 0.005405807892777365, 0.0, 0.0]	[0.0, 0.00466004555291289, 0.006601876633693263, 0.011010400870796674, 0.01593756742302042, 0.018868328124886258, 0.020381928902443256, 0.020721539602696643, 0.019439664141624076, 0.016593249518367496, 0.0016050267860381212, 0.0, 0.0]
Collagen	Consensus	rec	[1.0, 0.9877219894979055, 0.9754117647058824, 0.9263411764705883, 0.8318529411764707, 0.7241235294117646, 0.5633588235294117, 0.4479882352941178, 0.3373294117647058, 0.1812235294117647, 0.005405807892777365, 0.0, 0.0]	[0.0, 0.004598939062720457, 0.006601876633693263, 0.011010400870796674, 0.01593756742302042, 0.018868328124886258, 0.020404693638752563, 0.020661245335737377, 0.01950803578548113, 0.016534682015163175, 0.0016050267860381212, 0.0, 0.0]
Collagen	Consensus	prec	[0.5, 0.5281719600963799, 0.571027583841139, 0.629536999436182, 0.7916461992221842, 0.9160955806398531, 0.9604314816549083, 0.9765132542894058, 0.9772668315076773, 0.9625838867793535, 0.5415189873417721, 0.0, 0.0]	[0.0, 0.007124184893785033, 0.011093814133044486, 0.016527484876759882, 0.02452120897497868, 0.02251460722568967, 0.018991133270614153, 0.017095613710762788, 0.019050588232339606, 0.033046699425838995, 0.3220524882608989, 0.0, 0.0]
Collagen	Consensus	auc	0.882749723183391	0.013291753648143017
Collagen	Consensus	av_prec	0.8770843758924305	0.0180480575553573
Literature	HydPred	fpr	[0.9125742251223492, 0.8213849918433932, 0.7465774877650897, 0.6791908646003263, 0.6166541598694942, 0.5601256117455139, 0.5106769983686786, 0.4645350734094617, 0.42603099510603587, 0.39245024469820555, 0.38825611745513866, 0.3690701468189233, 0.3404569336066929, 0.3122626427406199, 0.2896476345840131, 0.26559764930892193, 0.2440799347471452, 0.22361715227380974, 0.2040630251893762, 0.18935914740…	[0.011140328872803694, 0.015157944542763167, 0.016566781028578365, 0.01846045126406818, 0.01918678884551488, 0.019637040803359804, 0.01952324189519888, 0.01958159241684872, 0.01990802676254008, 0.019553468437738256, 0.01956558995334676, 0.019120199957553128, 0.018810359530262426, 0.018363426864059885, 0.017820353644968225, 0.0174696497840529, 0.017211434606326972, 0.016524606533803523, 0.01596934…
Literature	HydPred	tpr	[0.9851272430668843, 0.9807324632952691, 0.970274061990212, 0.9611908646003262, 0.9499608482871127, 0.9486231647634583, 0.9452642740619902, 0.9395448613376836, 0.9342414355628059, 0.9248760195758564, 0.9247601957585644, 0.9236296900489397, 0.9167420696019543, 0.9075481239804242, 0.9041712887438825, 0.8847420162867419, 0.8666117455138662, 0.8608530997595335, 0.8562465808785479, 0.8482523331207924,…	[0.0026411848682368097, 0.0030906023784221404, 0.0036864672370566258, 0.004247047360453047, 0.004874273602037414, 0.004881431478830974, 0.004974110192365727, 0.005191478488394705, 0.0054579585973836935, 0.005678404271734255, 0.0056593254004796605, 0.005712601181801576, 0.005923106715079591, 0.006193453110193431, 0.006314067454528538, 0.006945513419772277, 0.0072509823670771295, 0.0073504383588802…
Literature	HydPred	rec	[1.0, 0.9851223491027732, 0.9794763458401305, 0.9702707993474714, 0.9611729200652528, 0.9497569331158238, 0.9475040783034258, 0.9440880913539967, 0.9395432300163131, 0.9338923327895595, 0.9247601957585644, 0.9236296900489397, 0.9167667210440457, 0.9075481239804242, 0.9041712887438825, 0.8847536704730832, 0.8666117455138662, 0.8608564437194127, 0.8562463295269167, 0.8482512234910278, 0.83576508972…	[0.0, 0.0026302243232531435, 0.0031052745410131716, 0.0036861452618006402, 0.004233082186992481, 0.004847138409869515, 0.00491934689975689, 0.005041528424381211, 0.005190166294491791, 0.005396549171624993, 0.0056593254004796605, 0.005712601181801576, 0.00593305908388325, 0.006193453110193431, 0.006314067454528538, 0.006911622764207842, 0.0072509823670771295, 0.007368802503616738, 0.00744218016997…
Literature	HydPred	prec	[0.5014724586855168, 0.5218702166075371, 0.5467509792471423, 0.5679448755781545, 0.588590759041826, 0.6081013072860301, 0.6309322702592433, 0.6508215122637603, 0.6715071189756351, 0.688652981448971, 0.7044540013721143, 0.7146482171183192, 0.7293723891997084, 0.7441704603037388, 0.7575399216733376, 0.7693279912844198, 0.780422549323006, 0.7939348187511502, 0.8076873116101426, 0.8177043728436619, 0…	[0.000893175439567001, 0.003274173707191237, 0.00477454189475164, 0.005655929316234711, 0.006677073936324252, 0.0076727541921184726, 0.008305417060564079, 0.008837219879459476, 0.009476035192053476, 0.010199692664593862, 0.010557805200592503, 0.010628822638771301, 0.010959797065303832, 0.011254390224344206, 0.011378522580461497, 0.011772132499384583, 0.012207169883280487, 0.01217170348579244, 0.0…
Literature	HydPred	auc	0.9040180616282876	0.005929469369618075
Literature	HydPred	av_prec	0.9205664738752716	0.005264084419158499
Literature	ModPred	fpr	[1.0, 0.9505017549063227, 0.9480021750951604, 0.9477846394256704, 0.8898482958362048, 0.885339031539497, 0.8832059050248283, 0.8808123980424143, 0.817175115215295, 0.8114332824641723, 0.8097879282218597, 0.744506121630876, 0.741685301611159, 0.7374730831973899, 0.6855942402435061, 0.6755472834912852, 0.670267252044626, 0.6660081566068515, 0.614832246062342, 0.6099422859629362, 0.604110929853181, …	[0.0, 0.008457691852680324, 0.009133499893091548, 0.009005852853857457, 0.012309994661734144, 0.0127089029904223, 0.01264967229303977, 0.012905613797300665, 0.01538986664411112, 0.015067237659776552, 0.015747448617551302, 0.017242309769021875, 0.017192615736043054, 0.017539091533010347, 0.01841978268796883, 0.01851984090829333, 0.018920396084434053, 0.01922467980396508, 0.01917601365575378, 0.018…
Literature	ModPred	tpr	[1.0, 0.996512432646201, 0.9964719956498097, 0.9965510139365189, 0.9908646003262643, 0.9908583046478772, 0.989580158829751, 0.9897145187601957, 0.9817718316008781, 0.9817622781365348, 0.9817716150081566, 0.9681344847232971, 0.9680861301024617, 0.9681386623164763, 0.9635540924284807, 0.9636327522249052, 0.9635131436329197, 0.963553017944535, 0.9567492395188018, 0.9555675333024141, 0.95563295269168…	[0.0, 0.0012927222308123834, 0.0012750139929420816, 0.0013134664879069253, 0.002192155673191413, 0.002172680623988234, 0.002313969474633803, 0.002324260867162187, 0.003051376946086997, 0.002976979888513448, 0.0030316798675813646, 0.00405858709954863, 0.003988956551572504, 0.004049831774395477, 0.004266909337802815, 0.004269519714347989, 0.004321844068114568, 0.0042649105668191275, 0.0047143685234…
Literature	ModPred	rec	[1.0, 0.9964146503839449, 0.9963955565913152, 0.996548123980424, 0.9908646003262643, 0.9908336123439024, 0.9896996041136249, 0.9897145187601957, 0.9817718316008781, 0.9818130517631584, 0.9817716150081566, 0.9681344847232971, 0.9681626854003145, 0.9681386623164763, 0.9635540924284807, 0.9635783218493222, 0.963528438906928, 0.963553017944535, 0.9567492395188018, 0.9556273846278295, 0.95563295269168…	[0.0, 0.0011693593558983564, 0.0011676093670818697, 0.0013137394710115977, 0.002192155673191413, 0.002169467991451611, 0.00231866553318423, 0.002324260867162187, 0.003051376946086997, 0.0029757608932814597, 0.0030316798675813646, 0.00405858709954863, 0.004042171554380348, 0.004049831774395477, 0.004266909337802815, 0.004279253162941479, 0.004284842099977262, 0.0042649105668191275, 0.0047143685234…
Literature	ModPred	prec	[0.5, 0.511793465196277, 0.5123623467551675, 0.5125549811788758, 0.5268778005200306, 0.5281370302078358, 0.5283954385859079, 0.5291344887320499, 0.5457867130050159, 0.5472867902899883, 0.5480393535646139, 0.5653424150998207, 0.5664092289324358, 0.5676771356068364, 0.5843438905932927, 0.5878095887128103, 0.589768400006638, 0.591375509351138, 0.6088682531511332, 0.6104792986614272, 0.61277677549154…	[0.0, 0.002250922067636946, 0.0024046066926863953, 0.0023969537744197122, 0.0035022878394527844, 0.003609208284946873, 0.003596721641927431, 0.003707684521203481, 0.004739088454110753, 0.004735083151847583, 0.004878246769559462, 0.005807330659123313, 0.005813833687419965, 0.005945390356306937, 0.00661636885329835, 0.0067869557090520895, 0.006947193698310359, 0.007078963030460968, 0.00752923919058…
Literature	ModPred	auc	0.8950159313301523	0.006903250958328262
Literature	ModPred	av_prec	0.8943213357315998	0.009437160889629743
Literature	PredHydroxy	fpr	[1.0, 1.0, 0.9995339081799114, 0.9994188855204476, 0.999685310511714, 0.9965067741859017, 0.9954891067721326, 0.9767308319738989, 0.9751429465948226, 0.9755731089550955, 0.9703991857336065, 0.9658500386583782, 0.9586726370809334, 0.9521903887982598, 0.944715601931327, 0.9364176182707994, 0.9263136868038191, 0.9099575856443719, 0.8900440456769984, 0.8700554649265905, 0.849557911908646, 0.803517128…	[0.0, 0.0, 0.0007369558751266402, 0.0008239049875504725, 0.0007612814347569943, 0.0023641399867989398, 0.0025819214934617017, 0.005914367720657548, 0.005985828230445967, 0.005610477978090342, 0.006570206998415197, 0.007129657911970303, 0.007859538319287098, 0.008563522595189376, 0.009147990914644756, 0.009970753652699574, 0.01088879437419672, 0.012499752797813249, 0.01268981301553757, 0.013600531…
Literature	PredHydroxy	tpr	[1.0, 1.0, 0.9978463343485562, 0.9959672055394914, 0.9953266802429258, 0.9949487222034258, 0.9902232836088641, 0.9830081566068516, 0.9805868637434706, 0.9803275521593542, 0.9795596826591931, 0.9786145583513498, 0.9755468255817825, 0.9727331430125067, 0.9692083988433045, 0.9578841761827079, 0.9546226320870925, 0.9472903752039151, 0.9302039151712888, 0.9236884176182708, 0.9121337683523655, 0.898740…	[0.0, 0.0, 0.0016834742850420847, 0.001716837561596066, 0.0014750846463418984, 0.001683249249425246, 0.0031300592153064703, 0.0028606065646912832, 0.0030304441237589963, 0.003154789603917537, 0.0032456764532426802, 0.003198057716994053, 0.0034612997999733347, 0.003601781492606131, 0.003916911630135211, 0.004732381756614754, 0.0046300267357651265, 0.004996287298937389, 0.005673334917039373, 0.0058…
Literature	PredHydroxy	rec	[1.0, 0.9988471388081329, 0.9976711481127299, 0.9965247648467599, 0.9953709767685548, 0.9954138651881583, 0.9942748621378309, 0.988541598694943, 0.9816811196016141, 0.9806383323163517, 0.9805218483656254, 0.9793938353224005, 0.9782506813501919, 0.9748858075040783, 0.9725889070146819, 0.9680668841761826, 0.956725938009788, 0.9544698205546492, 0.9464094616639478, 0.9293017944535074, 0.9235383360522…	[0.0, 0.0007426965541730958, 0.0010378540951340662, 0.001296826708104041, 0.0014290775723060072, 0.0014986183896361545, 0.0016609834741170635, 0.0023421957547263587, 0.0029268109382961627, 0.003046732072948891, 0.0030566502246354914, 0.00312340977634765, 0.0031814820232810726, 0.003447061574709148, 0.003580068829661414, 0.0038432681661518375, 0.0044899200987286855, 0.004631889913255543, 0.0050520…
Literature	PredHydroxy	prec	[0.5, 0.49971154942423884, 0.4994197881451431, 0.49918971773122595, 0.4989820949642966, 0.49929388663076946, 0.499601234714785, 0.4984723521237902, 0.5015205247671325, 0.5018416901718967, 0.502298426994078, 0.5027123278928324, 0.50362173073625, 0.5047058958560596, 0.5061379497556264, 0.5064906851285969, 0.5057704347158416, 0.5084379610499655, 0.5107060302810472, 0.5113173275776284, 0.516247020646…	[0.0, 0.00018582570926861566, 0.0002683522742543596, 0.0003593868046157389, 0.000436325516064526, 0.0005612259092427815, 0.0007433551293901744, 0.0009312566660531664, 0.0016795873809882429, 0.00177289533400679, 0.001829743156707893, 0.0018968288654695696, 0.0020590894962343224, 0.0022747552607023124, 0.0024927493983079247, 0.002686986055357448, 0.002983580265295886, 0.0032474010165103187, 0.00358…
Literature	PredHydroxy	auc	0.8188240940577854	0.008186870863140261
Literature	PredHydroxy	av_prec	0.8683202971051357	0.008489276570785891
Literature	RF-Hydroxysite	fpr	[1.0, 0.9995970636215334, 0.9992031182895784, 0.9978066127549045, 0.9960807673302512, 0.9948330184871783, 0.993137199752489, 0.9897381960359551, 0.9879494290375203, 0.9854618967491685, 0.9825088938550153, 0.978138611863238, 0.9738743146241334, 0.9686052860074725, 0.9651663947797715, 0.9601515249778416, 0.9552328090554165, 0.949023668930385, 0.9446043116870836, 0.9409825677807288, 0.93593217760271…	[0.0, 0.0007616558942195743, 0.0010597810663982928, 0.0018292885888371892, 0.0024766053977889405, 0.0027851286488469336, 0.0031083508382065577, 0.0037416551403267706, 0.004074135227221793, 0.004472897320691255, 0.00479728475018305, 0.005492761607429954, 0.006109260170499145, 0.006601610450502123, 0.006942300987891169, 0.007421577696513553, 0.007800662263193348, 0.008395608069896024, 0.00878293660…
Literature	RF-Hydroxysite	tpr	[1.0, 0.618879282218597, 0.5686028606093859, 0.53661825915893, 0.5118118497559786, 0.48918783258098103, 0.4649447898639683, 0.4479000865194735, 0.4250554649265905, 0.4146312237991472, 0.404385305493479, 0.3953986646709608, 0.388689723329859, 0.37503617849813187, 0.3728499184339315, 0.36030916948946795, 0.34994092916999237, 0.3373799075037501, 0.3317864488869525, 0.32369258355466274, 0.31449340286…	[0.0, 0.010981818833542097, 0.011508466851854398, 0.01151296753647405, 0.011325204707308037, 0.01129175230301841, 0.011093500785235312, 0.011111180146492162, 0.010824468079927674, 0.01062510260880767, 0.010695734527015293, 0.010637672552765709, 0.010676313001068175, 0.010670109605659896, 0.010692904179795137, 0.010628892444058667, 0.010513715934697066, 0.010386766420539007, 0.010328423384823105, …
Literature	RF-Hydroxysite	rec	[1.0, 0.618879282218597, 0.5686199021207178, 0.5367096247960847, 0.5117373572593801, 0.489115823817292, 0.46506035889070146, 0.44784828711256114, 0.4250554649265905, 0.414721044045677, 0.40440130505709626, 0.39546982055464924, 0.3886721044045677, 0.37503617849813187, 0.3728499184339315, 0.36026753670473083, 0.34998531810766725, 0.33739477977161497, 0.33168841761827084, 0.32371615008156607, 0.3145…	[0.0, 0.010981818833542097, 0.011515315330737479, 0.011509199563507247, 0.011280911648019422, 0.011261839338173324, 0.011098175064681543, 0.011112285173196798, 0.010824468079927674, 0.01070174471452701, 0.010671584723046478, 0.010601840864823804, 0.01066745280331157, 0.010670109605659896, 0.010692904179795137, 0.0105935030461856, 0.01050529406025592, 0.01036546155807104, 0.010355148904810776, 0.0…
Literature	RF-Hydroxysite	prec	[0.5, 0.3823555067396898, 0.36264676167037235, 0.34971916798026065, 0.3393465424722813, 0.3295610731194555, 0.3188913178113995, 0.3114859860525285, 0.3007788582453289, 0.2961462338476267, 0.29153362527489496, 0.28787156060803964, 0.2852185252134599, 0.2790813304241908, 0.2786207351032019, 0.27279413618110987, 0.2681066015957041, 0.262235027920574, 0.2598503938524359, 0.25593318909837287, 0.251532…	[0.0, 0.004191788020863286, 0.004683430115434003, 0.0048724832676757, 0.004984360673780623, 0.005152279703990165, 0.005269164994087694, 0.0054377906596631475, 0.005490989474672737, 0.0055136205168053115, 0.005576639493156886, 0.0056286765860061976, 0.005795195936859872, 0.005946027296334933, 0.005984135880863169, 0.006039788973639975, 0.006126866671580644, 0.006213324586886402, 0.0062875900262948…
Literature	RF-Hydroxysite	auc	0.11982182936857484	0.0064842251540652195
Literature	RF-Hydroxysite	av_prec	0.34848312836576917	0.0020912801673182847
Literature	Random	fpr	[0.9925203915171288, 0.9839322208059742, 0.9701957585644372, 0.962120717781403, 0.9510440456769984, 0.9406948414574883, 0.9287895595432301, 0.91909169596882, 0.9063050570962479, 0.8959510603588906, 0.8830962479608484, 0.8738809135399674, 0.8643670473083197, 0.8546278742037307, 0.843553017944535, 0.835115702978672, 0.8251957585644373, 0.8173686786296901, 0.8076378466557912, 0.7965285481239806, 0.7…	[0.003385443866122034, 0.005269631772280875, 0.006848655490614122, 0.007643154097325154, 0.008462124837784525, 0.00919569678909152, 0.00976082380935472, 0.010394437328750871, 0.0113009221291356, 0.012104412922172974, 0.01261590120646794, 0.013214335372462811, 0.01379296939963866, 0.014152451588763031, 0.014521545638921078, 0.014820898917650158, 0.015265278763889115, 0.01532824065872827, 0.0159558…
Literature	Random	tpr	[0.9939396411092984, 0.9886052938587377, 0.9774796084828712, 0.9595481239804242, 0.9480293637846656, 0.94276467248401, 0.9319282218597064, 0.927295753492124, 0.9178694942903753, 0.9111924959216966, 0.8996704730831973, 0.890352365415987, 0.8735970636215333, 0.8659703749426425, 0.8585905383360521, 0.8509912849227695, 0.8413017944535074, 0.8301125611745513, 0.8250929853181076, 0.8158401305057097, 0.…	[0.002045194960261585, 0.0023236229772374394, 0.0036735441203630233, 0.004739765149637671, 0.005107843052499021, 0.00520139650111257, 0.005717081125245704, 0.005764393219813675, 0.00595069813012817, 0.0060860048546448366, 0.0063054308329262955, 0.006765206750384557, 0.007136126719688352, 0.007212197104795135, 0.007309365457696019, 0.007326265546667964, 0.007538130413236846, 0.007898884185573047, …
Literature	Random	rec	[1.0, 0.9919168026101142, 0.9874143556280587, 0.9747716150081566, 0.9587618270799348, 0.9461092985318107, 0.94157911908646, 0.9312724306688417, 0.9244208809135399, 0.9153083197389885, 0.9107128874388254, 0.898174551386623, 0.8889804241435563, 0.872094616639478, 0.8651353996737358, 0.855978792822186, 0.8490995106035889, 0.8377030995106036, 0.8296753670473084, 0.8250864600326265, 0.8149004893964111…	[0.0, 0.0019253566377151936, 0.0024293957492401374, 0.0035676274821456323, 0.004556955143923404, 0.005014230525621897, 0.005246329526916797, 0.005553469367059032, 0.005703352415803436, 0.005946819558779758, 0.006006655320147064, 0.006368307351183938, 0.0066119801656013815, 0.007061033550069467, 0.00713699202972351, 0.007227283001983472, 0.007391163385418191, 0.0076591982015799314, 0.0078384472399…
Literature	Random	prec	[0.5001830989365715, 0.5001396562977257, 0.501522240592966, 0.5015723466335547, 0.499716821223158, 0.4988989021559156, 0.5007269356760697, 0.5012477549491636, 0.5016882676672176, 0.5027443312955365, 0.5047549744472901, 0.5046182513501688, 0.5048832609978154, 0.5026146447691858, 0.5035902811658032, 0.5040505725659102, 0.5045119920277906, 0.5041002194479959, 0.5045142033289682, 0.5066785256433477, …	[0.0004030956508138052, 0.0010115039564222103, 0.001488531246511445, 0.0019772441494653095, 0.0023441387254499496, 0.0025810705973922355, 0.002812199631514824, 0.00303316727183568, 0.003226636638220906, 0.0034966651132442472, 0.003719665717977573, 0.003993947200732405, 0.004200933888802858, 0.004469029862382894, 0.004637919227333759, 0.0047518206498413425, 0.004923715927147122, 0.0050818827504850…
Literature	Random	auc	0.519311265697809	0.013318501629887066
Literature	Random	av_prec	0.5212323717574862	0.012167401002600518
Literature	Consensus	fpr	[1.0, 0.8829551435660882, 0.7329657422512236, 0.5433115823817292, 0.2180652528548124, 0.06553996737357258, 0.02308972267536705, 0.010952691680261011, 0.007808921185756423, 0.007185970636215334, 0.006938009787928221, 0.0052838499184339315, 0.0007194127243066884]	[0.0, 0.012480935074417816, 0.017029865019102922, 0.019961635134854015, 0.015838250762507906, 0.00937761851053929, 0.005704561726237085, 0.003875617217294564, 0.0033092837126828846, 0.0031484819411974055, 0.0031050825678631063, 0.0026874151784134596, 0.0009903061303223781]
Literature	Consensus	tpr	[1.0, 0.9795120420285922, 0.9590538336052202, 0.9087797716150082, 0.8185774877650897, 0.7315791190864601, 0.6129543230016313, 0.48912398042414357, 0.32048379389325554, 0.15956769983686786, 0.031998368678629686, 0.013791190864600325, 0.006900489396411092]	[0.0, 0.003179868112974156, 0.004331457764225703, 0.006446357070577421, 0.008348964438088044, 0.00956909199118898, 0.010478610825481812, 0.010922925295797942, 0.010321502171242483, 0.008314423501082687, 0.004096135566396304, 0.002684445266853979, 0.0018377542997719013]
Literature	Consensus	rec	[1.0, 0.9795154975530179, 0.9590538336052202, 0.9087797716150082, 0.8185774877650897, 0.7315791190864601, 0.6129543230016313, 0.48912398042414357, 0.3205073409461664, 0.15956769983686786, 0.031998368678629686, 0.013791190864600325, 0.006900489396411092]	[0.0, 0.00317783370900112, 0.004331457764225703, 0.006446357070577421, 0.008348964438088044, 0.00956909199118898, 0.010478610825481812, 0.010922925295797942, 0.01029791032394905, 0.008314423501082687, 0.004096135566396304, 0.002684445266853979, 0.0018377542997719013]
Literature	Consensus	prec	[0.5, 0.5259539380301338, 0.566864762275219, 0.6259534938345959, 0.789814143703616, 0.9178907323954845, 0.9637710510839694, 0.9781494384043969, 0.9762834385371293, 0.9571851828348283, 0.8252786711325538, 0.7317922979669108, 0.9152273809523811]	[0.0, 0.0036248646807294505, 0.005802495747226243, 0.008722592488911376, 0.01214811271789304, 0.010861447703822618, 0.008631958688700975, 0.007572278638072314, 0.009847153523913554, 0.018058231340122747, 0.06804883776952145, 0.11417028434682869, 0.11849287007813483]
Literature	Consensus	auc	0.8742358470230381	0.006721121366781532
Literature	Consensus	av_prec	0.8735961425277597	0.009514311653533596
Literature-collagen	HydPred	fpr	[0.9275283018867924, 0.8360425737784228, 0.7596784710053385, 0.6934338762074826, 0.633142209480632, 0.5753897654384569, 0.5256763365852403, 0.47785473555714775, 0.4410696073431922, 0.40957014518856943, 0.3937729517538306, 0.3719831855627763, 0.3421262699564587, 0.31565109805134545, 0.2909515114627713, 0.26650457109511766, 0.24545345176748945, 0.2270840892597968, 0.2103539685014814, 0.190834944551…	[0.0330739109944023, 0.03962792802707468, 0.04398874502665978, 0.04765380237643138, 0.05043288764176424, 0.05202646376088086, 0.050033081749070646, 0.050393011354285484, 0.05011219594588039, 0.049826830489932104, 0.04986400038566795, 0.04872470096532519, 0.04829342130964125, 0.046174374458577555, 0.04534980124891596, 0.0444990086653645, 0.042959372347591326, 0.04148790522761169, 0.039418373842043…
Literature-collagen	HydPred	tpr	[1.0, 1.0, 1.0, 1.0, 1.0, 1.0, 1.0, 1.0, 1.0, 0.992509939156984, 0.9929403570976321, 0.9933322059285387, 0.9932268988872762, 0.993208062686875, 0.9932440657334146, 0.9868021785644818, 0.9667154572614439, 0.9596108490566037, 0.9603149851863403, 0.9601751227859634, 0.9539704258485765, 0.9474092519873577, 0.9212015042910867, 0.9211682605324374, 0.921832884097035, 0.9213578719455614, 0.92158306488725…	[0.0, 0.0, 0.0, 0.0, 0.0, 0.0, 0.0, 0.0, 0.0, 0.00381574893266377, 0.0040941234507969985, 0.004294675759109247, 0.004245265789739778, 0.004236091104671863, 0.004253537482569968, 0.0061527934618599385, 0.009521299452124349, 0.010302185067579695, 0.010609536788970695, 0.010453246929367856, 0.011339132683948141, 0.01227194127646637, 0.015428559566138839, 0.014060983004032895, 0.014843866406469728, 0…
Literature-collagen	HydPred	rec	[1.0, 0.9905660377358492, 0.9905660377358493, 0.9905660377358493, 0.9905660377358493, 0.9926566373912679, 0.986728173327788, 0.9670586184185035, 0.9601901682584925, 0.9603143846731417, 0.9601597306342003, 0.9536896600537927, 0.9472963529567304, 0.9212015042910867, 0.9213193774962126, 0.9216300031881287, 0.9210977701543739, 0.9214513130622449, 0.9144979958940267, 0.9011152700328471, 0.887769370749…	[0.0, 1.1102230246251565e-16, 2.220446049250313e-16, 2.220446049250313e-16, 2.220446049250313e-16, 0.003918166834047582, 0.006111525896710962, 0.009604033877933217, 0.010525496298923586, 0.010665842702338382, 0.010568225092300695, 0.011353301121715073, 0.012278490218384472, 0.015428559566138839, 0.014524724184195903, 0.014634456968342443, 0.015188112394425916, 0.015005889770655851, 0.015212243720…
Literature-collagen	HydPred	prec	[0.7035324623564273, 0.7170356781830343, 0.7281613810630871, 0.7435843803888303, 0.7587967080322863, 0.7738066656888919, 0.7884346585904196, 0.7984638889222382, 0.8094189438878523, 0.8223058999379549, 0.8353791870671101, 0.8438282630317817, 0.8547249087913358, 0.8558734061280509, 0.8628328200878487, 0.8726051175682805, 0.8800348547862192, 0.891645998571152, 0.8995881401253574, 0.9046857739357917,…	[0.024365805004803284, 0.025593672658588282, 0.025784490386111008, 0.026275165965205603, 0.02632206395127718, 0.027448297103847476, 0.027905852481392972, 0.028269207859514162, 0.028863080423334478, 0.028026197379710766, 0.028515458889890894, 0.029125988080911398, 0.02880946617579445, 0.028989955220080084, 0.0279407954232695, 0.02788338594140077, 0.02772069071389724, 0.0276095499500492, 0.02677748…
Literature-collagen	HydPred	auc	0.9726335884656462	0.00698686340292955
Literature-collagen	HydPred	av_prec	0.9734764337587808	0.0073079002589212854
Literature-collagen	ModPred	fpr	[1.0, 0.9498313132575282, 0.9497286120444559, 0.948726207297814, 0.889542954089764, 0.8842592592592593, 0.8847247350736624, 0.8806286665609641, 0.8169409875551987, 0.8136549309472866, 0.80884446494095, 0.7452539912917272, 0.7464078374455733, 0.7380122581420502, 0.686106346483705, 0.6809605488850772, 0.6748200739155805, 0.6680071762618933, 0.6168014375561545, 0.6131817006978547, 0.6047752407040209…	[0.0, 0.019971796724637066, 0.02106923479446136, 0.02203396550414185, 0.030002235071721114, 0.030096997879303467, 0.031434559525393355, 0.032032436872051887, 0.037618221651602175, 0.03800311229670105, 0.039878332080188185, 0.04505566086306679, 0.04441638603470097, 0.04408285273436444, 0.04689927094376501, 0.04437902686174654, 0.048749630733548384, 0.04745596175733144, 0.04987087353354279, 0.05026…
Literature-collagen	ModPred	tpr	[1.0, 1.0, 1.0, 1.0, 1.0, 1.0, 1.0, 1.0, 1.0, 1.0, 1.0, 1.0, 1.0, 1.0, 1.0, 1.0, 1.0, 1.0, 1.0, 1.0, 1.0, 1.0, 1.0, 1.0, 1.0, 1.0, 1.0, 1.0, 1.0, 1.0, 1.0, 1.0, 1.0, 1.0, 0.9926886792452829, 0.9923901271162286, 0.9933361744992447, 0.9809107508438001, 0.9795376029763485, 0.9804093510898684, 0.9607267645003493, 0.9538844136887061, 0.9543837528707163, 0.9540513360789197, 0.9488950750936522, 0.940050…	[0.0, 0.0, 0.0, 0.0, 0.0, 0.0, 0.0, 0.0, 0.0, 0.0, 0.0, 0.0, 0.0, 0.0, 0.0, 0.0, 0.0, 0.0, 0.0, 0.0, 0.0, 0.0, 0.0, 0.0, 0.0, 0.0, 0.0, 0.0, 0.0, 0.0, 0.0, 0.0, 0.0, 0.0, 0.0039394559170967125, 0.0037257332584776123, 0.0042964762311101965, 0.007257562410956746, 0.007166508934446876, 0.0075272344804296586, 0.010379417076002316, 0.011344178360989615, 0.011266939074114034, 0.011200782553555156, 0.01…
Literature-collagen	ModPred	rec	[1.0, 0.9905660377358491, 0.9905660377358492, 0.9931838895460453, 0.9806281843121886, 0.9795386716576459, 0.9803584905660377, 0.9608984070146444, 0.9546577101649709, 0.9542839134677944, 0.953907700772599, 0.9478834059022737, 0.9408149468379325, 0.9408933384674625, 0.9389821706768218, 0.9415094339622643, 0.9409762922070557, 0.9221155238141197, 0.921287627826588, 0.9213348177663191, 0.9138958883903…	[0.0, 0.0, 1.1102230246251565e-16, 0.00422416466184523, 0.006876263195943805, 0.006809924944123189, 0.007495554633690752, 0.010424995445965134, 0.01150028179970777, 0.011246999867198685, 0.011302321079992128, 0.012125378675395704, 0.012242695815402145, 0.012721870561790645, 0.012687195569886577, 0.012306957883123219, 0.0128038599817196, 0.015044982097814864, 0.01536604587318637, 0.014740281698624…
Literature-collagen	ModPred	prec	[0.7298824202141277, 0.7296716194628992, 0.7306226199044489, 0.7374782405536485, 0.7477497595589562, 0.75010326167776, 0.7556617775453256, 0.769497955735112, 0.7680868208604181, 0.773695990737197, 0.789132107985495, 0.791348132610343, 0.7887304105970457, 0.7941935918449402, 0.8056992428338455, 0.8058024678880092, 0.8121287566866773, 0.8193532466837516, 0.8238077858800128, 0.8288828231737779, 0.83…	[0.025487355293318324, 0.025401584637315604, 0.02471888685278098, 0.02553105499239296, 0.025109471767542878, 0.025004432780780513, 0.02606251442635816, 0.02664818974166128, 0.027510781913044565, 0.02685940633841525, 0.027392827910045242, 0.027478862195883233, 0.026103134171516745, 0.027379449483112717, 0.028063136974880724, 0.026706394157279423, 0.027608488791127678, 0.026775517941725693, 0.02810…
Literature-collagen	ModPred	auc	0.9555235849056603	0.010509955046542443
Literature-collagen	ModPred	av_prec	0.9489938052998266	0.015089135556164748
Literature-collagen	PredHydroxy	fpr	[1.0, 1.0, 0.9981132075471698, 1.0, 0.9997581035316885, 0.9998427672955974, 0.9914137270987148, 0.9913660910727381, 0.9872514023457418, 0.9914790018259283, 0.9687964134440837, 0.9703035274815422, 0.9691140278917146, 0.9692370795734208, 0.9642160052049448, 0.9654088050314465, 0.9622641509433962, 0.9083335066880239, 0.8897847227994348, 0.8785662200346368, 0.8727280595464776, 0.8392295597484277, 0.7…	[0.0, 0.0, 0.0037735849056603765, 0.0, 0.001491149976528538, 0.0012077273188472652, 0.006307353645888068, 0.010873627004963589, 0.01584933224673131, 0.008074558223628483, 0.015954849441006173, 0.015501256217683269, 0.0177012504222641, 0.01828834849024442, 0.023422251138581648, 0.020030095965505795, 0.03664813142233532, 0.02750213286829636, 0.0299421021746882, 0.032330397368145775, 0.0322810165401…
Literature-collagen	PredHydroxy	tpr	[1.0, 1.0, 0.9937437934458788, 0.9807692307692307, 0.9796806966618286, 0.9805555555555555, 0.9787530762920427, 0.9668755694824098, 0.9653238143804183, 0.965611685940353, 0.9654959018647892, 0.9578753076292043, 0.9577112387202624, 0.9576702214930269, 0.9593363695510735, 0.9577717879604671, 0.9588336192109778, 0.955388903912962, 0.9273023855041143, 0.9092949594385198, 0.9061364029773239, 0.91077044…	[0.0, 0.0, 0.008935230887151532, 0.006660943305764084, 0.007256894049346878, 0.0072507219447770005, 0.00904390330603693, 0.009283551603087059, 0.009822213301508525, 0.010320039536100526, 0.00994606219432248, 0.00933545243634512, 0.009381116029542782, 0.009257180186576239, 0.009628268436531385, 0.009029537844672855, 0.009236989377589199, 0.011489381842768676, 0.01716075689842457, 0.014618341571808…
Literature-collagen	PredHydroxy	rec	[1.0, 0.9932810443176833, 0.9867815622532605, 0.9807692307692307, 0.9794447001073784, 0.9800329730719911, 0.9803647798742138, 0.9736357942535033, 0.966606768493561, 0.9667987073908058, 0.966902212185231, 0.9600890282765946, 0.9605503411602652, 0.9600732480952225, 0.9601430245242616, 0.9605993340732517, 0.9604163955757968, 0.9602855995870848, 0.947003607380966, 0.9152985800427931, 0.90871896722939…	[0.0, 0.0042710664828052025, 0.006065602853839968, 0.006660943305764084, 0.006701393207179867, 0.006612399944231559, 0.007356383077230039, 0.008339668950174791, 0.009847968282394357, 0.009438712460973338, 0.0093191062256723, 0.010455716353969378, 0.010103435746799488, 0.01006582522121291, 0.009987324887444386, 0.010529226393457422, 0.010371072717494543, 0.010260773815757917, 0.01193883285421602, …
Literature-collagen	PredHydroxy	prec	[0.5, 0.4983123002314559, 0.4966755604534887, 0.49513992285256936, 0.49501393387900267, 0.49535497473936574, 0.4960516064540932, 0.49468428427037775, 0.49791261458220254, 0.4981296720928324, 0.4988862784459413, 0.4978915626309727, 0.499163195059292, 0.5010326462797184, 0.5030555488463367, 0.5051009730141053, 0.5067644755112949, 0.5101626936030772, 0.5111554494927503, 0.5078275647349056, 0.5125387…	[0.0, 0.0010728271260126924, 0.0015538370645435578, 0.0016974655036083512, 0.0018371297411940123, 0.001935935940857639, 0.0024016774867695848, 0.0027603239615746657, 0.004415608991700438, 0.0049491644103636205, 0.0048812153995095925, 0.005123918297793696, 0.0053410987547104155, 0.005788722450391931, 0.006126455898250915, 0.00640328509992801, 0.006786800384611017, 0.007580086107412121, 0.008448002…
Literature-collagen	PredHydroxy	auc	0.8890506852972588	0.01612750728317419
Literature-collagen	PredHydroxy	av_prec	0.9265317173438554	0.015653210129758906
Literature-collagen	RF-Hydroxysite	fpr	[1.0, 0.9995, 0.9992027637523254, 0.9976288293771557, 0.9967767295597485, 0.9929298045671352, 0.9921225738339515, 0.9888430685798216, 0.9887025390170044, 0.9843648005968108, 0.982563233833752, 0.9805929919137466, 0.9727701543739279, 0.9675092191471841, 0.9668357909201416, 0.9632325377983257, 0.9571843251088533, 0.951201992146346, 0.9436918776541419, 0.9412061994609163, 0.9358661059331665, 0.93560…	[0.0, 0.0021552216637919907, 0.0026240257318803474, 0.0047422564851933, 0.005237878995319157, 0.007753518010306544, 0.008288564219612474, 0.010322252820442341, 0.01031520606824343, 0.011843861561569483, 0.013357804459831599, 0.013917337620944025, 0.015847751691867088, 0.0166832413192497, 0.017101713433109705, 0.017437819907581496, 0.019203676828534345, 0.02148891607995127, 0.021134941022562886, 0…
Literature-collagen	RF-Hydroxysite	tpr	[1.0, 0.19699056603773588, 0.12290725484985383, 0.12671180766889836, 0.11863207547169811, 0.1207420539445359, 0.11411439863566226, 0.0986752909275788, 0.08451743147759919, 0.08633551956731217, 0.0787721245399848, 0.07997689641894494, 0.07985991995425956, 0.07289391715298414, 0.06395010834522488, 0.06497563413719855, 0.06478427233144216, 0.06464897998276027, 0.06691125087351502, 0.0595181940700808…	[0.0, 0.021256454635064276, 0.01805113760057581, 0.017100273084305215, 0.01725248342724207, 0.01725792725747649, 0.01636181003126551, 0.015817692863293188, 0.0151851603910812, 0.014879773407691279, 0.013902619871342597, 0.014251682632665118, 0.014364683143835027, 0.014404673068840251, 0.013850628367142301, 0.013453514011879589, 0.013720540978311397, 0.013488651455986404, 0.013260530841132708, 0.0…
Literature-collagen	RF-Hydroxysite	rec	[1.0, 0.19699056603773588, 0.12290725484985383, 0.12662893081761006, 0.11829889188379754, 0.11962264150943397, 0.11231391027073136, 0.09874680204669012, 0.08441113816189896, 0.0864383822061689, 0.07883352444490774, 0.07899587941878117, 0.07944629722691762, 0.07304315337194096, 0.06350609027943635, 0.06511460350339981, 0.06539405398881604, 0.06523784877429069, 0.06653992395437262, 0.05970268724985…	[0.0, 0.021256454635064276, 0.01805113760057581, 0.017179189734856663, 0.01769532344620838, 0.01697833659729398, 0.01674165982177246, 0.015987164877685707, 0.015206126925965475, 0.015247288260226121, 0.013821616886787649, 0.01442335908522652, 0.014440685014580755, 0.013972564332896948, 0.013997290401772068, 0.013397149728294895, 0.013788017690140526, 0.013031245688403954, 0.01319611598547333, 0.0…
Literature-collagen	RF-Hydroxysite	prec	[0.5, 0.1643753255650589, 0.10930314801437038, 0.11243307801042994, 0.10589738106632188, 0.1071677541279676, 0.10143611193686292, 0.09051839820936909, 0.07849011466091174, 0.08048083353932962, 0.0741567566716515, 0.07457163216011113, 0.07526050778213131, 0.06993852849799195, 0.061479470038162363, 0.06327673934887623, 0.0639038988440031, 0.06406719855504459, 0.06565406743643139, 0.0594941675352188…	[0.0, 0.014897642153390582, 0.014335646914470316, 0.013618004596422076, 0.014308330077267695, 0.013649901447932144, 0.01365236397947502, 0.013418963285303624, 0.013145837230659603, 0.013132809213836, 0.012098627111836003, 0.012655522682321884, 0.01272487511550493, 0.012557530385395277, 0.012821939051001994, 0.012245879031493009, 0.012773645145640418, 0.012048809005720116, 0.012246926124649853, 0.…
Literature-collagen	RF-Hydroxysite	auc	0.02312766998932004	0.0065342210913618805
Literature-collagen	RF-Hydroxysite	av_prec	0.4228468339370264	0.006589778419328083
Literature-collagen	Random	fpr	[0.9994239990036741, 0.9903951768410262, 0.9730531967065018, 0.9620460246482714, 0.9548735504073456, 0.9439908519153802, 0.9325890365077593, 0.9162954497749376, 0.9139375867564651, 0.9057936254130691, 0.8879200180410434, 0.8728461147116725, 0.8659466186634666, 0.8640826432169384, 0.8484037787051025, 0.8376985152637777, 0.8254136072125663, 0.824572566812372, 0.819685534591195, 0.8012025999315807, …	[0.003400619777661671, 0.010155397655534745, 0.016365854471212454, 0.018585069177576574, 0.0205833397595402, 0.022413379066463814, 0.024396757946870466, 0.026305179561879777, 0.026834992130698447, 0.029497748769953556, 0.03025618530568204, 0.03198779898592582, 0.03293372199763442, 0.03436416403544265, 0.035335362164599426, 0.03747047370228422, 0.03718721389307738, 0.037003039592381305, 0.03772069…
Literature-collagen	Random	tpr	[1.0, 0.9956796602309065, 0.9925147768629172, 0.9854946013741956, 0.9770055462675477, 0.9659119496855345, 0.9525064195601206, 0.9468362991813793, 0.9291938717803713, 0.9273265110329388, 0.9227492545541105, 0.9166427038863943, 0.8946929795319688, 0.8876675488773159, 0.8847187732008911, 0.8771431032997329, 0.8705967097313878, 0.8563049853372434, 0.854245283018868, 0.8508065577221652, 0.831489572989…	[0.0, 0.0047002751652991505, 0.005580754474500679, 0.007471323142315577, 0.009082187324775, 0.011508137285697382, 0.013989081112090027, 0.012877699779185615, 0.014456028714641047, 0.013508829458549662, 0.014695767695812044, 0.01569530144873779, 0.01822230557115107, 0.016591991702059945, 0.017597561579943286, 0.018138216839610574, 0.018184155573211867, 0.01858708961863341, 0.01911978132029362, 0.0…
Literature-collagen	Random	rec	[1.0, 0.9930211411684474, 0.9868526696105983, 0.980741631843316, 0.9742144841925267, 0.9612084684926773, 0.9482058886655871, 0.9350059785582555, 0.9276385411558217, 0.9278146381919966, 0.9211986681465039, 0.9082098388205637, 0.8883720256209606, 0.888538314297133, 0.8819606900019679, 0.8752041237924726, 0.86197911127183, 0.8548007222672913, 0.8552026475265396, 0.8486114268394332, 0.821815905087335…	[0.0, 0.0041393019064769766, 0.005997561621884471, 0.0075689601966544015, 0.008774094971143858, 0.011144112294562306, 0.012682619325859793, 0.013658884254225734, 0.013823640999508715, 0.014078439344705452, 0.0147889985305604, 0.015638251502356097, 0.01657992790132785, 0.016855040855219765, 0.017250769636788538, 0.017508073611650105, 0.018313935991393027, 0.01865641527546309, 0.01872055601204905, …
Literature-collagen	Random	prec	[0.5024373621579932, 0.5033432551606344, 0.5046148635947303, 0.5055386783225689, 0.5063778978139493, 0.5060862428127659, 0.5058680814625479, 0.504817181222321, 0.5065342373234083, 0.5095217282147857, 0.5113325810733381, 0.5105950328378315, 0.5074033727662999, 0.5104455970885481, 0.5120568897496316, 0.5121825860557697, 0.5111940689875618, 0.5116695261192421, 0.5162289765001834, 0.5167808584841722,…	[0.0024266449537035384, 0.004107534559180938, 0.004906053234307846, 0.00543845192627424, 0.006059334265254662, 0.006958760504327762, 0.007622046832157063, 0.008125789098718124, 0.008488720265589436, 0.009154764226460438, 0.009777944376841213, 0.01021857593202842, 0.010668611502426241, 0.011171186669780743, 0.011779423770722677, 0.0118668807296761, 0.012264324955037285, 0.012458278489605158, 0.013…
Literature-collagen	Random	auc	0.5018362406550374	0.03308215427997443
Literature-collagen	Random	av_prec	0.5013232916760308	0.027320859730002367
Literature-collagen	Consensus	fpr	[1.0, 0.8856576142733087, 0.7328092243186581, 0.5434018924584962, 0.2174622641509434, 0.06433962264150944, 0.022229776946758078, 0.010282923479023981, 0.007227021292718042, 0.0067262428719047805, 0.006944096892047445, 0.012366139724630291, 0.009707410445720535]	[0.0, 0.03185676497031715, 0.04417418531210882, 0.04839167619128571, 0.042099577450401014, 0.023337571026803845, 0.01391409478209359, 0.009752851534154804, 0.008457523772184275, 0.008049140132114845, 0.00801676108653124, 0.00566158317848049, 0.0015826957756070858]
Literature-collagen	Consensus	tpr	[1.0, 1.0, 1.0, 0.986741458439572, 0.9340377358490567, 0.8685188679245283, 0.7369728218784821, 0.6378655779613484, 0.49957376676517395, 0.2823778177503923, 0.008795856063260096, 0.0, 0.0]	[0.0, 0.0, 0.0, 0.0062381825542152285, 0.012983051635169633, 0.017103934892931643, 0.023688696067071757, 0.02552224467591927, 0.02688838245929354, 0.024684364546845465, 0.0023691117103483354, 0.0, 0.0]
Literature-collagen	Consensus	rec	[1.0, 0.9867358490566039, 0.9340377358490567, 0.8685188679245283, 0.7369716981132075, 0.6377358490566036, 0.499377358490566, 0.2819622641509434, 0.008795856063260096, 0.0, 0.0]	[0.0, 0.006237582894859074, 0.012983051635169633, 0.017103934892931643, 0.023676875398208418, 0.02546470903415892, 0.027063543490431084, 0.024823076345600735, 0.0023691117103483354, 0.0, 0.0]
Literature-collagen	Consensus	prec	[0.5776403859055186, 0.6455302878676014, 0.8122118638579856, 0.931582274668097, 0.9709975479973958, 0.9843433693410917, 0.9859977659967384, 0.9773591157010092, 0.6790450928381963, 0.0, 0.0]	[0.014718491744449499, 0.02049588016204981, 0.02962903066293415, 0.02318859507921982, 0.01766155061987106, 0.014652042170792802, 0.01617309813506324, 0.026816271370848212, 0.33046627567383524, 0.0, 0.0]
Literature-collagen	Consensus	auc	0.9503640975436098	0.011383883135989387
Literature-collagen	Consensus	av_prec	0.9383512484591745	0.018591642105522724
MS	HydPred	fpr	[0.9119321912919343, 0.8208372591006424, 0.7463311920057102, 0.6789721627408994, 0.6158800856531049, 0.559899357601713, 0.510621698786581, 0.463627408993576, 0.4259122055674518, 0.3922055674518201, 0.3883861527480371, 0.36944468236973593, 0.34054936327457963, 0.31265453247680225, 0.28996751533044673, 0.2655296317116746, 0.24452700165401076, 0.22389606849378943, 0.20425767309064954, 0.189202101562…	[0.007041546819143092, 0.009491419787294094, 0.01058243206250414, 0.011301405261811705, 0.01165945617552937, 0.011891673991751981, 0.012326267452094154, 0.01212318928656269, 0.012229686589242814, 0.012106943420202652, 0.012111629508204666, 0.012062211169764232, 0.011735416378801586, 0.011664464081346046, 0.011278284030444579, 0.011090750013139614, 0.010843083328242303, 0.01047965169653895, 0.0102…
MS	HydPred	tpr	[0.9290071377587438, 0.8574453961456104, 0.7959935760171306, 0.7589264810849394, 0.7237508922198431, 0.6788144182726623, 0.6428972162740899, 0.5946459671663097, 0.5753083511777302, 0.5459842969307638, 0.5434411134903641, 0.5279036402569594, 0.49591840838033197, 0.46200642398286934, 0.43642745877193356, 0.41397498780573283, 0.3940128823645761, 0.37443678061972957, 0.35539543183440403, 0.3343339069…	[0.0036738647498627663, 0.0052483663384781725, 0.006033159956019055, 0.006345482135915326, 0.006525659578968112, 0.00685992606841055, 0.007174225155916098, 0.007387190609258796, 0.007469621077985551, 0.007426021561853436, 0.007368389595198719, 0.007359834070601834, 0.007348271147312908, 0.007320694952742349, 0.007265961985272421, 0.007148070224517628, 0.0070907302190253456, 0.007017790409676549, …
MS	HydPred	rec	[1.0, 0.9260228408279799, 0.8507937187723055, 0.7923790149892934, 0.7548750892219842, 0.7187194860813704, 0.6723754461099215, 0.6393433261955747, 0.59117130620985, 0.5733104925053533, 0.5434411134903641, 0.5279036402569594, 0.4959336188436831, 0.46200642398286934, 0.4364254104211277, 0.4139793004996431, 0.39401784439685933, 0.3744289793004996, 0.35539543183440403, 0.33433975731620275, 0.319401855…	[0.0, 0.0037567832737348387, 0.005214891478713627, 0.006071958037542989, 0.0064134897249455095, 0.006541105514211103, 0.006959515947237873, 0.007150652166426777, 0.007393272417729294, 0.007472955115563898, 0.007368389595198719, 0.007359834070601834, 0.007368718434187434, 0.007320694952742349, 0.007261362896245335, 0.007147344562537307, 0.007088072569663489, 0.007015526384062761, 0.007060059573672…
MS	HydPred	prec	[0.5, 0.5065315757447992, 0.5116706354423208, 0.5177041862376405, 0.5291264827712403, 0.5400439344112744, 0.548001052845129, 0.5578440552098458, 0.5623556435996311, 0.5754934349852014, 0.5832721904192038, 0.5883719783416778, 0.5929802255325876, 0.5964972000416091, 0.6009175405573949, 0.6093584841595684, 0.6171912780146835, 0.625931026125932, 0.6351819569838537, 0.6387739040909334, 0.6437135364978…	[0.0, 0.002355066795970783, 0.0034160094737975097, 0.004158211780586073, 0.004757783698495698, 0.0052814693021036065, 0.005944176833762888, 0.00663822294186082, 0.007162527140279226, 0.007669016181289158, 0.00816219995301088, 0.008472973722206446, 0.009005410260672796, 0.009758026566094556, 0.010058815109008924, 0.010745721223166428, 0.011388622832971804, 0.011872948404873525, 0.0124897561004954,…
MS	HydPred	auc	0.5970459091369935	0.007864930841086595
MS	HydPred	av_prec	0.6160894992194137	0.008272273411911234
MS	ModPred	fpr	[1.0, 0.950847644682943, 0.9490974502123851, 0.9480678087080657, 0.8899621698786581, 0.8855348470631293, 0.883721588665418, 0.8810899357601714, 0.8176381156316916, 0.8131554937717299, 0.8103947180585296, 0.7452269807280515, 0.7418388758459965, 0.7380699500356888, 0.686513204853676, 0.6769108181074273, 0.671390565180715, 0.6670349750178444, 0.6155296216987867, 0.6105098481004675, 0.604796573875803…	[0.0, 0.00522768195613606, 0.005281189788993643, 0.005340739490628289, 0.007569270275908713, 0.007681746615932912, 0.0076786565430562925, 0.007734753838481937, 0.00954283586205581, 0.009623124381810311, 0.009625267824746188, 0.010959865992080648, 0.011068989137456858, 0.011076934703420539, 0.011336167111621732, 0.011262114105950533, 0.01128819654522908, 0.011383186648000941, 0.011660606535159688,…
MS	ModPred	tpr	[1.0, 0.9750364771004074, 0.973485439826519, 0.9730463954318342, 0.926072091363312, 0.9230828118540748, 0.9206412359796686, 0.9175910064239828, 0.8671277658815133, 0.864636578711059, 0.8636573875802998, 0.8097765881513206, 0.8067509151524013, 0.8057758743754462, 0.7642997858672377, 0.7603230820226561, 0.758420752853301, 0.754905067808708, 0.7199464668094218, 0.7189514661071122, 0.7159507494646682…	[0.0, 0.0023339586652131048, 0.0023708565784171403, 0.002399747609301653, 0.00379059150762689, 0.003880791437287217, 0.0039411058544110075, 0.0039870612459453406, 0.004893415641112455, 0.004883282542739974, 0.004918415288595071, 0.0057777055835979444, 0.005806001749779606, 0.005826629715596031, 0.006375874424988351, 0.006410043857558001, 0.0064751798807381805, 0.006502146254198798, 0.006673211812…
MS	ModPred	rec	[1.0, 0.9750364771004074, 0.9735392550461551, 0.9730463954318342, 0.926072091363312, 0.9230972585719196, 0.9206117059243397, 0.9175910064239828, 0.8671277658815133, 0.8646495360456816, 0.8636573875802998, 0.8097765881513206, 0.8067660808560168, 0.8057758743754462, 0.7642997858672377, 0.7603476088508209, 0.7584004282655247, 0.754905067808708, 0.7199464668094218, 0.7189600285510349, 0.7159507494646…	[0.0, 0.0023339586652131048, 0.002389192487913109, 0.002399747609301653, 0.00379059150762689, 0.0038855565291586827, 0.003933499037343314, 0.0039870612459453406, 0.004893415641112455, 0.004888198801260049, 0.004918415288595071, 0.0057777055835979444, 0.005814511350254277, 0.005826629715596031, 0.006375874424988351, 0.006417158362467805, 0.006477595263032783, 0.006502146254198798, 0.00667321181244…
MS	ModPred	prec	[0.5, 0.5062829381247099, 0.5063443459041603, 0.506504216370051, 0.5099487044096205, 0.5103851928267547, 0.5102369543330157, 0.510153658143442, 0.51469981784034, 0.5153573171860087, 0.5159211815079098, 0.5207746986104751, 0.5209836332596107, 0.5219477162217417, 0.5268309347576028, 0.5290596922903582, 0.5304328930726026, 0.5309221279985511, 0.5391230157779676, 0.5408288717949007, 0.542111780429216…	[0.0, 0.001462076867804869, 0.001480173453547774, 0.0014909651582795764, 0.00235166958352342, 0.002398140717730957, 0.002413785793782556, 0.002447222931780239, 0.00325481914231612, 0.0033029584964909824, 0.0033146066731149543, 0.004070255481818869, 0.004141543530191247, 0.0041689941005940475, 0.004607869231108465, 0.004644023606386413, 0.004711740857697545, 0.004776469239414729, 0.005268022000610…
MS	ModPred	auc	0.595779933115991	0.0079045404754934
MS	ModPred	av_prec	0.60767406024319	0.008471442530128012
MS	PredHydroxy	fpr	[1.0, 1.0, 1.0, 0.9996294260947195, 0.9990125566939694, 0.998435634693729, 0.9964188762387539, 0.994717278446699, 0.9769271948608137, 0.9745668874058052, 0.9722755565390764, 0.9696495360456818, 0.9652762312633834, 0.9576309778729478, 0.9497323340471091, 0.9447009279086367, 0.935693790149893, 0.9232369735902927, 0.9071213418986438, 0.8887587437544612, 0.8665317630264097, 0.8398529621698786, 0.8038…	[0.0, 0.0, 0.0, 0.00035662542532394914, 0.00044766722895903176, 0.0009036836398135055, 0.0013658439114188003, 0.0016466709792919737, 0.0035967062904909237, 0.003827580784231833, 0.003953582975806878, 0.004242348931443718, 0.004535038702247917, 0.004993173150101975, 0.0054247142548269735, 0.005656930442686212, 0.0059782021706140265, 0.006265227455548601, 0.006848748176626108, 0.00742787285864194, …
MS	PredHydroxy	tpr	[1.0, 1.0, 1.0, 0.9928875076588783, 0.9908441439970809, 0.9877782494588047, 0.9851972535114388, 0.9817187567038376, 0.9711677373304783, 0.9669250334268279, 0.9641463218847154, 0.9569593147751606, 0.9481641684511063, 0.9412027123483226, 0.9293033547466095, 0.9230863668807995, 0.9164211277658816, 0.9050042826552462, 0.8900349750178443, 0.8674939329050678, 0.8462162740899357, 0.8223640256959316, 0.7…	[0.0, 0.0, 0.0, 0.0012463300322602892, 0.0017729458552463188, 0.0016522709640106332, 0.0021126018925341455, 0.0022803826661525702, 0.0025896162527295247, 0.002717545914538987, 0.0031592143789136934, 0.003135093454688335, 0.0036085670498936934, 0.003603993918965119, 0.003826789648184696, 0.00404002592760437, 0.004191217784616199, 0.004362279023777927, 0.004616716425696212, 0.0048990260237131815, 0…
MS	PredHydroxy	rec	[1.0, 0.9985066961236198, 0.997023418030424, 0.9949852481433767, 0.9934474769837526, 0.9924564107290732, 0.9889683325493969, 0.9869543183440401, 0.9839878658101356, 0.9800235546038544, 0.9706181299072091, 0.9666466809421842, 0.9626730906495361, 0.9562048536759458, 0.9472326909350464, 0.9407972876516774, 0.928821556031406, 0.9228693790149892, 0.9158743754461098, 0.9039621698786581, 0.8889586009992…	[0.0, 0.0005545408918264692, 0.0007996274173163667, 0.0010032873969643946, 0.0011455202927832143, 0.0012271983008065469, 0.0014866905652721797, 0.0016270757075104293, 0.0018143827519967839, 0.001992551218292696, 0.0024966961832222573, 0.002651945482020573, 0.0028629420414051174, 0.0030784807577287627, 0.003369269444339363, 0.0035538406199111705, 0.0037919681066640528, 0.003958619274789323, 0.0041…
MS	PredHydroxy	prec	[0.5, 0.4996263565574569, 0.4992546650806252, 0.49874303390685903, 0.4983563190371241, 0.4981732468149474, 0.4973561577801216, 0.4971351971829971, 0.4969553461886139, 0.4962663302343085, 0.49856427182701946, 0.4982158988596438, 0.4976135102429695, 0.4966141446061487, 0.4954572860066781, 0.4957711585305696, 0.49458885577005257, 0.4945269688326844, 0.494833164983335, 0.49476818042838133, 0.49498688…	[0.0, 0.00013882420611285206, 0.00020047274349198146, 0.0002520563671182923, 0.00028821872059727, 0.0003215408894881937, 0.00039386821416651223, 0.000463872851504858, 0.0005667169295435273, 0.000656420848902686, 0.0011301955099437275, 0.0012014764937541204, 0.0012633276811425222, 0.0013424034116262216, 0.0014800394728697553, 0.0016342972772173617, 0.0017746528351645576, 0.0018802646023084197, 0.0…
MS	PredHydroxy	auc	0.5154715944204227	0.007881731652770054
MS	PredHydroxy	av_prec	0.5486175201125898	0.008005555189026275
MS	RF-Hydroxysite	fpr	[1.0, 0.9995995717344752, 0.9992084225553176, 0.9978423828859644, 0.9960782508765124, 0.9948042260676093, 0.9929864382583871, 0.9897139148460288, 0.9879349549226406, 0.9855410421127766, 0.9827452752699973, 0.9782672870348341, 0.9741552448077863, 0.9689383676382759, 0.9655017844396859, 0.9607230549607424, 0.9557859072491477, 0.9498525772766506, 0.9454114720861085, 0.9418046876138035, 0.93644632652…	[0.0, 0.0004821443759652495, 0.000673041447916097, 0.00112470823612669, 0.0015336045902416768, 0.0017438714911735974, 0.002008454715307982, 0.0023944236321916603, 0.0025856825919957772, 0.002821081284465664, 0.003095761703046346, 0.0035342210276020575, 0.003906677804369914, 0.004210345838845218, 0.004390027785961287, 0.004816177046496827, 0.005174427816705918, 0.005522835708927864, 0.005753379812…
MS	RF-Hydroxysite	tpr	[1.0, 0.9437458957887224, 0.9311870092790864, 0.9272007842649441, 0.9222539537119633, 0.9187267210108038, 0.9112455389007852, 0.9077977649574609, 0.9037655818857945, 0.8972648108493932, 0.8952564392268264, 0.8907188574886251, 0.8862510005866254, 0.8802517152471265, 0.8747608850820842, 0.8627537473233403, 0.8557572561855217, 0.8527417179737957, 0.8477329222918483, 0.8427850369269763, 0.83726782295…	[0.0, 0.0034245368676018525, 0.0037918466463388863, 0.003897999426044828, 0.004002188452867762, 0.004094510577584839, 0.004278368959012197, 0.004323199426313853, 0.004398341713031131, 0.004528815170471725, 0.0045825724798638535, 0.004645454331728357, 0.004701113732453575, 0.004783752382349773, 0.0049225909079719556, 0.005148124315734302, 0.00530629852598862, 0.005400584494952863, 0.00544433152355…
MS	RF-Hydroxysite	rec	[1.0, 0.9437458957887224, 0.9311870092790864, 0.9272198429693076, 0.9222526766595289, 0.9187251962883654, 0.9112455389007852, 0.9077858672376874, 0.9037573162027125, 0.8972648108493932, 0.895252676659529, 0.8907608850820843, 0.8862576730906496, 0.8802705210563884, 0.8747608850820842, 0.8627537473233403, 0.8557651677373306, 0.8527387580299786, 0.8477458957887224, 0.842750892219843, 0.8372755174875…	[0.0, 0.0034245368676018525, 0.0037918466463388863, 0.0038836082240066975, 0.003979274829235142, 0.004092746548079869, 0.004278368959012197, 0.004329692675706852, 0.004386738074891848, 0.004528815170471725, 0.004587474749208517, 0.00464667896860989, 0.004699247482188534, 0.004782613634445516, 0.0049225909079719556, 0.005148124315734302, 0.005309536448903321, 0.005400743115847079, 0.00544050515975…
MS	RF-Hydroxysite	prec	[0.5, 0.4856279380200091, 0.48237954494354646, 0.4816569481250799, 0.4807521096254518, 0.4801181878622399, 0.47853494175171707, 0.47840588198113215, 0.47774966277422115, 0.47655530760528897, 0.4767051637499605, 0.4765945933173117, 0.47637936570433137, 0.47601845874477705, 0.47534462315996234, 0.47313577584268374, 0.4723950107415341, 0.4730563627440727, 0.47275879360617257, 0.47225284371262927, 0.…	[0.0, 0.0009216756373790874, 0.0010371851307356043, 0.0010853195096171464, 0.001137206444868231, 0.0011739490927609331, 0.0012691973739711506, 0.0013283380477216876, 0.00136872218246965, 0.0014421345531753073, 0.001488647059260892, 0.0015781135353862823, 0.0016561506009139626, 0.0017321811015619598, 0.0018205007521338167, 0.0019441739333253725, 0.0020649420128457017, 0.002148090689801563, 0.00222…
MS	RF-Hydroxysite	auc	0.423915621858762	0.008037068537880412
MS	RF-Hydroxysite	av_prec	0.45226068193362945	0.0056270923969477015
MS	Random	fpr	[0.9922369735902927, 0.9833583154889366, 0.9701149179157744, 0.9617608850820842, 0.9505360456816558, 0.9400221270521056, 0.9279393290506781, 0.9186709493219128, 0.9064982155603141, 0.8944147037830121, 0.8830078515346181, 0.8735824411134904, 0.8644403997144897, 0.8544603854389723, 0.8437815845824411, 0.8349550321199144, 0.8254953604568166, 0.8159050678087081, 0.8058965024982155, 0.7955895788722341…	[0.002101778966249742, 0.0030010668228817243, 0.004030770097312127, 0.004471831259437481, 0.004887962984899272, 0.005415398272697657, 0.0060144311721513095, 0.006351427683200113, 0.006758443093525619, 0.007148221275618367, 0.007334864658302471, 0.007509067360855759, 0.007849342338803593, 0.008075616175704079, 0.008433042382983466, 0.008697118591548562, 0.008939530317934886, 0.009156721063404935, …
MS	Random	tpr	[0.9916495360456816, 0.9804525339043539, 0.9721177730192719, 0.9625852962169879, 0.9512248394004282, 0.941790863668808, 0.9343219129193433, 0.9262412562455388, 0.9132633832976446, 0.9063269093504639, 0.8965881513204854, 0.8863483226266952, 0.8757837259100643, 0.8673369022127052, 0.8558065667380442, 0.8463583154889366, 0.8397516059957173, 0.8272940756602427, 0.8123026409707352, 0.800857244825125, …	[0.0014020562344107025, 0.0020098848804620153, 0.0023775306519350226, 0.0027667702286155184, 0.0031822273897846986, 0.003381625655642127, 0.003617426764720575, 0.003848245294130656, 0.004237068582984652, 0.004298229117980496, 0.004476325194173751, 0.004598895347764177, 0.004774742931730182, 0.004968807036101498, 0.005166612074381503, 0.005244407022867059, 0.005355219077522786, 0.00555597744170604…
MS	Random	rec	[1.0, 0.9909757316202712, 0.9793718772305495, 0.9715246252676659, 0.9625317630264097, 0.9501663097787294, 0.9411684511063526, 0.9342134189864383, 0.923730192719486, 0.9126324054246966, 0.9056316916488222, 0.8961784439685939, 0.8852084225553176, 0.8751548893647396, 0.8662541042112777, 0.8551991434689508, 0.8452348322626696, 0.8372748037116347, 0.8242555317630264, 0.8112355460385439, 0.799678800856…	[0.0, 0.0013560898204361285, 0.002020376623976224, 0.002365686710223151, 0.0027282630699283317, 0.003211635399412575, 0.0033801693630336727, 0.0035942787112900297, 0.003902120985173111, 0.004148652786787906, 0.00428026938062338, 0.004424712938058725, 0.004597939585322863, 0.0047908951463057165, 0.004972365618791848, 0.005159174982530009, 0.005272370323996221, 0.005415085779826252, 0.0056570723790…
MS	Random	prec	[0.500106104885071, 0.49991521745492784, 0.4994684040477259, 0.5007403441716227, 0.5007477992115382, 0.5000281648174579, 0.500709377596395, 0.5021304783285355, 0.5015930382240947, 0.501986484594018, 0.5033692236854508, 0.5040407306787756, 0.5037720324581595, 0.5033876511426576, 0.5037805397515065, 0.5037237954440694, 0.5032504695365134, 0.5038561693970381, 0.50278563484404, 0.5024388119167515, 0.…	[0.00020831624506658408, 0.0006457750207800218, 0.0009492295452930053, 0.0011909546139842067, 0.0013888531796348352, 0.0015220526381781456, 0.0017049951428196215, 0.0019051108398375936, 0.002016439906252438, 0.0021831764668775676, 0.002310170037709898, 0.0024112442618281654, 0.0024918436612834482, 0.0026457532194253948, 0.002761444080691346, 0.0028888838240924935, 0.002985045341907872, 0.00312777…
MS	Random	auc	0.5036795271145674	0.00795269561337361
MS	Random	av_prec	0.503529737514303	0.006800281326467365
MS	Consensus	fpr	[1.0, 0.8832155603140613, 0.7322505353319058, 0.5434825124910778, 0.21829907209136332, 0.06515774446823698, 0.02299072091363312, 0.010908636688079943, 0.007893647394718057, 0.007270521056388294, 0.007054387381378641, 0.005392173792912897, 0.001115083340226019]	[0.0, 0.00787100224259247, 0.011194575349775937, 0.012413328724933274, 0.010213991377845925, 0.00617571673624192, 0.0037059955516892487, 0.002619753010689285, 0.002234645090988383, 0.0021414946401675317, 0.0021124507795276986, 0.0018168213390014007, 0.0005276905950105407]
MS	Consensus	tpr	[1.0, 0.8897744468236973, 0.7630021413276231, 0.5875838686652392, 0.31119985724482513, 0.15817915774446822, 0.07483083511777301, 0.037870092790863674, 0.018871520342612417, 0.0069628836545324755, 0.0005082727793964499, 0.0, 0.0]	[0.0, 0.00460119904168889, 0.006171039054087242, 0.007148064473045007, 0.006992705962154586, 0.005376590815921369, 0.003849082713340422, 0.0028116667272760384, 0.0020064948259691014, 0.00122282432086408, 0.000323189772826349, 0.0, 0.0]
MS	Consensus	rec	[1.0, 0.8897744468236973, 0.7630021413276231, 0.5875838686652392, 0.31119985724482513, 0.15817915774446822, 0.07483083511777301, 0.037870092790863674, 0.018871520342612417, 0.0069628836545324755, 0.0005082727793964499, 0.0, 0.0]	[0.0, 0.00460119904168889, 0.006171039054087242, 0.007148064473045007, 0.006992705962154586, 0.005376590815921369, 0.003849082713340422, 0.0028116667272760384, 0.0020064948259691014, 0.00122282432086408, 0.000323189772826349, 0.0, 0.0]
MS	Consensus	prec	[0.5, 0.5018562037088145, 0.5103033793736924, 0.5195388293161114, 0.5878720067590045, 0.7086347551463125, 0.7657006824960206, 0.777825277450657, 0.7083003282887933, 0.49660228912262844, 0.07244126428129974, 0.0, 0.0]	[0.0, 0.0025414839720266373, 0.004257073414062825, 0.00653961103456091, 0.01258890759859471, 0.020639903043653585, 0.0304308050250436, 0.04385479140426103, 0.06383174620113852, 0.09034397624667133, 0.05429551987891811, 0.0, 0.0]
MS	Consensus	auc	0.5503381234266744	0.007858919036546683
MS	Consensus	av_prec	0.5558010004477641	0.007008479771946852
MS-HeLa	HydPred	fpr	[0.9126814159292035, 0.8212300884955753, 0.7478097345132744, 0.6786283185840707, 0.6156283185840709, 0.561212389380531, 0.5110840707964602, 0.46603982300884955, 0.42600442477876105, 0.3920619469026549, 0.38714821015705964, 0.36820353982300885, 0.33920646310026836, 0.31182022187234193, 0.2891586070851256, 0.26449691305015954, 0.2439558434449412, 0.22332592884525812, 0.20380246078239347, 0.18884770…	[0.018145501413634094, 0.02432759136819226, 0.02777583278664986, 0.02976699000743786, 0.03185858407030482, 0.032482350008943804, 0.032855576374426355, 0.03214149515354903, 0.03225972374370321, 0.0319800908679055, 0.031856429170724905, 0.031200873045731947, 0.03074002693325232, 0.030021547201312688, 0.02904145646121526, 0.028492541747771473, 0.028012360392545562, 0.027175070628946793, 0.0260882158…
MS-HeLa	HydPred	tpr	[0.9447831858407081, 0.8805929203539823, 0.834, 0.7934557522123894, 0.7592389380530974, 0.7104336283185841, 0.6784911504424779, 0.6587433628318583, 0.6356061946902655, 0.5968451327433628, 0.5918972069414546, 0.576353982300885, 0.5306279731058492, 0.5027507827062635, 0.47479382996794434, 0.4467715837905755, 0.4223063589088587, 0.39750008957042027, 0.3634817756094087, 0.34510957698188394, 0.3295348…	[0.008665744788727794, 0.012507186437611256, 0.014195021292456872, 0.015175094053109347, 0.01586408518764768, 0.017060741980000092, 0.017385540232124387, 0.017860231275837607, 0.018002048573395952, 0.018404224059472406, 0.018381130890809637, 0.018241932744834183, 0.01848655688760032, 0.018287681011599322, 0.01809135423794772, 0.018261985503101038, 0.018156857112021203, 0.01759586854824532, 0.0174…
MS-HeLa	HydPred	rec	[1.0, 0.941146017699115, 0.8735265486725664, 0.8333716814159291, 0.786853982300885, 0.7557566371681417, 0.7091548672566371, 0.6750752212389379, 0.6567787610619469, 0.6322522123893805, 0.591924778761062, 0.576353982300885, 0.5306283185840708, 0.5026814159292036, 0.4748008849557522, 0.44688938053097343, 0.4221460176991151, 0.39733185840707963, 0.36356637168141587, 0.3449955752212389, 0.329535398230…	[0.0, 0.008518588621523463, 0.012690024034681072, 0.014175209526446037, 0.015312393625535744, 0.015926375732283043, 0.016934038764736037, 0.01746723715629424, 0.017931754267361023, 0.01801742473755306, 0.018392595028528944, 0.018241932744834183, 0.018477314523728028, 0.01828818605648008, 0.018081042378903768, 0.018185243729839474, 0.01813348351020552, 0.017660239939258856, 0.017408253848668332, 0…
MS-HeLa	HydPred	prec	[0.502263181138496, 0.51048820336819, 0.5183842225499086, 0.5305513242470938, 0.5398396288507162, 0.55335070286605, 0.5621262687681472, 0.5718599680215182, 0.5889577870650221, 0.6005457929858449, 0.6051170501542333, 0.6107103061748071, 0.6106494204334121, 0.6178869642435966, 0.6222625562629955, 0.6288386431130669, 0.6349340994797317, 0.6412672197593144, 0.6417032217911743, 0.6472194834163619, 0.6…	[0.002215583806030423, 0.005644711255480208, 0.008224207829800177, 0.010138157373740393, 0.011972459498349124, 0.013685752635498614, 0.0153121223621689, 0.016880496937481507, 0.01822352912655452, 0.019257307950122624, 0.020969877124436716, 0.021348446891473357, 0.023142723855757115, 0.02440169914986158, 0.02550513030903737, 0.026891899082266316, 0.028667803091711727, 0.029875884981188847, 0.03174…
MS-HeLa	HydPred	auc	0.6214169277155611	0.019888105068851702
MS-HeLa	HydPred	av_prec	0.6173787643703941	0.02222494150639195
MS-HeLa	ModPred	fpr	[1.0, 0.9515439365646395, 0.9492342748132054, 0.948105378081146, 0.8902276169975285, 0.8855172045023127, 0.8842912803165304, 0.8811283185840708, 0.8175896635032502, 0.8135949724252918, 0.8093753879440297, 0.7441529709228824, 0.7405622071837585, 0.7372831858407081, 0.6855030742438781, 0.6766676838571865, 0.6706008686564588, 0.6661504424778761, 0.6156342182890856, 0.6116651839365703, 0.603986725663…	[0.0, 0.013718444655520442, 0.015448368217419706, 0.014569462519028098, 0.020723994980672972, 0.020956375040083835, 0.021765179899172392, 0.0215167919389348, 0.0250606980421113, 0.025308098101441905, 0.025844138138358643, 0.02831683980737164, 0.027838475400815382, 0.02875701945722606, 0.030560782182415633, 0.030388177792198795, 0.03060517030764083, 0.0302602787528679, 0.03123038073031241, 0.02992…
MS-HeLa	ModPred	tpr	[1.0, 0.9817325647479094, 0.9811880663451857, 0.9815774757902025, 0.9506946105397434, 0.9470764377188995, 0.9477181431030839, 0.9475752212389381, 0.910950493199322, 0.910093625753495, 0.9105068544167982, 0.8701427240668042, 0.8695887558563249, 0.8702035398230089, 0.8360521732949496, 0.8264693317058286, 0.8267960383129273, 0.8208008849557523, 0.8023533267781056, 0.802078943671864, 0.80204867256637…	[0.0, 0.0049943639426960435, 0.005072106668214441, 0.00498285006113425, 0.007855500468774528, 0.008023976927215444, 0.008182800558243419, 0.008102174680444241, 0.010245442875166554, 0.010002285438216652, 0.010175886097751408, 0.012030380065723462, 0.012027010473106631, 0.011891418191760162, 0.012658286889803614, 0.01291400567278834, 0.013067250247957095, 0.013362538090892679, 0.01371355221275645,…
MS-HeLa	ModPred	rec	[1.0, 0.9817325647479094, 0.981512910655837, 0.981570796460177, 0.9506946105397434, 0.9474076567910735, 0.9479031293190586, 0.9475752212389381, 0.910950493199322, 0.9103009573447709, 0.9105, 0.8701427240668042, 0.8698836073958124, 0.8702035398230089, 0.8360521732949496, 0.8265256709804729, 0.8268931273933198, 0.8208008849557523, 0.8023533267781056, 0.8021667369012502, 0.8020486725663717, 0.761875…	[0.0, 0.0049943639426960435, 0.005039304083119544, 0.004986030685527729, 0.007855500468774528, 0.00800087969396434, 0.00803621427763443, 0.008102174680444241, 0.010245442875166554, 0.009938169632726807, 0.01016878372395747, 0.012030380065723462, 0.012037179985281192, 0.011891418191760162, 0.012658286889803614, 0.012906272811048244, 0.013109626548728336, 0.013362538090892679, 0.01371355221275645, …
MS-HeLa	ModPred	prec	[0.5, 0.5078299492374392, 0.5084893249325951, 0.5086967557909527, 0.5164797563694745, 0.516946262573262, 0.5176177882903553, 0.5182301717687491, 0.5270998653607529, 0.5285134560538449, 0.5294907363069182, 0.5391635323363103, 0.540117868019327, 0.5414920341773151, 0.5496628997464522, 0.5500142748744162, 0.5523749737789541, 0.5521954324481451, 0.5660755010424995, 0.5679555850595314, 0.5706747213451…	[0.0, 0.0038560535403856897, 0.00409837480185841, 0.004042849106956146, 0.006266406914125208, 0.006409422966168355, 0.006349499678923094, 0.00654780574258319, 0.00820051163143585, 0.00820368991379308, 0.008504190906348496, 0.010101929579478204, 0.010369765260269611, 0.010429812002321917, 0.011706523785492888, 0.011773819565014559, 0.011895002402221772, 0.011955117856285745, 0.01309223164967783, 0…
MS-HeLa	ModPred	auc	0.686455654319054	0.01855377636747727
MS-HeLa	ModPred	av_prec	0.6927828866788851	0.022850713551703632
MS-HeLa	PredHydroxy	fpr	[1.0, 1.0, 1.0, 0.9999326175823189, 0.9955231650182197, 0.9970127128161358, 0.9882388287993008, 0.9745812505084653, 0.9709968700038281, 0.9680812189193054, 0.963871526703385, 0.9577864747369399, 0.951519595448799, 0.9447033256365516, 0.9368369011717012, 0.9278765685540175, 0.9087787251974787, 0.8891575078504139, 0.868744851045736, 0.8468086615709295, 0.806929203539823, 0.7659823008849558, 0.71768…	[0.0, 0.0, 0.0, 0.000701698007807975, 0.00374035809565017, 0.0039021085097302034, 0.010171494722140757, 0.010174288159210627, 0.010664862485356787, 0.01086044254907113, 0.01139576262976062, 0.012795747012992851, 0.01373442017958018, 0.014705811286717978, 0.01579071124440422, 0.01738712193519163, 0.018476371901506264, 0.020069216260810038, 0.022380185231163658, 0.023456768333093014, 0.026659813089…
MS-HeLa	PredHydroxy	tpr	[1.0, 0.9969096783256075, 0.9969944898981464, 0.9971923992632855, 0.996759500260281, 0.9904316966892773, 0.990686113842456, 0.9882262015601978, 0.9809047715553154, 0.9764303077485266, 0.9640448047527693, 0.9520657572722298, 0.9381643489254109, 0.9312095788362883, 0.9182528303752411, 0.9043655967671834, 0.8797105737418297, 0.861944226377391, 0.8191775846643103, 0.7884264103428096, 0.74691150442477…	[0.0, 0.002030739190167296, 0.002065339268133745, 0.002130819141212244, 0.0032783797301245334, 0.0031963865463762176, 0.003327513558836596, 0.00529776576827382, 0.005360882205320351, 0.005749771913594252, 0.008107834829753005, 0.008266457498404066, 0.009352876318464888, 0.010091775099114535, 0.010605023419967066, 0.011074607192222512, 0.015071484024587103, 0.01279516835838442, 0.01474795100737299…
MS-HeLa	PredHydroxy	rec	[1.0, 0.995575221238938, 0.9955752212389382, 0.9955752212389383, 0.996996456387031, 0.9904393173198481, 0.9906271802592443, 0.9908142130887377, 0.9814764965173794, 0.9782653013946161, 0.9720015251742422, 0.9566149330724419, 0.9475277989607533, 0.9351596303484625, 0.9260410853331208, 0.9138719917711529, 0.9016106194690264, 0.8706061946902655, 0.8550929203539823, 0.8145840707964602, 0.7867566371681…	[0.0, 0.0, 1.1102230246251565e-16, 2.220446049250313e-16, 0.002066093355001474, 0.003075458352722597, 0.0031304740346314633, 0.003389885978190965, 0.00482352658509487, 0.005099812395342487, 0.005945473069985941, 0.007388341100692465, 0.008100829469112242, 0.008914919606618903, 0.009539829202439249, 0.010127573404951793, 0.01088558887287448, 0.012294159204128425, 0.01287298794465483, 0.01386642926…
MS-HeLa	PredHydroxy	prec	[0.5, 0.4988913525498892, 0.4989497024156845, 0.49902604457305966, 0.4997787203515054, 0.49851462004567004, 0.49886985146503976, 0.5036813074943414, 0.5019744656867704, 0.501593830178076, 0.5006810941992984, 0.4978962429956386, 0.49750996719132956, 0.4962035823134203, 0.49525190966507526, 0.4941750303547013, 0.4940293011457702, 0.48975211851229, 0.49036400296495186, 0.48482115247952323, 0.4838306…	[0.0, 5.551115123125783e-17, 0.0002475575147111244, 0.0004080883849835144, 0.0010640858619246018, 0.001310427744430018, 0.0013684828823288015, 0.002674219463829516, 0.0030216867431342265, 0.0031134653180810257, 0.0033637131790335006, 0.0037448879917370928, 0.0042004803427095, 0.004568518899318013, 0.0047720236799432105, 0.005177359588839329, 0.005658277956821095, 0.006335048312120281, 0.006913149…
MS-HeLa	PredHydroxy	auc	0.5099732065940951	0.019739185365101688
MS-HeLa	PredHydroxy	av_prec	0.5585078405442887	0.021907452358838043
MS-HeLa	RF-Hydroxysite	fpr	[1.0, 0.9997941963366948, 0.9989995116664087, 0.997663500971293, 0.9958630576124256, 0.9945938280009077, 0.9930536246752126, 0.9896376130914124, 0.9879049210923, 0.9857061062951392, 0.9824455507777035, 0.9782549566264825, 0.9743035427118741, 0.9690265486725663, 0.9655955704888552, 0.9603339994290607, 0.9552287993486416, 0.9489283447220043, 0.9442329559499679, 0.9408000237572013, 0.935091552330650…	[0.0, 0.0009318157170341048, 0.0019480436984173244, 0.0031148516927104737, 0.004186044305095088, 0.0045880624837308075, 0.005371541188071832, 0.006689088088913287, 0.007065888857769, 0.007688874478270077, 0.00869868176193788, 0.009745635789087728, 0.010582762824163847, 0.011333675636244336, 0.011987745370943518, 0.012721899044347142, 0.013473344458740476, 0.014220269993384108, 0.01500784432331398…
MS-HeLa	RF-Hydroxysite	tpr	[1.0, 0.996758592302943, 0.9971414619040248, 0.9911288581912368, 0.9818042261152248, 0.9724415702291809, 0.9631588030565968, 0.9477134523162111, 0.9354587311190641, 0.9225186584030618, 0.9166126248366274, 0.9074633535063092, 0.8946912284418423, 0.8891250798284829, 0.8734607922010317, 0.8643020268341423, 0.8516269422016304, 0.8490160934991224, 0.8400850348544024, 0.8305715586703887, 0.820859098607…	[0.0, 0.001958516804967515, 0.002115929726766873, 0.0037019725927688527, 0.005091641537623044, 0.006304298477378904, 0.0070645902202726265, 0.008573267215874623, 0.009381318711210474, 0.00984134761021676, 0.010344366181343828, 0.010897921590520367, 0.011503239501873408, 0.012002078228690583, 0.01258423849371998, 0.012722315409169961, 0.012787467677589138, 0.013086151865953667, 0.01342286138717951…
MS-HeLa	RF-Hydroxysite	rec	[1.0, 0.995575221238938, 0.9968206059895682, 0.9908385837092212, 0.9816378447132689, 0.9723272186593098, 0.9630249718745294, 0.9479333262252551, 0.9355049584204207, 0.9229803322723676, 0.9166325385943982, 0.9072837982975476, 0.894931863836256, 0.8889819022562386, 0.8736349805093673, 0.8643407079646018, 0.8518511439438827, 0.8489949367314681, 0.8398505526530903, 0.83031819233988, 0.821061228885817…	[0.0, 0.0, 0.001989866532417778, 0.003660850323487662, 0.005052282852018439, 0.006131595768010659, 0.0071068570730081085, 0.008544378789296866, 0.009278336020464645, 0.00990035740265289, 0.010340789609050601, 0.010874516205574497, 0.011468107076393242, 0.012011673937177192, 0.012510696725655199, 0.012612341910004342, 0.012882448960676534, 0.013068074621627252, 0.013346407138467551, 0.013693259471…
MS-HeLa	RF-Hydroxysite	prec	[0.5, 0.4989617428641819, 0.49941390436624383, 0.4982460228120325, 0.4963327914067526, 0.4942653011663247, 0.49229756260790275, 0.48917042366782293, 0.4863565355944883, 0.4835744243928424, 0.4826247755194365, 0.4811556736565389, 0.47875789547659486, 0.4784404907846105, 0.4750261629225925, 0.47365859948769723, 0.47138028787610053, 0.47216406274889683, 0.47067818641374126, 0.46887198642212435, 0.46…	[0.0, 0.00027033913166045633, 0.0006730154169811337, 0.001172371387538246, 0.0016192145526402054, 0.0019254364439973397, 0.0022829050985601965, 0.0028277510013958165, 0.0030749133784148683, 0.0033036175195569383, 0.0035381450024202002, 0.003872635676884843, 0.004150200701635132, 0.004389517708653534, 0.004632695390316103, 0.004822206279341688, 0.005068655031494115, 0.00523055857891362, 0.00542878…
MS-HeLa	RF-Hydroxysite	auc	0.3448238898895763	0.01952758823614642
MS-HeLa	RF-Hydroxysite	av_prec	0.40453533037452666	0.010279796683762277
MS-HeLa	Random	fpr	[0.9963134300312285, 0.9841288112493439, 0.9711874871372711, 0.9661272073382632, 0.9535443015298627, 0.94504998448271, 0.9288150880044292, 0.9198596740444972, 0.9087630857542363, 0.8978202142524453, 0.8854095756750625, 0.8775704771462457, 0.8690517776742742, 0.8579674687971864, 0.8466770235155954, 0.8411364694923149, 0.8271221754446259, 0.819385522047108, 0.8093289836526503, 0.7983399265960012, 0…	[0.0044791884430566125, 0.008123346758566699, 0.01153662368037612, 0.012136080639382187, 0.014142402828336322, 0.0155000076172805, 0.01743559701851355, 0.01827958299717698, 0.019514150631624212, 0.01995717394713257, 0.020887985952857385, 0.02173119789435221, 0.022216798775442286, 0.023572511194980328, 0.023003581417732004, 0.02365850891169073, 0.02549118855251131, 0.025119567210239772, 0.02520723…
MS-HeLa	Random	tpr	[0.9956244351584242, 0.9879596290736972, 0.9708385157081882, 0.9629702590212955, 0.9516319730572176, 0.9419136110144546, 0.9337354777064375, 0.9260457259132705, 0.9170009015141758, 0.9093386120167675, 0.898166553210801, 0.8818949001003558, 0.8746555270920665, 0.8695741508820887, 0.8615002635448165, 0.8497205402887751, 0.8485103960821377, 0.8391866469583246, 0.8262395688769533, 0.8158023985783558,…	[0.003332172561608815, 0.005235198738818022, 0.006885886074580361, 0.006821340833617303, 0.009515658941571628, 0.008592731012570425, 0.00977802933507148, 0.009773621416909841, 0.010427471086153975, 0.010866361040405946, 0.011980513087972178, 0.012912717264116452, 0.012737026873453785, 0.012598493593035071, 0.013499240742963336, 0.013541566115118081, 0.013651016664359982, 0.014102736885611969, 0.0…
MS-HeLa	Random	rec	[1.0, 0.9938044221159054, 0.984716814159292, 0.9658927105191132, 0.9628539823008849, 0.947222839863032, 0.9411522159362973, 0.9287448737319232, 0.922752584815649, 0.9135257845541459, 0.9073143940400576, 0.8949613330144303, 0.879403440995463, 0.8731979731658579, 0.8672522123893804, 0.8578028929878807, 0.8485300967149786, 0.8454570494366848, 0.8361767783354319, 0.8238193946158547, 0.811708508230177…	[0.0, 0.0028695695119400587, 0.0044904071053183505, 0.006480114314302512, 0.006853373831089752, 0.008168277133872972, 0.0084241433468123, 0.009339011116655879, 0.009729889561075117, 0.01042158261355043, 0.010705808887097781, 0.011622699138991477, 0.012412333139920073, 0.012582375604550944, 0.012824989769856143, 0.013076974702084418, 0.013440541915686811, 0.013562672691658758, 0.01372156366389203,…
MS-HeLa	Random	prec	[0.5002190060793273, 0.5006475716181367, 0.5008515135088943, 0.4992627118047391, 0.5008206193829774, 0.4992370734750132, 0.5007018867214019, 0.500598029257454, 0.5013023557452586, 0.502107363481665, 0.5037680278175649, 0.5034997992045632, 0.5019173242318727, 0.5025762912532938, 0.5037214142461985, 0.5040980884157872, 0.5037983320158117, 0.5059677201857737, 0.5060804959517725, 0.5059874991976923, …	[0.0006494381705388811, 0.0017904707391006983, 0.002528420365682332, 0.0033747464799473346, 0.003776997602498249, 0.004279835118921483, 0.004798579548301825, 0.005374799548009686, 0.0056618799524373415, 0.005994929212594008, 0.00633971179921534, 0.006754004052096702, 0.007171044269732612, 0.007425146053504392, 0.007568743306688071, 0.0077064355968507105, 0.008007097395620506, 0.008252406397717184…
MS-HeLa	Random	auc	0.5054854041036887	0.021104053536977602
MS-HeLa	Random	av_prec	0.5149651722363935	0.018691013520170174
MS-HeLa	Consensus	fpr	[1.0, 0.8842116452735923, 0.7343097345132743, 0.5446061946902655, 0.2187699115044248, 0.06495575221238938, 0.022300884955752213, 0.010440134816069788, 0.007620797080763071, 0.005606264189408332, 0.010374765352641459, 0.007326744052407769, 0.004769566716469372]	[0.0, 0.02058420640087497, 0.02840690182724926, 0.032787711833887706, 0.026811616749108452, 0.015763394658755193, 0.009722840950568454, 0.006574703394521023, 0.005626837266218725, 0.005658717537525397, 0.005062871809863881, 0.0037609730490338997, 0.001186057202652011]
MS-HeLa	Consensus	tpr	[1.0, 0.9045107053956611, 0.761429203539823, 0.5177566371681417, 0.2769159292035398, 0.14134513274336283, 0.04280530973451327, 0.018487644864192635, 0.007205004406161178, 0.004181531761108279, 0.0, 0.0, 0.0]	[0.0, 0.011047332611804463, 0.015515845568358526, 0.01849686185557404, 0.01713315875218663, 0.012859950939359679, 0.0076508045897196965, 0.004967792528578707, 0.0023813045149354436, 0.0010085360955863522, 0.0, 0.0, 0.0]
MS-HeLa	Consensus	rec	[1.0, 0.9044955752212388, 0.761429203539823, 0.5177566371681417, 0.2769159292035398, 0.14134513274336283, 0.04280530973451327, 0.018517028694019846, 0.00720606826801517, 0.004292224761087196, 0.0, 0.0, 0.0]	[0.0, 0.011052158501119633, 0.015515845568358526, 0.01849686185557404, 0.01713315875218663, 0.012859950939359679, 0.0076508045897196965, 0.004966349351664153, 0.0023741367081337164, 0.0007542887781697275, 0.0, 0.0, 0.0]
MS-HeLa	Consensus	prec	[0.5, 0.505730773031013, 0.5091968072250924, 0.48767272302062387, 0.5597448286250055, 0.6878893119532045, 0.6670487522716809, 0.661656317868439, 0.5478328474246842, 0.4928027987229128, 0.0, 0.0, 0.0]	[0.0, 0.006629715465970928, 0.010883395254836767, 0.0173394835917655, 0.03378190010284215, 0.05639495820558591, 0.10995582299231009, 0.16748066189759045, 0.2533584871958066, 0.2744805992490256, 0.0, 0.0, 0.0]
MS-HeLa	Consensus	auc	0.5224234278330331	0.020573836038399095
MS-HeLa	Consensus	av_prec	0.5338235269730031	0.01652945235362879
MS-Kim	HydPred	fpr	[0.9118683544303798, 0.820440506329114, 0.7458388185654008, 0.678231223628692, 0.6154185654008438, 0.558682700421941, 0.5096270042194093, 0.462924894514768, 0.42530126582278477, 0.3915400843881856, 0.38783881856540087, 0.36896540084388185, 0.3400345493172497, 0.31205147679324896, 0.2894278007491777, 0.2649518717029265, 0.24406523529361826, 0.22345298885383275, 0.20387695221666963, 0.1889678708244…	[0.007490225383441631, 0.010262058478693317, 0.011956416399084558, 0.012561384367128907, 0.01307966676592119, 0.013248232370839911, 0.013265960639603239, 0.013390350874978566, 0.013507163505665163, 0.0135428808222365, 0.013472279257451182, 0.013398915356135953, 0.013039333775470386, 0.012643508713658373, 0.012365695900699435, 0.012081368659300616, 0.011885538304555148, 0.011380038521328129, 0.010…
MS-Kim	HydPred	tpr	[0.9256911392405064, 0.8513974683544303, 0.7874202531645569, 0.7507881856540084, 0.716053164556962, 0.6725232067510549, 0.6358582278481012, 0.5830666666666667, 0.5641164556962026, 0.5366371308016878, 0.5341915611814346, 0.5188219409282702, 0.48999463598619714, 0.45389113924050634, 0.42914267353271945, 0.4078973488256189, 0.3884488364787883, 0.36904668381461625, 0.35253037721011643, 0.331273889923…	[0.004141978474842018, 0.0056928675344222295, 0.006630374483983541, 0.006963541274666122, 0.007359379004243436, 0.007653892136686819, 0.007744331706118454, 0.007971965870950701, 0.008062208769346282, 0.008129424296348116, 0.008125610003573579, 0.008181807091182472, 0.00810378628564356, 0.008023434094443433, 0.007927858213296606, 0.007926109546499124, 0.007951139570288578, 0.007801273956523382, 0.…
MS-Kim	HydPred	rec	[1.0, 0.9227805907172997, 0.8448008438818565, 0.7831485232067512, 0.7471620253164557, 0.7107291139240506, 0.6648227848101266, 0.6322227848101265, 0.5788784810126582, 0.5623561181434599, 0.5341915611814346, 0.5188219409282702, 0.4899822784810126, 0.45389113924050634, 0.429126582278481, 0.40789873417721517, 0.38843291139240504, 0.3690497890295359, 0.35253417721518987, 0.3312751054852321, 0.31645738…	[0.0, 0.0042102833800163235, 0.005724174420817646, 0.0066910859189658195, 0.0070060101925059435, 0.007437381434110393, 0.007608743895957384, 0.007775177006718352, 0.00799963319673971, 0.008040397920386414, 0.008125610003573579, 0.008181807091182472, 0.008109145210049707, 0.008023434094443433, 0.007941003376069039, 0.007922266507156134, 0.007950654799981784, 0.007797990009401283, 0.007748930661754…
MS-Kim	HydPred	prec	[0.5, 0.5056475475357286, 0.5099601380287274, 0.5149735920159249, 0.5268231757855704, 0.5374931424470069, 0.5457598565803996, 0.5555958628194059, 0.5575601273214181, 0.5711933779305569, 0.5794543722624601, 0.5844958235696496, 0.5904415503497615, 0.5927087839947794, 0.5973143821982319, 0.6063593610210516, 0.6142806339928996, 0.6230351426702481, 0.633735061859676, 0.6369773122946565, 0.642018067939…	[0.0, 0.002484977811305367, 0.0036268920978267047, 0.004587329522361916, 0.005235145503647361, 0.005974160964195313, 0.006558746632861039, 0.007166077701169818, 0.00805380051234873, 0.008666485145123729, 0.009380348127580665, 0.009747940560188796, 0.010158920675373564, 0.010633492808622674, 0.011175695444216446, 0.01180967662339547, 0.012547523123842701, 0.012928007216206973, 0.01336366879509549,…
MS-Kim	HydPred	auc	0.5922156641563852	0.008686069258659572
MS-Kim	HydPred	av_prec	0.6159571932678448	0.00881028525383857
MS-Kim	ModPred	fpr	[1.0, 0.9505541151949569, 0.9488879512423816, 0.947724894514768, 0.8893088607594937, 0.8849157195622848, 0.883112632575255, 0.8805966244725739, 0.8170877637130802, 0.8125368243214562, 0.8097662447257384, 0.7442016877637131, 0.7407833867114026, 0.7370590717299579, 0.6857206751054853, 0.6759536551061712, 0.6707516831821414, 0.666275105485232, 0.6148666666666667, 0.6097669783516739, 0.60392067510548…	[0.0, 0.005909128431578129, 0.006036548916119406, 0.006030129860044767, 0.00868396824361966, 0.008749092799419258, 0.008825638640708391, 0.008960100192924777, 0.010299888295930721, 0.010476622150234828, 0.010562780946657304, 0.01159207302232452, 0.011757187647725636, 0.011803997125040778, 0.012284258040376576, 0.012434909751771951, 0.012650326888521829, 0.012618917977466962, 0.012877380286216537,…
MS-Kim	ModPred	tpr	[1.0, 0.9741133309609746, 0.9722934833567743, 0.9717527426160336, 0.9221080168776373, 0.9191847359960006, 0.9162540137462517, 0.9126827004219409, 0.8572320675105485, 0.854275017191758, 0.8531139240506328, 0.7971071729957806, 0.7935946316913224, 0.7924371308016878, 0.7500168776371308, 0.7470507015196735, 0.7446432701076451, 0.7416818565400842, 0.704049789029536, 0.7028552042914997, 0.6992919831223…	[0.0, 0.0025231943406348748, 0.002592435578676044, 0.0026289691085272272, 0.00425493868295572, 0.004319457425663281, 0.004418982279737803, 0.004497435795309477, 0.00551369441286347, 0.0055290930026372235, 0.005554153181615444, 0.00634825886420193, 0.006409259193763001, 0.006412200400878121, 0.006726913587380011, 0.006837175738265035, 0.006875600084034418, 0.006823845503349091, 0.00706020021194193…
MS-Kim	ModPred	rec	[1.0, 0.9741133309609746, 0.9723114523529548, 0.9717527426160336, 0.9221080168776373, 0.9191805907172996, 0.9162396624472574, 0.9126827004219409, 0.8572320675105485, 0.8542894514767932, 0.8531139240506328, 0.7971071729957806, 0.7936126582278481, 0.7924371308016878, 0.7500168776371308, 0.7470219409282699, 0.7446725738396623, 0.7416818565400842, 0.704049789029536, 0.7028506329113924, 0.699291983122…	[0.0, 0.0025231943406348748, 0.002602782010082779, 0.0026289691085272272, 0.00425493868295572, 0.004316565737653881, 0.004387087171825178, 0.004497435795309477, 0.00551369441286347, 0.005536926868926964, 0.005554153181615444, 0.00634825886420193, 0.006419231229701378, 0.006412200400878121, 0.006726913587380011, 0.006812492543591006, 0.006838257013111736, 0.006823845503349091, 0.007060200211941932…
MS-Kim	ModPred	prec	[0.5, 0.5061242587122599, 0.5060958609264052, 0.5062630299613943, 0.5090624433409714, 0.509493539856498, 0.5092049180910122, 0.5089558195805434, 0.5120023052692407, 0.5125353733579636, 0.5130491613719838, 0.5171835505885372, 0.5172352347900994, 0.5181257410166361, 0.5224191602290343, 0.5249478314662256, 0.5261542932529513, 0.5268100658928222, 0.5338468597571718, 0.5354856793981929, 0.536630710498…	[0.0, 0.0016855312842849685, 0.0017178810402265052, 0.0017086425670089992, 0.002687241645574437, 0.0027214143103429494, 0.0027425836230527793, 0.002808960076552162, 0.0035376839897698154, 0.0036123160682880575, 0.003651381982863228, 0.004409876641196639, 0.004480809410641352, 0.004506735742073282, 0.004960594999640101, 0.005102687803342887, 0.005160867318767717, 0.005198316755082779, 0.0057451282…
MS-Kim	ModPred	auc	0.5784504363616942	0.008361190826354782
MS-Kim	ModPred	av_prec	0.5909063428426179	0.00901634174830437
MS-Kim	PredHydroxy	fpr	[1.0, 1.0, 1.0, 0.9995717140953649, 0.9989490035363717, 0.9984544425421239, 0.9965314733488331, 0.9947309069380621, 0.976697046413502, 0.9750379236937039, 0.9719604940792159, 0.969988077420664, 0.96504388185654, 0.9578666666666665, 0.9496894514767933, 0.9450539146741679, 0.9357181434599157, 0.9232776371308018, 0.9071780590717301, 0.8888345991561182, 0.8666928270042193, 0.8397873417721519, 0.80436…	[0.0, 0.0, 0.0, 0.0004218932189835471, 0.0004374739550703746, 0.0009847948668987394, 0.0015377435818372334, 0.0017999935218608516, 0.003869454045080472, 0.00396466365290285, 0.0042102089988959365, 0.004434406129692052, 0.004721824102236666, 0.005224222783745784, 0.005687167455506237, 0.005946842507934382, 0.006423250641298377, 0.006810338020026398, 0.007664285546882416, 0.008258436660085853, 0.00…
MS-Kim	PredHydroxy	tpr	[1.0, 1.0, 1.0, 0.9922749912756575, 0.9897302001740645, 0.9862761608053365, 0.9838654955653147, 0.9803726988243917, 0.9676270042194092, 0.9641711389005739, 0.9616399550837076, 0.9538739927111606, 0.9465206751054852, 0.9401654008438818, 0.92855611814346, 0.9228899785861813, 0.9175291139240508, 0.9061367088607595, 0.8937282700421941, 0.8689856540084389, 0.8516050632911393, 0.8286666666666668, 0.797…	[0.0, 0.0, 0.0, 0.0014195351459921955, 0.0020316817767881902, 0.001897975879626593, 0.0021499699479982657, 0.0026339008136335627, 0.003024460800911384, 0.0030810055150936495, 0.003446258581118851, 0.00352466514736669, 0.0039005120428075575, 0.003996186827446495, 0.004160438457878858, 0.004377717583897088, 0.004457263501360578, 0.004631367553827628, 0.004868209246598929, 0.005298509392640739, 0.00…
MS-Kim	PredHydroxy	rec	[1.0, 0.9988225714447448, 0.9970784758826774, 0.9947185978578384, 0.9929424068664575, 0.991746835443038, 0.9875968795800019, 0.9852523206751054, 0.9829046413502109, 0.9782126582278481, 0.9669367088607594, 0.9640050632911391, 0.9598742616033753, 0.9533949367088608, 0.9457012658227848, 0.9397848101265822, 0.9279105485232069, 0.9226379746835444, 0.9167848101265823, 0.9049088607594938, 0.892545147679…	[0.0, 0.000536477082279848, 0.0008734285237229467, 0.0011900177213034712, 0.0013367143563347392, 0.0014325127543576748, 0.0017122322372451534, 0.0018940258547996214, 0.0020325882114599083, 0.002313048611505174, 0.0028544670225708214, 0.0029948039056861687, 0.0031911232565874233, 0.0034317543864240585, 0.0037243465439224287, 0.003923730761428507, 0.004159449413507206, 0.004323420475365727, 0.00443…
MS-Kim	PredHydroxy	prec	[0.5, 0.49970543343276486, 0.4992684547343307, 0.4986759751956983, 0.4982291277765297, 0.49798784272767227, 0.49700141619522403, 0.496693913804105, 0.4966669192378657, 0.49579322124910075, 0.49768695591476436, 0.49761930726531484, 0.49696754747932115, 0.49597828418508777, 0.49512567213260533, 0.49551505764689113, 0.49436923102257835, 0.4944580986741742, 0.4950721766583547, 0.49502901377614494, 0.…	[0.0, 0.000134256914148938, 0.0002189596115796019, 0.00029901253854132837, 0.0003364852892779712, 0.0003727081474128443, 0.0004512212277039519, 0.0005486295985078667, 0.0006700002372163869, 0.0007706160217091007, 0.0012611559347885553, 0.0013158184108600125, 0.0013823150188582935, 0.0014776309435698125, 0.0015555979818173958, 0.0017149439688496754, 0.0018300554044263305, 0.0019467960808262324, 0.…
MS-Kim	PredHydroxy	auc	0.5161915266428101	0.008575757414913449
MS-Kim	PredHydroxy	av_prec	0.5471508202585864	0.008072196484358979
MS-Kim	RF-Hydroxysite	fpr	[1.0, 0.9996430379746836, 0.9992691983122363, 0.9978867496365635, 0.9961658973463838, 0.994806360008295, 0.9930377635018985, 0.9895947044477993, 0.9878382729229153, 0.9854464135021096, 0.9826567436337806, 0.9782115488255321, 0.9741023164387507, 0.9689365055157336, 0.9655949367088607, 0.9608725738396624, 0.9559059046362768, 0.950007096865766, 0.9454065976217875, 0.941677151000077, 0.93632772481811…	[0.0, 0.0004950005534341172, 0.0007298695100375389, 0.0012521520631393977, 0.0016229265659555468, 0.001926908492801057, 0.0021999651489098683, 0.0027068057178088463, 0.0029427001735300453, 0.0032708978327962053, 0.0034979889735900025, 0.003844094691091661, 0.004131176681707933, 0.004542014207872759, 0.004767827936570701, 0.005049915102557642, 0.005393823225975767, 0.005621086173683324, 0.00580224…
MS-Kim	RF-Hydroxysite	tpr	[1.0, 0.9340489451476793, 0.9192143459915613, 0.9157305960358828, 0.911550148045668, 0.9091578533067558, 0.9020505737805316, 0.9008348494819288, 0.8984960940809652, 0.8932160337552743, 0.8920670864872888, 0.8885304800837748, 0.8855786013251317, 0.8796519410977243, 0.8760919831223628, 0.8636751054852321, 0.8577348790407819, 0.8547800616782153, 0.8506416291801792, 0.8465316113350622, 0.841809484120…	[0.0, 0.004037857490726927, 0.0043932653980574094, 0.004443331291466219, 0.0045158444896573275, 0.004567991986531008, 0.004717771271190068, 0.004741455750934858, 0.004802218305260216, 0.004926454711612165, 0.00495723585480748, 0.005053346882446767, 0.005055309712335832, 0.0051743648626871525, 0.005196451458838922, 0.005481204298563216, 0.00552921608797546, 0.005640235578110155, 0.0056930630494034…
MS-Kim	RF-Hydroxysite	rec	[1.0, 0.9340489451476793, 0.9192143459915613, 0.9156928270042195, 0.9115594936708862, 0.9091586497890296, 0.9020505737805316, 0.9008371308016878, 0.8984835443037975, 0.8932160337552743, 0.8920438818565402, 0.8885552742616035, 0.8855738396624472, 0.879664135021097, 0.8760919831223628, 0.8636751054852321, 0.8577544303797467, 0.854779746835443, 0.8506481012658228, 0.8464995780590716, 0.8418312236286…	[0.0, 0.004037857490726927, 0.0043932653980574094, 0.0044390739686834164, 0.004517787231267247, 0.004563395287040286, 0.004717771271190068, 0.004734164880358787, 0.00480292532234042, 0.004926454711612165, 0.0049663587954592685, 0.0050441378948377505, 0.0050708084140688135, 0.005172685751407863, 0.005196451458838922, 0.005481204298563216, 0.005541051843505084, 0.005617782049468883, 0.0056644324841…
MS-Kim	RF-Hydroxysite	prec	[0.5, 0.4830369344257537, 0.4791332416712904, 0.47852213645430264, 0.47782560899573345, 0.4775060887701397, 0.47599134199012955, 0.4765130192445341, 0.47631122796406733, 0.47545101643643556, 0.47583073943941606, 0.475985399988357, 0.47619833454118, 0.4758519119325298, 0.47569983668499877, 0.4733628341132811, 0.4729402198315155, 0.473622343335714, 0.4736113614303859, 0.4733810727455077, 0.47342897…	[0.0, 0.0010886185122347609, 0.0012092371574857184, 0.0012513759046597257, 0.0013046317208744596, 0.0013403166997816964, 0.001428422050855624, 0.0014963903020356363, 0.0015461604621072322, 0.0016135376759890856, 0.001656241372230496, 0.0017360973877576665, 0.0017958238368981061, 0.0018693617249784784, 0.0019236238513590652, 0.0020658326028658667, 0.0021786216276335397, 0.0022215974416838857, 0.00…
MS-Kim	RF-Hydroxysite	auc	0.4389381982944328	0.008759397667054735
MS-Kim	RF-Hydroxysite	av_prec	0.46236269813567554	0.006524655145610208
MS-Kim	Random	fpr	[0.9922734177215189, 0.983559493670886, 0.9703966244725738, 0.9615721518987341, 0.9502540084388186, 0.9398523206751054, 0.9279611814345992, 0.9181932489451476, 0.9059915611814346, 0.8939350210970465, 0.8823881856540083, 0.8728210970464135, 0.8637350210970464, 0.8538607594936709, 0.843032911392405, 0.834102953586498, 0.8247687763713081, 0.8152978902953587, 0.8052286919831224, 0.7950109704641349, 0…	[0.002340409228200317, 0.0033824481795440417, 0.004602336994703332, 0.005053057943174598, 0.005670886013160537, 0.006239327978490385, 0.0068829957121756945, 0.007381025044124202, 0.007972071101125706, 0.008384595034169481, 0.008834967485257618, 0.009130518998564305, 0.009481767464916805, 0.009838677205669692, 0.010127635810176158, 0.010375363761893755, 0.010633842267202459, 0.010779698609739792, …
MS-Kim	Random	tpr	[0.9914489451476793, 0.9801400843881857, 0.9719721518987342, 0.9618388185654008, 0.9500497890295357, 0.9400953586497891, 0.9334371308016878, 0.9250852320675107, 0.9119189873417722, 0.9046675105485233, 0.8955873417721519, 0.8863316455696203, 0.8751873417721518, 0.8662843881856539, 0.8538514767932488, 0.84442194092827, 0.8365417721518987, 0.8235679324894516, 0.808189029535865, 0.7969637130801689, 0…	[0.0015867023389228145, 0.0022786129044495844, 0.0027294890003692973, 0.0030485235279517444, 0.003434144943478115, 0.003770634777367672, 0.003990934108333529, 0.00418712747986098, 0.00464017046763388, 0.004756982235323308, 0.004945432733248269, 0.005103440745576234, 0.005340751597273391, 0.005512285831812293, 0.005697509085974039, 0.0058959749195009485, 0.00608922576695844, 0.006237241266911168, …
MS-Kim	Random	rec	[1.0, 0.9905957805907173, 0.9788590717299578, 0.9717443037974683, 0.9617552742616033, 0.9487687763713081, 0.9393240506329114, 0.9334033755274261, 0.9221459915611815, 0.9109873417721519, 0.9038253164556963, 0.895, 0.885032911392405, 0.8743772151898733, 0.8649037974683543, 0.853108016877637, 0.8430210970464135, 0.834145147679325, 0.8199333333333334, 0.8068759493670886, 0.7956700421940929, 0.7790810…	[0.0, 0.0015018403968511433, 0.0022939459539548877, 0.0026861053776966425, 0.0030271254941187393, 0.0034767849534946683, 0.0037927020252194205, 0.003987563764945295, 0.0042748218775499735, 0.004522576944628565, 0.004714567190971032, 0.004918635096434622, 0.005076656340734093, 0.005312719268352081, 0.005504870977537903, 0.005695202975278679, 0.00591172820147518, 0.006122917154098731, 0.00628266267…
MS-Kim	Random	prec	[0.5003497500242022, 0.49980526351730886, 0.49929821931481805, 0.500796429354766, 0.5006055082898769, 0.4997507747395392, 0.5002745243486124, 0.5020101044269204, 0.5012871109644235, 0.5016952629194211, 0.5030109986577725, 0.5039219014944956, 0.5039503427315736, 0.5033856619120454, 0.5035928757251971, 0.5033595815383798, 0.5028517270518618, 0.5031451266403258, 0.5016657234143304, 0.501320974155389…	[0.00026344307286159526, 0.0007352714178529463, 0.001081719013469166, 0.001388781751704299, 0.0015850715310900445, 0.0017340618600236088, 0.001937718589161959, 0.0021499708698902212, 0.0023148431227014037, 0.0025160866707522865, 0.0026631806667310573, 0.002845013936924309, 0.0029436530243318877, 0.003120339554498478, 0.003296449373774758, 0.003433317915130796, 0.003553224689559417, 0.003709414173…
MS-Kim	Random	auc	0.5028755886699069	0.009093340515358686
MS-Kim	Random	av_prec	0.5021295324254407	0.0077606609427402
MS-Kim	Consensus	fpr	[1.0, 0.8830649789029537, 0.7327088607594936, 0.543409282700422, 0.21814852320675107, 0.06527763713080167, 0.022843881856540085, 0.011020253164556962, 0.007877075387623911, 0.00727414310441874, 0.007071694722655321, 0.00540153417376373, 0.001234108270593751]	[0.0, 0.00840530797942512, 0.01164215690226537, 0.013694889590287711, 0.01080656416826485, 0.00637869100275681, 0.004075966838725209, 0.0027611214698491132, 0.0023574586137615184, 0.002269497002010878, 0.002216611650163677, 0.0019797919086969955, 0.0005606565061111598]
MS-Kim	Consensus	tpr	[1.0, 0.8865586497890294, 0.7639037974683545, 0.5990776371308016, 0.31638818565400845, 0.16032067510548523, 0.08010970464135023, 0.041232067510548524, 0.021221221221221224, 0.00770158576996813, 0.0005919505298485771, 0.0, 0.0]	[0.0, 0.005034433658632327, 0.006782675105437987, 0.00763441922163331, 0.007314737557352636, 0.005965092781445796, 0.004357985988232565, 0.0031622945499254445, 0.002235632060335531, 0.0013907994587269957, 0.00038617467850765764, 0.0, 0.0]
MS-Kim	Consensus	rec	[1.0, 0.8865586497890294, 0.7639037974683545, 0.5990776371308016, 0.31638818565400845, 0.16032067510548523, 0.08010970464135023, 0.041232067510548524, 0.021221097046413503, 0.00770379746835443, 0.0005919505298485771, 0.0, 0.0]	[0.0, 0.005034433658632327, 0.006782675105437987, 0.00763441922163331, 0.007314737557352636, 0.005965092781445796, 0.004357985988232565, 0.0031622945499254445, 0.002234517411535291, 0.001391345716444598, 0.00038617467850765764, 0.0, 0.0]
MS-Kim	Consensus	prec	[0.5, 0.5009943880701334, 0.5104426357090934, 0.5244166048562025, 0.5920578829264795, 0.7110082484305997, 0.7788801303583359, 0.7905430578610231, 0.7323479797912619, 0.5220773101113302, 0.08299210443383352, 0.0, 0.0]	[0.0, 0.0027889353442693628, 0.004642835574316975, 0.0071911627086270365, 0.01317897108581879, 0.021582658532336065, 0.03292445424245021, 0.04377547162692651, 0.06297977566809525, 0.0930446939504457, 0.06377128430445354, 0.0, 0.0]
MS-Kim	Consensus	auc	0.5546357186348341	0.00853798734641768
MS-Kim	Consensus	av_prec	0.5599728138954795	0.007661478544081836
MS-collagen	HydPred	fpr	[0.9196212121212121, 0.8282272727272727, 0.7767914438502673, 0.6854232561303268, 0.6506154178363205, 0.575362181312077, 0.5416171519112696, 0.49364032717183726, 0.4451701768417311, 0.4158160201753332, 0.3898688376300317, 0.37385229540918163, 0.3431302996520388, 0.3178571428571429, 0.3002126528442318, 0.27374939874939874, 0.24845604940641897, 0.23364546755104695, 0.21032671032671033, 0.19449958096…	[0.03488790589819678, 0.04757534983419177, 0.0578678264973421, 0.059124577817731006, 0.061306128383751136, 0.0620717538528536, 0.061660658494600847, 0.06321802883919594, 0.05928330734404604, 0.0638489891799331, 0.06122538943956758, 0.060309099191339186, 0.060333014130887895, 0.058240293969099834, 0.05807544893322574, 0.05738536193700107, 0.05435355996775181, 0.054326156522757615, 0.05186187104515…
MS-collagen	HydPred	tpr	[0.8400909090909091, 0.7772878787878787, 0.7667201426024954, 0.7677447879468082, 0.7552184553372203, 0.7402416650850888, 0.7348237274707864, 0.7249126220588766, 0.7226961699102461, 0.7135623073535888, 0.7150287523421852, 0.6936853565596081, 0.6937265632917808, 0.682056277056277, 0.6823498139287614, 0.681998556998557, 0.6832101372756072, 0.662526553084493, 0.6623376623376623, 0.6521767897313749, 0…	[0.0267504022780699, 0.030145038896380264, 0.027692303381067842, 0.028109248001466396, 0.028754705742879604, 0.029396353587935863, 0.029135499870536076, 0.029594805219303386, 0.030434803722186664, 0.030178439257449383, 0.030000502624057533, 0.030028539371799542, 0.031016329582117832, 0.030469387215361948, 0.031790311112001715, 0.031088958740887747, 0.031018588317881225, 0.03157062723172968, 0.031…
MS-collagen	HydPred	rec	[1.0, 0.830530303030303, 0.7670891462265584, 0.7671156004489337, 0.7566989693893247, 0.7566630156991603, 0.7352755108496236, 0.7358780502796729, 0.7248471557682084, 0.7249248685199099, 0.7148168804610524, 0.6942019728904977, 0.6932289701999246, 0.6831759149940968, 0.6824142439624673, 0.6837247981826295, 0.6830420772138563, 0.6631814007847066, 0.6622989673269003, 0.6516547968160873, 0.640707883665…	[0.0, 0.024659178187249546, 0.02809066638905181, 0.02813621013949946, 0.028567847031394145, 0.028686922019154553, 0.029120416251122827, 0.029223292724071315, 0.029608209064689257, 0.029376149175300157, 0.029917306127278675, 0.03022087860516088, 0.030891589874166556, 0.030756237493819713, 0.03125793405106916, 0.030856629113369345, 0.030987114146014783, 0.031653407036041976, 0.031618748349688384, 0…
MS-collagen	HydPred	prec	[0.5005048764833604, 0.479645499395984, 0.48601768947255364, 0.5096012117949756, 0.5295490814090289, 0.5528742479508978, 0.5696619798877084, 0.5921024696300822, 0.6110378434568413, 0.631571806303352, 0.6488480484190012, 0.6515911980246731, 0.6705973762713887, 0.684244655990768, 0.6985383858693579, 0.7159594611059503, 0.7357236652576287, 0.7421982761606192, 0.7617403436166447, 0.7727138022725887, …	[0.001487112215999648, 0.012804848187035409, 0.017925153535533072, 0.021067886650195246, 0.024249683364603158, 0.026855373577433915, 0.02883233608432089, 0.031244731641834982, 0.03395872656777261, 0.03611481002270224, 0.03747039392925003, 0.039007036615978326, 0.040214616071604314, 0.041325259093556985, 0.04297539396344769, 0.04386846603673602, 0.04456803027081002, 0.046255025506959806, 0.0464102…
MS-collagen	HydPred	auc	0.6948580119375575	0.03183758929392434
MS-collagen	HydPred	av_prec	0.7587996637613692	0.03721101973227465
MS-collagen	ModPred	fpr	[1.0, 0.9436758893280633, 0.9510281385281386, 0.9486641563564641, 0.8862589023879346, 0.8844919786096257, 0.888047138047138, 0.8823284390294699, 0.8197972370766489, 0.8208874458874459, 0.8113573754069623, 0.7518315018315017, 0.7430894308943089, 0.7372753509117147, 0.6912599681020735, 0.6833831270450988, 0.6785969935576235, 0.668005485893417, 0.615182436611008, 0.6174410774410773, 0.60839299920445…	[0.0, 0.028020605714629613, 0.02236197615901935, 0.028091632680752897, 0.03548488490673923, 0.03652492976288574, 0.04050037617413943, 0.039973264282283386, 0.044648113047923474, 0.048263423539577556, 0.0479222556296608, 0.05333082464825921, 0.052257647257077586, 0.054207924813696504, 0.05653617527875845, 0.05542018161180461, 0.06038584189027222, 0.05700672806822972, 0.05721577221567635, 0.0527197…
MS-collagen	ModPred	tpr	[1.0, 1.0, 1.0, 1.0, 1.0, 1.0, 1.0, 1.0, 1.0, 1.0, 1.0, 0.9895937395937396, 0.9896526237989652, 0.9893086711268527, 0.9776076555023924, 0.9783753023189643, 0.9791219279408256, 0.9784482758620688, 0.9675840032982889, 0.9678114478114478, 0.9677081073262458, 0.9682130584192439, 0.9680818335640671, 0.9685807598495184, 0.9686520376175549, 0.9678670765627287, 0.9672447013487476, 0.9680016952744226, 0.9…	[0.0, 0.0, 0.0, 0.0, 0.0, 0.0, 0.0, 0.0, 0.0, 0.0, 0.0, 0.007027115807581635, 0.007050548421411269, 0.006905455693691117, 0.009288597367209895, 0.009745600340476963, 0.010401986268545596, 0.009675324848057842, 0.01163213723549519, 0.012309793780218013, 0.01155708937900523, 0.011672577245314555, 0.011049017014639055, 0.011387167172016894, 0.01194647285760792, 0.011243111212074313, 0.01113691669925…
MS-collagen	ModPred	rec	[1.0, 0.9848484848484849, 0.9848484848484848, 0.9883003086727071, 0.9762715258309972, 0.9761349761349762, 0.9767457180500659, 0.9777883547517052, 0.967146209570452, 0.9669801462904911, 0.9672452682161421, 0.9677033492822966, 0.9678312980551786, 0.967316975060338, 0.9675475687103594, 0.9672782037239869, 0.9673390970220942, 0.9672537242526045, 0.9678780815144452, 0.9579385183100355, 0.9471572560915…	[0.0, 0.0, 1.1102230246251565e-16, 0.006354940854138467, 0.007509307459395029, 0.007489834790914563, 0.007557404589267272, 0.009088846070026, 0.010607973196977514, 0.0104774959750095, 0.010529879475241697, 0.010902509587887195, 0.010590565309192095, 0.010494551951075109, 0.01059716005342832, 0.010859231160790477, 0.01071671945376423, 0.010498984359431925, 0.01143417393374652, 0.013684183497515292…
MS-collagen	ModPred	prec	[0.5522433200694211, 0.5664833754026706, 0.5683370939915094, 0.5729653286775397, 0.5858733925971145, 0.5891151296038134, 0.5898520807032567, 0.5946842974876387, 0.6119996289814518, 0.6113809184629585, 0.61523055489695, 0.6304866413877833, 0.632296470411787, 0.6370227510138656, 0.6533656424346957, 0.6554806917207165, 0.6588629799561128, 0.6634344190496055, 0.6814186646378465, 0.6847917580576699, 0…	[0.014864430989819677, 0.017819315607974635, 0.017397903013126777, 0.01833054692725788, 0.020479046767438697, 0.020901666662230586, 0.021877172798713266, 0.020909765488071396, 0.02277565396271537, 0.020872819118497615, 0.023419268938657412, 0.023288281562422193, 0.02440687744647459, 0.025507163452208118, 0.02757634293534447, 0.027536639485124373, 0.02600862846251908, 0.028314679865139233, 0.02868…
MS-collagen	ModPred	auc	0.897469696969697	0.021829600505977927
MS-collagen	ModPred	av_prec	0.8918885271348356	0.030611461234319723
MS-collagen	PredHydroxy	fpr	[1.0, 1.0, 1.0, 0.996590909090909, 0.9890393294648614, 0.9901285583103764, 0.9882294014525421, 0.9707506216546549, 0.9789067142008318, 0.9642508029604804, 0.9616125923546418, 0.9621697746697746, 0.9549902152641878, 0.9476063152533741, 0.94245337995338, 0.9409026707755521, 0.9248679455101472, 0.926397154388125, 0.8961856941508103, 0.9010668818361128, 0.8467033347170334, 0.8187241934355097, 0.81178…	[0.0, 0.0, 0.0, 0.006327004957761383, 0.007783814614861139, 0.008941387554706349, 0.009834286960216302, 0.016594988229175104, 0.018188030736796146, 0.021475885524140877, 0.02109229719961905, 0.02292064836741779, 0.02495829416007769, 0.025404260387390108, 0.028082214867933133, 0.02901003603867191, 0.03355649618025212, 0.03087933279154769, 0.03849428540846344, 0.03907649353770644, 0.045121494637575…
MS-collagen	PredHydroxy	tpr	[1.0, 1.0, 0.9686147186147187, 0.9844696969696971, 0.9571244358478401, 0.9361799816345271, 0.9251189581768094, 0.8874278248408984, 0.8439294909883145, 0.8405250663315179, 0.8163614948067245, 0.7867132867132867, 0.7571902982861887, 0.727782021899669, 0.7120119463869463, 0.695814072932717, 0.6937262533592808, 0.6788084000273618, 0.6796819943622269, 0.6714183252644791, 0.6646775978967759, 0.64924067…	[0.0, 0.0, 0.008989852665495743, 0.01641948242552517, 0.020332491336197907, 0.015828571327766973, 0.019410985248330327, 0.02935140766949225, 0.024380977066342346, 0.026103961507687796, 0.030462094497189507, 0.02774447718936617, 0.035924309484876786, 0.03305453079325135, 0.03154312063491507, 0.03104239132079787, 0.031339597806503514, 0.03172757358118965, 0.03333035078544194, 0.032096359448197255, …
MS-collagen	PredHydroxy	rec	[1.0, 0.9892467723593549, 0.9686147186147187, 0.9692352891798874, 0.9578718025479827, 0.9369184805804525, 0.927163451435296, 0.916090909090909, 0.8435883222468588, 0.8427870251813914, 0.8312796641109894, 0.7892407218249914, 0.7782590194826906, 0.7368538324420677, 0.7155744383657316, 0.7056145395561454, 0.6950376245678259, 0.6828887957920217, 0.6843131423284095, 0.6735665577210185, 0.6736858379715…	[0.0, 0.006877193238043658, 0.008989852665495743, 0.011738069149694155, 0.01341448556787182, 0.01627352132321237, 0.01816396888371628, 0.018757037246883965, 0.02503865941948292, 0.024461458199168836, 0.025041876408095482, 0.027347699204239094, 0.027603476342875948, 0.03040362223033124, 0.03061873097643804, 0.03113672686921543, 0.03144035092447022, 0.032410264092137916, 0.03186600420909105, 0.0315…
MS-collagen	PredHydroxy	prec	[0.5, 0.49729117166304376, 0.4920179944323385, 0.49221823489064476, 0.48932214361370596, 0.48408275680948915, 0.4819518072553671, 0.4792191023480538, 0.4632187547412162, 0.4638625186013298, 0.4606509248671469, 0.44832465163984286, 0.44627103168564963, 0.4347521555030216, 0.4295008986681878, 0.42786387622292676, 0.42599912001467, 0.4251853218629053, 0.4299295704140396, 0.4308669159156654, 0.437255…	[0.0, 0.0017324227240873382, 0.0023196534773912317, 0.003065585939856632, 0.0035974338743140146, 0.004527875299026945, 0.005329075226121318, 0.005530664470042903, 0.00864221556591026, 0.009186571897128862, 0.009302221596617784, 0.010466818519971806, 0.01080242904947721, 0.01230907701647547, 0.013159867626016257, 0.013480821906074454, 0.013864886882655829, 0.014956225539519698, 0.01531912417624257…
MS-collagen	PredHydroxy	auc	0.6034660238751148	0.03308691577003471
MS-collagen	PredHydroxy	av_prec	0.7378007848870206	0.031475840805192966
MS-collagen	RF-Hydroxysite	fpr	[1.0, 0.9996969696969698, 0.9991827899991166, 0.9973414602515884, 0.9947591211449305, 0.9939849135128104, 0.993031923513207, 0.9903155263980007, 0.9919871794871794, 0.991140215716487, 0.9865900383141764, 0.9779842625146492, 0.9739125122189637, 0.9706192358366271, 0.9610166848588804, 0.9598822230401178, 0.9586666666666668, 0.9544387537345284, 0.9461926961926963, 0.9379487179487179, 0.9344729344729…	[0.0, 0.0021212121212121193, 0.0036128560509450236, 0.006305776112489457, 0.008912214711763806, 0.009663437407208353, 0.010653365687177823, 0.012720570491410382, 0.01150009957567941, 0.011556953695955097, 0.01590353975174483, 0.018431610074666573, 0.02243627692501482, 0.021914492135381988, 0.024932450287720506, 0.025220210947942502, 0.025952984261985113, 0.02840266559139966, 0.03007366927916785, …
MS-collagen	RF-Hydroxysite	tpr	[1.0, 0.5067424242424242, 0.41372912801484235, 0.4053084338391043, 0.38191224887455494, 0.3711470932500976, 0.32758061902446933, 0.330990315526398, 0.32284382284382285, 0.32267591165896253, 0.32793451758969, 0.32921061443160893, 0.3142717497556207, 0.31567852437417654, 0.3189614844846406, 0.30628143786038525, 0.3046060606060606, 0.30164319248826293, 0.310994560994561, 0.30850815850815855, 0.29370…	[0.0, 0.03289301116733961, 0.03222811273847905, 0.03232821427962904, 0.03239615312801594, 0.03192970608251131, 0.03161250243239972, 0.03483321495488826, 0.03207775977744262, 0.032190167989610864, 0.02827384026721047, 0.030383475637960095, 0.027508684375987347, 0.0318404737007996, 0.031814631420233844, 0.028980262488294398, 0.031771914412804046, 0.03320041640604235, 0.03252574348357652, 0.03071996…
MS-collagen	RF-Hydroxysite	rec	[1.0, 0.5067424242424242, 0.41372912801484235, 0.40263748597081933, 0.3835657713498623, 0.37020151363180454, 0.32758061902446933, 0.3319327731092437, 0.323303457106274, 0.32429407713498626, 0.32615332428765265, 0.3291637303265211, 0.3158128516434705, 0.3141088302378625, 0.31848946315951393, 0.30614657210401897, 0.30673306094654407, 0.30330882352941174, 0.30711527035056446, 0.3082167832167833, 0.2…	[0.0, 0.03289301116733961, 0.03222811273847905, 0.03263331259314322, 0.03277412892238935, 0.032120845249963205, 0.03161250243239972, 0.03339182754754365, 0.031857653095203074, 0.03407862409781378, 0.029221090626481875, 0.03045136216364164, 0.028503668962178243, 0.02982183808965852, 0.03165568157297001, 0.028731987918774706, 0.030512330097434957, 0.032388521212117875, 0.030894618446999474, 0.03085…
MS-collagen	RF-Hydroxysite	prec	[0.5, 0.33606749843578304, 0.2924523697648322, 0.28713558647278364, 0.27770825633255075, 0.27094849741005056, 0.24762719533995461, 0.2509473557840328, 0.246168436182075, 0.24712720071787994, 0.24908604800538278, 0.251509279879548, 0.24485297645102333, 0.24517118003932742, 0.24791301779740327, 0.2416475679217913, 0.24265934234190412, 0.24203900207244028, 0.2452584643603828, 0.24653677796798645, 0.…	[0.0, 0.014544007825151244, 0.016217448262825764, 0.016735865527315735, 0.017411807835381515, 0.01743224935822992, 0.01790750608344547, 0.019510223775573463, 0.01863130799716651, 0.020050237696023116, 0.0169841527263061, 0.017952394954354613, 0.017176610320280002, 0.0180498387364928, 0.019309394168199517, 0.017867491490750332, 0.01928489206100496, 0.020687179639316173, 0.019376674542065767, 0.019…
MS-collagen	RF-Hydroxysite	auc	0.13302812213039486	0.020844725639971615
MS-collagen	RF-Hydroxysite	av_prec	0.37539261617681724	0.008302450256471262
MS-collagen	Random	fpr	[0.999793856936714, 0.9860519255050505, 0.9854138398914518, 0.9819491208380097, 0.9567049808429118, 0.9483550496730068, 0.9319461900107062, 0.9351032448377583, 0.9142894142894142, 0.9022098716421859, 0.9042838018741634, 0.8776648841354724, 0.860999306037474, 0.8629242819843342, 0.8443792766373411, 0.8509740259740259, 0.8266528925619834, 0.819290465631929, 0.82202304737516, 0.8003713381928207, 0.7…	[0.002272253935791443, 0.015329554384463446, 0.016390616777891047, 0.018328838081412877, 0.023519381341061876, 0.025951000429915546, 0.029956023772456868, 0.03026741179332247, 0.033361191644440756, 0.03688002516705514, 0.035539105234467294, 0.0393882163271706, 0.04010094746741204, 0.04131066254050532, 0.04252744316273481, 0.04428919999146389, 0.045080707318058674, 0.0471582943120032, 0.0462980708…
MS-collagen	Random	tpr	[1.0, 0.9984217171717171, 0.9869591436755616, 0.9879349046015714, 0.9810693138279345, 0.9610603564475065, 0.9522645812968394, 0.944958433896487, 0.9335479335479334, 0.9189493185126372, 0.9137154679323354, 0.9058288770053475, 0.8876012028683783, 0.8717857425429226, 0.8701124144672532, 0.8610930735930736, 0.8618686868686868, 0.8471791081547179, 0.8400554844216815, 0.8365653509375142, 0.829188748471…	[0.0, 0.00462843380638105, 0.005246408153567104, 0.006102290452000989, 0.013981984747956127, 0.014615012187049406, 0.015014124934768155, 0.012848492561290793, 0.019852649048803423, 0.019875374141332194, 0.01883543851518341, 0.022494957491282223, 0.023257973427644033, 0.02207779219825004, 0.02390817556084043, 0.022747298433599707, 0.023840334117354454, 0.025561785913233114, 0.023755013159063684, 0…
MS-collagen	Random	rec	[1.0, 0.9848484848484846, 0.9848484848484849, 0.9898401386748843, 0.9686623176206509, 0.9580690627202256, 0.947860962566845, 0.9474441703042956, 0.9272386789240722, 0.9152803450400492, 0.9161131144429682, 0.8952073031570938, 0.8732239406513265, 0.8742828773168578, 0.8632549753831217, 0.8646110225057594, 0.8534943401532729, 0.8414783674899282, 0.8425451700099587, 0.8323190059591734, 0.830746489283…	[0.0, 2.220446049250313e-16, 0.0, 0.00712141212535844, 0.011697434095596877, 0.013288254768959165, 0.01453872901001997, 0.015234797862458715, 0.01803650009251313, 0.01902220608369498, 0.01902363938136692, 0.021344979606843964, 0.021932779792499767, 0.022813862008288013, 0.02276737686399189, 0.022948957158845977, 0.023301651596131904, 0.02335376887370672, 0.023679861917775467, 0.024125034148427826…
MS-collagen	Random	prec	[0.5039511661705814, 0.5005275969765441, 0.5037835036319783, 0.5078009804917835, 0.5047468736467918, 0.5049802328477475, 0.5056609051932661, 0.5077433597110568, 0.5061665251587957, 0.5059445052179681, 0.5096910491657684, 0.5070336720213162, 0.5035642677094881, 0.5066883104539611, 0.5050010542002487, 0.5094115375908569, 0.5095352644581037, 0.5074383710794012, 0.5125830033628707, 0.5127202513540056…	[0.0039430139833631596, 0.004065898241873675, 0.005373923789268458, 0.006393957815949028, 0.007500742594220376, 0.008491335146796678, 0.009551551033514542, 0.009966887679705012, 0.011046055244107551, 0.011035067136850218, 0.012165332486180251, 0.01308198711618424, 0.013457415625951217, 0.013942049402312511, 0.014214228850787462, 0.015128952730239821, 0.015710582156619624, 0.015560189769714884, 0.…
MS-collagen	Random	auc	0.5007053489439853	0.041786822676193616
MS-collagen	Random	av_prec	0.5081625383257847	0.033368838568090656
MS-collagen	Consensus	fpr	[1.0, 0.8852253100957764, 0.7337727272727272, 0.5455303788637123, 0.22084848484848482, 0.06634848484848485, 0.02322827473128074, 0.011074043184134926, 0.00808648280558393, 0.0068350168350168345, 0.021152115211521154, 0.018270944741532975, 0.015460729746444033]	[0.0, 0.04054387405006873, 0.05391674490437607, 0.060242820098719424, 0.05115790567577325, 0.030376271338372094, 0.01820261063913443, 0.012988989846641182, 0.011097946819764495, 0.010212127317796445, 0.009313020219123168, 0.00702490319538077, 0.0021423015554346042]
MS-collagen	Consensus	tpr	[1.0, 0.9676872350447481, 0.9364545454545454, 0.8313768313768314, 0.673439393939394, 0.5052121212121212, 0.3042144895852311, 0.1675315849627776, 0.08207354443309497, 0.023417508417508413, 0.0, 0.0, 0.0]	[0.0, 0.01175678583922065, 0.016655395637953194, 0.02586988705041913, 0.03212403861206296, 0.03467567164247505, 0.03235131224361398, 0.02619769164768699, 0.01954082309805552, 0.00754424797700693, 0.0, 0.0, 0.0]
MS-collagen	Consensus	rec	[1.0, 0.9677575757575757, 0.9364545454545454, 0.8313333333333334, 0.673439393939394, 0.5052121212121212, 0.30427272727272736, 0.16765151515151513, 0.08343939393939392, 0.02348982162986539, 0.0, 0.0, 0.0]	[0.0, 0.011693357897389307, 0.016655395637953194, 0.025893473939466123, 0.03212403861206296, 0.03467567164247505, 0.032373494696454085, 0.026158971337781466, 0.019414944827236266, 0.007537282137335913, 0.0, 0.0, 0.0]
MS-collagen	Consensus	prec	[0.5, 0.5226972937175919, 0.5612200342781191, 0.6048839715148074, 0.7552435963573607, 0.8859035326945947, 0.9311618106716903, 0.9413760968606557, 0.9208418470418471, 0.8304548296342606, 0.0, 0.0, 0.0]	[0.0, 0.011889729312251424, 0.01886979458347256, 0.02755467872308353, 0.04366930691919683, 0.047258162460337545, 0.05156658387849606, 0.06610736961734723, 0.10708590748870267, 0.23006022550443783, 0.0, 0.0, 0.0]
MS-collagen	Consensus	auc	0.7797227961432508	0.0284802209342679
MS-collagen	Consensus	av_prec	0.7744374543603176	0.034868383207761006
