# Supplementary material for: Assessing predictors for new post translational modification sites: A case study on hydroxylation
Source: PLoS Comput Biol. 2020 Jun 22;16(6):e1007967. doi: 10.1371/journal.pcbi.1007967 (PMC7332089; doi:10.1371/journal.pcbi.1007967)
Supplement: S1 Data — (ZIP) [file pcbi.1007967.s002.zip › hydroxylation_supplementary/data/predictions.tsv]

HydPred	CO1A1_MAMAE	251	0.75	1	AGAPGFPGARGPA
HydPred	CAFF_RIFPA	483	0.55	1	AGAQGTPGEAGKT
HydPred	CO1A2_HUMAN	522	0.29	0	AGARGAPGPDGNN
HydPred	CO1A2_MAMAE	410	0.71	1	AGARGEPGNIGFP
HydPred	CO1A2_HUMAN	489	0.71	1	AGARGEPGNIGFP
HydPred	CO1A2_BOVIN	133	0.34	0	AGARGPPGPPGKA
HydPred	CO1A2_MAMAE	815	0.59	1	AGAVGEPGPLGIA
HydPred	CO1A2_MAMAE	491	0.67	1	AGEAGKPGERGIP
HydPred	CO1A2_BOVIN	145	0.21	0	AGEDGHPGKPGRP
HydPred	CO1A2_HUMAN	147	0.21	0	AGEDGHPGKPGRP
HydPred	CO1A2_HUMAN	123	0.22	0	AGEPGEPGQTGPA
HydPred	C1QT9_MOUSE	61	0.82	1	AGEPGHPGGPGKD
HydPred	ADIPO_HUMAN	47	0.92	1	AGIPGHPGHNGAP
HydPred	ADIPO_BOVIN	42	1.0	1	AGIPGHPGHNGTP
HydPred	CAFF_RIFPA	303	0.8	1	AGKRGSPGSPGPA
HydPred	CO1A1_MAMAE	227	0.53	1	AGPAGNPGADGQP
HydPred	CO1A1_MAMAE	128	0.78	1	AGPKGEPGSPGEN
HydPred	CO1A2_BOVIN	256	0.36	0	AGPPGFPGAPGPK
HydPred	CO1A1_MAMAE	185	0.77	1	AGPPGFPGAVGAK
HydPred	CO1A2_HUMAN	1095	0.34	0	AGPPGPPGPPGPP
HydPred	CO1A2_HUMAN	150	0.23	0	DGHPGKPGRPGER
HydPred	CO1A2_BOVIN	190	0.26	0	DGLKGQPGAPGVK
HydPred	CO1A2_HUMAN	192	0.26	0	DGLKGQPGAPGVK
HydPred	CO1A1_MAMAE	998	0.88	1	DGLNGLPGPPGPP
HydPred	CO1A2_HUMAN	624	0.32	0	DGNKGEPGVVGAV
HydPred	CO1A2_HUMAN	62	0.49	1	DGPTGPPGPPGPP
HydPred	C1QB_HUMAN	56	0.61	1	DGQPGTPGIKGEK
HydPred	CO6A2_HUMAN	321	0.39	0	DGRKGAPGLAGKN
HydPred	CAFF_RIFPA	1011	0.79	1	DGRSGPPGPPGPP
HydPred	CO1A2_HUMAN	1071	0.82	1	DGRTGHPGTVGPA
HydPred	CO6A1_HUMAN	493	0.34	0	EGARGAPGPAGPP
HydPred	CO6A1_HUMAN	555	0.2	0	EGEAGDPGDDNND
HydPred	CO6A2_HUMAN	584	0.28	0	EGEPGPPGDPGLT
HydPred	CO6A1_HUMAN	525	0.51	1	EGFPGFPGYPGNR
HydPred	CO6A2_HUMAN	297	0.43	1	EGPIGFPGPKGVP
HydPred	EMIL1_HUMAN	852	0.45	1	EGPIGPPGPQGEQ
HydPred	ADIPO_HUMAN	95	0.67	1	EGPRGFPGIQGRK
HydPred	CO1A2_HUMAN	471	0.37	0	EGPVGLPGIDGRP
HydPred	ADIPO_BOVIN	39	0.83	1	GWMAGIPGHPGHN
HydPred	ADIPO_HUMAN	44	0.83	1	GWMAGIPGHPGHN
HydPred	ADIPO_HUMAN	86	0.29	0	IGETGVPGAEGPR
HydPred	CAFF_RIFPA	54	0.81	1	IGKRGPPGPAGIA
HydPred	COL12_HUMAN	493	0.54	1	IGPAGPPGERGGK
HydPred	COAA1_CHICK	453	0.64	1	IGPPGMPGAPGAK
HydPred	CAFF_RIFPA	21	0.76	1	IGPRGPPGPPGSP
HydPred	CO1A2_BOVIN	253	0.83	1	IGSAGPPGFPGAP
HydPred	CO1A1_MAMAE	242	0.61	1	KGANGAPGIAGAP
HydPred	C1QT9_MOUSE	58	0.74	1	KGDAGEPGHPGGP
HydPred	C1QB_HUMAN	83	0.64	1	KGDPGIPGNPGKV
HydPred	C1QA_HUMAN	73	0.38	0	KGDQGEPGPSGNP
HydPred	ADIPO_HUMAN	71	0.66	1	KGEKGDPGLIGPK
HydPred	CO6A1_HUMAN	376	0.43	1	KGEKGEPGADGEA
HydPred	CO1A2_HUMAN	660	0.43	1	KGEKGEPGLRGEI
HydPred	C1QB_HUMAN	65	0.66	1	KGEKGLPGLAGDH
HydPred	CO1A2_BOVIN	202	0.09	0	KGEPGAPGENGTP
HydPred	CO1A2_HUMAN	204	0.09	0	KGEPGAPGENGTP
HydPred	C1QC_HUMAN	63	0.74	1	KGEPGIPAIPGIR
HydPred	C1QC_HUMAN	81	0.78	1	KGEPGLPGHPGKN
HydPred	CO1A1_MAMAE	131	0.76	1	KGEPGSPGENGAP
HydPred	SFTPD_RAT	170	0.55	1	KGERGAPGEQGAP
HydPred	C1QB_HUMAN	104	0.43	1	KGGPGAPGAPGPK
HydPred	COLA1_HUMAN	562	0.53	1	KGNAGFPGLPGPA
HydPred	CO1A2_HUMAN	504	0.2	0	KGPTGDPGKNGDK
HydPred	CO1A2_BOVIN	193	0.35	0	KGQPGAPGVKGEP
HydPred	CO1A2_HUMAN	195	0.35	0	KGQPGAPGVKGEP
HydPred	CO6A2_HUMAN	288	0.23	0	KGRQGDPGIEGPI
HydPred	CAFF_RIFPA	285	0.63	1	KGSSGPPGDVGAP
HydPred	CO1A2_MAMAE	824	0.48	1	LGIAGPPGARGPP
HydPred	C1QT9_MOUSE	151	0.84	1	LGPKGLPGPMGPI
HydPred	MBL2_HUMAN	82	0.35	0	LGPPGNPGPSGSP
HydPred	C1QB_HUMAN	35	0.81	1	LSCTGPPAIPGIP
HydPred	CO9A3_HUMAN	417	0.4	0	MGDPGLPGPQGLR
HydPred	SFTPD_RAT	77	0.54	1	MGLSGLPGPRGPV
HydPred	C1QT9_MOUSE	160	0.75	1	MGPIGKPGPRGEA
HydPred	C1QB_HUMAN	101	0.63	1	MGPKGGPGAPGAP
HydPred	C1QC_HUMAN	96	0.86	1	MGPPGMPGVPGPM
HydPred	C1QT9_MOUSE	175	0.75	1	MGPQGEPGVRGMR
HydPred	CO1A2_HUMAN	102	0.19	0	MGPRGPPGAAGAP
HydPred	CO1A2_BOVIN	100	0.36	0	MGPRGPPGASGAP
HydPred	CAFF_RIFPA	432	0.54	1	NGAPGEPGAHGEQ
HydPred	CO1A2_BOVIN	439	0.29	0	NGDSGRPGEPGLM
HydPred	CO1A1_MAMAE	1001	0.83	1	NGLPGPPGPPGPR
HydPred	C1QC_HUMAN	93	0.76	1	NGPMGPPGMPGVP
HydPred	SFTPD_RAT	95	0.47	1	NGSAGEPGPKGER
HydPred	CO6A1_HUMAN	522	0.53	1	NGTEGFPGFPGYP
HydPred	CO6A1_HUMAN	543	0.35	0	NGTKGYPGLKGDE
HydPred	C1QB_HUMAN	41	0.83	1	PAIPGIPGIPGTP
HydPred	CO1A2_HUMAN	108	0.63	1	PGAAGAPGPQGFQ
HydPred	CO1A1_MAMAE	863	0.73	1	PGAEGSPGRDGSP
HydPred	C1QB_HUMAN	107	0.5	1	PGAPGAPGPKGES
HydPred	CAFF_RIFPA	423	0.71	1	PGARGEPGKNGAP
HydPred	CO1A2_BOVIN	106	0.71	1	PGASGAPGPQGFQ
HydPred	CAFF_RIFPA	291	0.7	1	PGDVGAPGHAGEA
HydPred	CO6A2_HUMAN	363	0.33	0	PGEAGSPGERGDQ
HydPred	CO1A2_BOVIN	208	0.3	0	PGENGTPGQTGAR
HydPred	CO1A2_BOVIN	121	0.15	0	PGEPGEPGQTGPA
HydPred	SFTPD_RAT	176	0.39	0	PGEQGAPGNAGAA
HydPred	CO1A2_MAMAE	497	0.69	1	PGERGIPGEFGLP
HydPred	CO6A1_HUMAN	528	0.38	0	PGFPGYPGNRGAP
HydPred	CO1A2_MAMAE	479	0.74	1	PGFQGLPGPSGTA
HydPred	ADIPO_HUMAN	53	0.88	1	PGHNGAPGRDGRD
HydPred	C1QT9_MOUSE	40	0.9	1	PGHNGLPGRDGRD
HydPred	ADIPO_BOVIN	48	0.99	1	PGHNGTPGRDGRD
HydPred	C1QT9_MOUSE	64	0.72	1	PGHPGGPGKDGIR
HydPred	CO1A1_MAMAE	248	0.75	1	PGIAGAPGFPGAR
HydPred	CO1A2_HUMAN	477	0.1	0	PGIDGRPGPIGPA
HydPred	MBL2_HUMAN	47	0.53	1	PGINGFPGKDGRD
HydPred	C1QB_HUMAN	86	0.52	1	PGIPGNPGKVGPK
HydPred	COLA1_HUMAN	833	0.48	1	PGIPGPPGPIGPE
HydPred	FCN2_HUMAN	86	0.44	1	PGKAGPPGPNGAP
HydPred	CAFF_RIFPA	990	0.72	1	PGKDGQPGPSGRV
HydPred	MBL2_HUMAN	79	0.44	1	PGKLGPPGNPGPS
HydPred	CAFF_RIFPA	429	0.68	1	PGKNGAPGEPGAH
HydPred	CO9A2_CHICK	158	0.73	1	PGKPGPPGHIQGV
HydPred	CO1A2_HUMAN	153	0.12	0	PGKPGRPGERGVV
HydPred	C1QA_HUMAN	85	0.43	1	PGKVGYPGPSGPL
HydPred	CO4A3_BOVIN	232	0.28	0	PGLKGKPGDTGPP
HydPred	CO6A1_HUMAN	265	0.4	0	PGLRGDPGFEGER
HydPred	COAA1_CHICK	456	0.51	1	PGMPGAPGAKGEA
HydPred	C1QC_HUMAN	99	0.7	1	PGMPGVPGPMGIP
HydPred	CO1A2_HUMAN	495	0.2	0	PGNIGFPGPKGPT
HydPred	EMIL1_HUMAN	837	0.27	0	PGPAGPPGSPGKD
HydPred	CAFF_RIFPA	312	0.8	1	PGPAGSPGPQGDR
HydPred	C1QB_HUMAN	53	0.75	1	PGPDGQPGTPGIK
HydPred	CO6A2_HUMAN	581	0.35	0	PGPEGEPGPPGDP
HydPred	C1QC_HUMAN	105	0.72	1	PGPMGIPGEPGEE
HydPred	CO6A2_HUMAN	587	0.31	0	PGPPGDPGLTECD
HydPred	CO1A2_HUMAN	71	0.15	0	PGPPGPPGLGGNF
HydPred	CAFF_RIFPA	1020	0.65	1	PGPPGPPGNSDYG
HydPred	CO1A2_HUMAN	68	0.15	0	PGPPGPPGPPGLG
HydPred	CAFF_RIFPA	1017	0.7	1	PGPPGPPGPPGNS
HydPred	CO1A2_HUMAN	1098	0.28	0	PGPPGPPGPPGVS
HydPred	CO1A1_MAMAE	1004	0.75	1	PGPPGPPGPRGRT
HydPred	CO1A2_HUMAN	1101	0.26	0	PGPPGPPGVSGGG
HydPred	CO1A1_MAMAE	965	0.76	1	PGPPGSPGEQGPS
HydPred	CAFF_RIFPA	27	0.77	1	PGPPGSPGQQGYQ
HydPred	CO9A2_HUMAN	582	0.42	1	PGPRGVPGIVGAV
HydPred	C1QA_HUMAN	79	0.27	0	PGPSGNPGKVGYP
HydPred	MBL2_HUMAN	88	0.56	1	PGPSGSPGPKGQK
HydPred	CO1A2_BOVIN	406	0.21	0	PGSRGLPGADGRA
HydPred	CAFF_RIFPA	327	0.76	1	PGSRGLPGMTGAS
HydPred	CO1A2_BOVIN	199	0.27	0	PGVKGEPGAPGEN
HydPred	CO1A2_HUMAN	201	0.27	0	PGVKGEPGAPGEN
HydPred	CO9A1_HUMAN	747	0.46	1	QGATGLPGVQGPP
HydPred	CAFF_RIFPA	321	0.64	1	QGDRGLPGSRGLP
HydPred	CO1A2_BOVIN	115	0.63	1	QGFQGPPGEPGEP
HydPred	C1QT9_MOUSE	31	0.78	1	QGHSGIPGNPGHN
HydPred	CAFF_RIFPA	39	0.68	1	QGLRGEPGDSGPM
HydPred	CO1A2_HUMAN	120	0.29	0	QGPAGEPGEPGQT
HydPred	CO1A2_MAMAE	473	0.69	1	QGPAGPPGFQGLP
HydPred	CO1A2_HUMAN	1092	0.16	0	QGPAGPPGPPGPP
HydPred	CTHR1_HUMAN	63	0.39	0	QGPAGVPGRDGSP
HydPred	COAA1_HUMAN	352	0.47	1	QGPKGIPGSHGLP
HydPred	CO1A2_BOVIN	118	0.21	0	QGPPGEPGEPGQT
HydPred	CO1A1_MAMAE	962	0.8	1	QGPPGPPGSPGEQ
HydPred	CAFF_RIFPA	417	0.45	1	QGRAGPPGARGEP
HydPred	CAFF_RIFPA	276	0.49	1	QGRPGAPGVKGSS
HydPred	CO1A1_MAMAE	212	0.82	1	QGVRGEPGPPGPA
HydPred	CO6A1_HUMAN	259	0.35	0	QPARGPPGLRGDP
HydPred	CO1A2_HUMAN	651	0.26	0	RGAAGIPGGKGEK
HydPred	CO6A1_HUMAN	484	0.49	1	RGDEGPPGSEGAR
HydPred	C1QT9_MOUSE	76	0.49	1	RGEKGEPGADGRV
HydPred	CO1A1_MAMAE	215	0.72	1	RGEPGPPGPAGAA
HydPred	CO1A1_MAMAE	812	0.71	1	RGERGFPGLPGPS
HydPred	FCN2_HUMAN	77	0.33	0	RGERGPPGPPGKA
HydPred	CO1A2_HUMAN	47	0.14	0	RGERGPPGPPGRD
HydPred	CO1A1_MAMAE	815	0.69	1	RGFPGLPGPSGEP
HydPred	MBL2_HUMAN	73	0.41	1	RGLQGPPGKLGPP
HydPred	EMID1_HUMAN	347	0.43	1	RGLRGEPGPQGSA
HydPred	CO1A2_HUMAN	138	0.22	0	RGPAGPPGKAGED
HydPred	CO6A2_HUMAN	357	0.4	0	RGPDGYPGEAGSP
HydPred	CO8A1_HUMAN	231	0.63	1	RGPKGLPGPQGLR
HydPred	CO1A2_BOVIN	136	0.2	0	RGPPGPPGKAGED
HydPred	FCN2_HUMAN	80	0.43	1	RGPPGPPGKAGPP
HydPred	CO1A2_HUMAN	50	0.21	0	RGPPGPPGRDGED
HydPred	CAFF_RIFPA	24	0.78	1	RGPPGPPGSPGQQ
HydPred	CO6A2_HUMAN	575	0.43	1	RGPRGVPGPEGEP
HydPred	CO1A2_HUMAN	615	0.18	0	RGPSGPPGPDGNK
HydPred	CO1A2_BOVIN	226	0.4	0	RGRVGAPGPAGAR
HydPred	CAFF_RIFPA	306	0.54	1	RGSPGSPGPAGSP
HydPred	CAFF_RIFPA	984	0.54	1	RGSQGPPGKDGQP
HydPred	CO1A1_MAMAE	530	0.77	1	RGVQGPPGPAGPR
HydPred	CAFF_RIFPA	339	0.66	1	SGAMGIPGEKGPS
HydPred	C1QT9_MOUSE	34	0.87	1	SGIPGNPGHNGLP
HydPred	CO1A1_MAMAE	959	0.76	1	SGLQGPPGPPGSP
HydPred	CAFF_RIFPA	966	0.74	1	SGPPGAPGPRGAR
HydPred	CAFF_RIFPA	1014	0.78	1	SGPPGPPGPPGPP
HydPred	CO1A2_HUMAN	642	0.32	0	SGPSGLPGERGAA
HydPred	CO1A2_BOVIN	442	0.52	1	SGRPGEPGLMGPR
HydPred	CAFF_RIFPA	453	0.71	1	TGAAGPPGAAGPT
HydPred	CO1A1_MAMAE	173	0.83	1	TGAAGPPGPTGPA
HydPred	CO1A2_BOVIN	217	0.4	0	TGARGLPGERGRV
HydPred	CAFF_RIFPA	465	0.83	1	TGARGPPGPRGQQ
HydPred	C1QT9_MOUSE	115	0.71	1	TGEQGLPGETGPQ
HydPred	CAFF_RIFPA	273	0.5	1	TGEQGRPGAPGVK
HydPred	CO1A1_MAMAE	182	0.93	1	TGPAGPPGFPGAV
HydPred	C1QB_HUMAN	38	0.71	1	TGPPAIPGIPGIP
HydPred	CO1A2_HUMAN	65	0.63	1	TGPPGPPGPPGPP
HydPred	FCN1_HUMAN	54	0.38	0	TILRGCPGLPGAP
HydPred	COAA1_HUMAN	135	0.44	1	VGPAGLPGPRGPP
HydPred	CO1A2_HUMAN	110	0.015	0	AAGAPGPQGFQGP
HydPred	CO1A2_HUMAN	1049	0.005	0	APGSVGPAGPRGP
HydPred	CO1A2_HUMAN	524	0.012	0	ARGAPGPDGNNGA
HydPred	CO1A2_HUMAN	635	0.1	0	AVGTAGPSGPSGL
HydPred	CO6A1_HUMAN	258	0.16	0	CQPARGPPGLRGD
HydPred	CAFF_RIFPA	1010	0.3	0	DDGRSGPPGPPGP
HydPred	CO6A1_HUMAN	450	0.008	0	DPGEAGPQGDQGR
HydPred	ADIPO_HUMAN	76	0.56	1	DPGLIGPKGDIGE
HydPred	CO6A1_HUMAN	474	0.003	0	EAGPIGPKGYRGD
HydPred	COAA1_HUMAN	125	0.002	0	ERGPYGPKGDVGP
HydPred	CO1A2_HUMAN	602	0.013	0	ESGAAGPTGPIGS
HydPred	CO1A2_HUMAN	500	0.005	0	FPGPKGPTGDPGK
HydPred	CO1A2_HUMAN	479	0.001	0	IDGRPGPIGPAGA
HydPred	CO6A2_HUMAN	260	0.002	0	IPGPSGPKGYRGQ
HydPred	ADIPO_BOVIN	86	0.96	1	ITGIEGPRGFPGT
HydPred	CAFF_RIFPA	416	0.3	0	LQGRAGPPGARGE
HydPred	ADIPO_MOUSE	94	0.67	1	MTGAEGPRGFPGT
HydPred	CO1A2_HUMAN	497	0.012	0	NIGFPGPKGPTGD
HydPred	C1T9A_HUMAN	132	0.006	0	NKGDVGPTGPEGP
HydPred	CO1A2_HUMAN	467	0.07	0	PAGKEGPVGLPGI
HydPred	CO1A2_HUMAN	1055	0.002	0	PAGPRGPAGPSGP
HydPred	CO1A2_HUMAN	1061	0.001	0	PAGPSGPAGKDGR
HydPred	CO6A2_HUMAN	583	0.05	0	PEGEPGPPGDPGL
HydPred	CO6A2_HUMAN	299	0.007	0	PIGFPGPKGVPGF
HydPred	CAFF_RIFPA	53	0.58	1	PIGKRGPPGPAGI
HydPred	CO1A2_HUMAN	611	0.018	0	PIGSRGPSGPPGP
HydPred	CO1A2_HUMAN	98	0.001	0	PMGLMGPRGPPGA
HydPred	CAFF_RIFPA	1019	0.65	1	PPGPPGPPGNSDY
HydPred	CAFF_RIFPA	1016	0.6	1	PPGPPGPPGPPGN
HydPred	CO1A2_HUMAN	1100	0.003	0	PPGPPGPPGVSGG
HydPred	CO6A2_HUMAN	577	0.039	0	PRGVPGPEGEPGP
HydPred	CO1A2_HUMAN	617	0.001	0	PSGPPGPDGNKGE
HydPred	CO1A2_HUMAN	482	0.005	0	RPGPIGPAGARGE
HydPred	CAFF_RIFPA	1013	0.51	1	RSGPPGPPGPPGP
HydPred	COLA1_HUMAN	832	0.23	0	SPGIPGPPGPIGP
HydPred	CO1A2_HUMAN	614	0.057	0	SRGPSGPPGPDGN
HydPred	CO1A2_HUMAN	1052	0.0	0	SVGPAGPRGPAGP
HydPred	CO1A2_HUMAN	638	0.017	0	TAGPSGPSGLPGE
HydPred	ADIPO_HUMAN	91	0.64	1	VPGAEGPRGFPGI
HydPred	CO4A3_BOVIN	238	0.16	0	PGDTGPPAAGAVM
HydPred	CO9A1_HUMAN	417	0.51	1	CPNACPPGRSGYP
HydPred	CO9A2_CHICK	178	0.8	1	CPTNCPPGPKGPQ
HydPred	CO6A1_HUMAN	254	0.39	0	CSFECQPARGPPG
HydPred	CO1A1_MAMAE	290	0.66	1	AGAKGEPGPIGIQ
HydPred	CO1A1_MAMAE	251	0.75	1	AGAPGFPGARGPA
HydPred	CO1A1_BRACN	15	0.77	1	AGAPGFPGARGPS
HydPred	CO1A2_BOVIN	322	0.19	0	AGAPGLPGPRGIP
HydPred	CAFF_RIFPA	483	0.55	1	AGAQGTPGEAGKT
HydPred	CO1A2_MAMAE	410	0.71	1	AGARGEPGNIGFP
HydPred	CO1A2_BOVIN	133	0.34	0	AGARGPPGPPGKA
HydPred	CO1A2_MAMAE	815	0.59	1	AGAVGEPGPLGIA
HydPred	CO1A2_MAMAE	491	0.67	1	AGEAGKPGERGIP
HydPred	CO1A2_BOVIN	145	0.21	0	AGEDGHPGKPGRP
HydPred	CAFF_RIFPA	216	0.87	1	AGENGHPGMPGMD
HydPred	C1QT9_MOUSE	61	0.82	1	AGEPGHPGGPGKD
HydPred	ADIPO_HUMAN	47	0.92	1	AGIPGHPGHNGAP
HydPred	ADIPO_BOVIN	42	1.0	1	AGIPGHPGHNGTP
HydPred	CO1A2_MAMAE	728	0.74	1	AGITGPPGPPGAA
HydPred	CAFF_RIFPA	303	0.8	1	AGKRGSPGSPGPA
HydPred	ELN_HUMAN	116	0.43	1	AGLGGVPGVGGLG
HydPred	CAFF_RIFPA	375	0.54	1	AGLPGNPGSDGRP
HydPred	CAFF_RIFPA	561	0.49	1	AGLVGLPGERGPK
HydPred	CO1A1_MAMAE	227	0.53	1	AGPAGNPGADGQP
HydPred	CO1A1_MAMAE	128	0.78	1	AGPKGEPGSPGEN
HydPred	CO1A1_MAMAE	362	0.67	1	AGPKGSPGEAGRP
HydPred	CO1A2_BOVIN	256	0.36	0	AGPPGFPGAPGPK
HydPred	CO1A1_MAMAE	185	0.77	1	AGPPGFPGAVGAK
HydPred	CO1A2_BOVIN	394	0.28	0	AGPPGPPGLRGNP
HydPred	CAFF_RIFPA	165	0.91	1	AGPPGPPGPIGST
HydPred	CO1A2_MAMAE	293	0.72	1	AGPQGPPGPSGEE
HydPred	CO1A2_MACSX	272	0.5	1	AGPTGPPGIRGSR
HydPred	CAFF_RIFPA	540	0.81	1	AGPTGSPGVAGAK
HydPred	CO1A2_CHICK	443	0.68	1	AGRPGEPGLMGPR
HydPred	CO1A2_HUMAN	444	0.68	1	AGRPGEPGLMGPR
HydPred	SFTPA_RAT	33	0.51	1	AGSPGIPGAPGNH
HydPred	CO1A1_MAMAE	422	0.74	1	AGVMGFPGPKGAA
HydPred	CO1A2_HUMAN	420	0.18	0	AGVMGPPGSRGAS
HydPred	ELN_HUMAN	286	0.19	0	AGVPGVPGAIPGI
HydPred	CAFF_RIFPA	228	0.46	1	DGANGEPGASGES
HydPred	CO1A2_MAMAE	599	0.45	1	DGARGAPGAVGAP
HydPred	CAFF_RIFPA	150	0.69	1	DGKSGLPGLRGVD
HydPred	CAFF_RIFPA	162	0.78	1	DGLAGPPGPPGPI
HydPred	CO1A2_BOVIN	190	0.26	0	DGLKGQPGAPGVK
HydPred	CO1A1_MAMAE	998	0.88	1	DGLNGLPGPPGPP
HydPred	CO1A2_HUMAN	62	0.49	1	DGPTGPPGPPGPP
HydPred	C1QB_HUMAN	56	0.61	1	DGQPGTPGIKGEK
HydPred	CAFF_RIFPA	72	0.82	1	DGRDGEPGPRGGI
HydPred	CAFF_RIFPA	1011	0.79	1	DGRSGPPGPPGPP
HydPred	SFTPA_RAT	54	0.7	1	DGVKGDPGPPGPM
HydPred	C1QC_HUMAN	54	0.84	1	DGYDGLPGPKGEP
HydPred	SFTPA_RAT	30	0.79	1	DVCAGSPGIPGAP
HydPred	ADIPO_HUMAN	95	0.67	1	EGPRGFPGIQGRK
HydPred	CAFF_RIFPA	513	0.67	1	GGERGAPGDRGNV
HydPred	SFTPA_RAT	70	0.81	1	GGMPGLPGRDGLP
HydPred	CAFF_RIFPA	93	0.82	1	GGMPGMPGPKGHR
HydPred	ADIPO_BOVIN	39	0.83	1	GWMAGIPGHPGHN
HydPred	ADIPO_HUMAN	44	0.83	1	GWMAGIPGHPGHN
HydPred	CO1A2_MAMAE	902	0.67	1	HGNRGEPGPAGSV
HydPred	CO1A1_MAMAE	299	0.71	1	IGIQGPPGPAGEE
HydPred	CAFF_RIFPA	54	0.81	1	IGKRGPPGPAGIA
HydPred	CAFF_RIFPA	711	0.71	1	IGLPGSPGQPGLP
HydPred	CO1A2_BOVIN	391	0.38	0	IGPAGPPGPPGLR
HydPred	COAA1_CHICK	453	0.64	1	IGPPGMPGAPGAK
HydPred	CAFF_RIFPA	21	0.76	1	IGPRGPPGPPGSP
HydPred	CO1A2_BOVIN	253	0.83	1	IGSAGPPGFPGAP
HydPred	CO1A2_MAMAE	176	0.83	1	IGSAGPPGFPGAP
HydPred	CAFF_RIFPA	174	0.79	1	IGSTGSPGFPGTP
HydPred	CO1A2_BOVIN	313	0.29	0	KGAAGLPGVAGAP
HydPred	CO1A1_MAMAE	242	0.61	1	KGANGAPGIAGAP
HydPred	CAFF_RIFPA	744	0.59	1	KGARGSPGLVGKQ
HydPred	C1QT9_MOUSE	58	0.74	1	KGDAGEPGHPGGP
HydPred	CAFF_RIFPA	816	0.75	1	KGDGGPPGPSGDR
HydPred	CAFF_RIFPA	663	0.68	1	KGDIGFPGERGTR
HydPred	C1QB_HUMAN	83	0.64	1	KGDPGIPGNPGKV
HydPred	SFTPA_RAT	57	0.89	1	KGDPGPPGPMGPP
HydPred	C1QA_HUMAN	73	0.38	0	KGDQGEPGPSGNP
HydPred	C1QA_HUMAN	39	0.38	0	KGEAGRPGRRGRP
HydPred	ADIPO_HUMAN	71	0.66	1	KGEKGDPGLIGPK
HydPred	C1QB_HUMAN	65	0.66	1	KGEKGLPGLAGDH
HydPred	CO1A2_BOVIN	202	0.09	0	KGEPGAPGENGTP
HydPred	C1QC_HUMAN	63	0.74	1	KGEPGIPAIPGIR
HydPred	C1QC_HUMAN	81	0.78	1	KGEPGLPGHPGKN
HydPred	CO1A1_MAMAE	131	0.76	1	KGEPGSPGENGAP
HydPred	C1QA_HUMAN	54	0.49	1	KGEQGEPGAPGIR
HydPred	SFTPD_RAT	170	0.55	1	KGERGAPGEQGAP
HydPred	C1QB_HUMAN	104	0.43	1	KGGPGAPGAPGPK
HydPred	CO1A1_MAMAE	383	0.77	1	KGLTGSPGSPGPD
HydPred	CAFF_RIFPA	348	0.65	1	KGPSGEPGAKGPT
HydPred	CAFF_RIFPA	552	0.77	1	KGQGGPPGPAGLV
HydPred	CO1A2_BOVIN	193	0.35	0	KGQPGAPGVKGEP
HydPred	CAFF_RIFPA	285	0.63	1	KGSSGPPGDVGAP
HydPred	CO1A1_BRACN	39	0.88	1	KGVQGPPGPQGPR
HydPred	CAFF_RIFPA	945	0.75	1	KGWTGLPGLQGLQ
HydPred	CO1A2_MAMAE	824	0.48	1	LGIAGPPGARGPP
HydPred	C1QT9_MOUSE	151	0.84	1	LGPKGLPGPMGPI
HydPred	MBL2_HUMAN	82	0.35	0	LGPPGNPGPSGSP
HydPred	CO1A2_BOVIN	271	0.38	0	LGPVGNPGPAGPA
HydPred	C1QB_HUMAN	35	0.81	1	LSCTGPPAIPGIP
HydPred	SFTPD_RAT	77	0.54	1	MGLSGLPGPRGPV
HydPred	C1QT9_MOUSE	160	0.75	1	MGPIGKPGPRGEA
HydPred	FCN3_HUMAN	77	0.18	0	MGPKGEPGDPVNL
HydPred	C1QB_HUMAN	101	0.63	1	MGPKGGPGAPGAP
HydPred	C1QC_HUMAN	96	0.86	1	MGPPGMPGVPGPM
HydPred	C1QT9_MOUSE	175	0.75	1	MGPQGEPGVRGMR
HydPred	CO1A2_HUMAN	102	0.19	0	MGPRGPPGAAGAP
HydPred	CO1A2_BOVIN	100	0.36	0	MGPRGPPGASGAP
HydPred	CAFF_RIFPA	888	0.49	1	MGQRGLPGAAGPP
HydPred	CAFF_RIFPA	432	0.54	1	NGAPGEPGAHGEQ
HydPred	CO1A2_CHICK	440	0.57	1	NGDAGRPGEPGLM
HydPred	CO1A2_HUMAN	441	0.57	1	NGDAGRPGEPGLM
HydPred	CO1A2_BOVIN	439	0.29	0	NGDSGRPGEPGLM
HydPred	CAFF_RIFPA	219	0.88	1	NGHPGMPGMDGAN
HydPred	CO1A1_MAMAE	1001	0.83	1	NGLPGPPGPPGPR
HydPred	C1QC_HUMAN	93	0.76	1	NGPMGPPGMPGVP
HydPred	SFTPD_RAT	95	0.47	1	NGSAGEPGPKGER
HydPred	C1QB_HUMAN	41	0.83	1	PAIPGIPGIPGTP
HydPred	CO1A2_HUMAN	108	0.63	1	PGAAGAPGPQGFQ
HydPred	CAFF_RIFPA	894	0.55	1	PGAAGPPGDRGER
HydPred	CO1A1_MAMAE	863	0.73	1	PGAEGSPGRDGSP
HydPred	CO1A2_BOVIN	304	0.16	0	PGANGLPGAKGAA
HydPred	CO1A1_MAMAE	890	0.27	0	PGAPGAPGAPGPV
HydPred	C1QB_HUMAN	107	0.5	1	PGAPGAPGPKGES
HydPred	FCN3_HUMAN	53	0.58	1	PGAPGSPGEKGAP
HydPred	CAFF_RIFPA	423	0.71	1	PGARGEPGKNGAP
HydPred	CO1A2_BOVIN	106	0.71	1	PGASGAPGPQGFQ
HydPred	CO1A1_BRACN	90	0.74	1	PGATGFPGAAGRG
HydPred	CO1A2_MAMAE	710	0.78	1	PGATGFPGAAGRT
HydPred	CO1A1_MAMAE	716	0.74	1	PGATGFPGAAGRV
HydPred	CO1A2_MAMAE	605	0.76	1	PGAVGAPGPAGAT
HydPred	CO1A2_BOVIN	367	0.24	0	PGAVGQPGPPGPS
HydPred	CAFF_RIFPA	291	0.7	1	PGDVGAPGHAGEA
HydPred	CO1A1_MAMAE	374	0.52	1	PGEAGLPGAKGLT
HydPred	CO1A1_MAMAE	368	0.66	1	PGEAGRPGEAGLP
HydPred	CO1A2_MAMAE	503	0.73	1	PGEFGLPGPAGPR
HydPred	FCN3_HUMAN	59	0.3	0	PGEKGAPGPQGPP
HydPred	CO1A2_BOVIN	208	0.3	0	PGENGTPGQTGAR
HydPred	CO1A2_BOVIN	121	0.15	0	PGEPGEPGQTGPA
HydPred	SFTPD_RAT	176	0.39	0	PGEQGAPGNAGAA
HydPred	CAFF_RIFPA	867	0.61	1	PGERGEPGVAGRA
HydPred	CO1A2_MAMAE	497	0.69	1	PGERGIPGEFGLP
HydPred	CAFF_RIFPA	627	0.7	1	PGERGSPGPAGER
HydPred	CO1A1_MAMAE	764	0.77	1	PGEVGPPGPPGPA
HydPred	CO1A2_MAMAE	182	0.7	1	PGFPGAPGPKGEI
HydPred	CO1A2_BOVIN	259	0.56	1	PGFPGAPGPKGEL
HydPred	CAFF_RIFPA	180	0.64	1	PGFPGTPGSKGDR
HydPred	CO1A2_MAMAE	479	0.74	1	PGFQGLPGPSGTA
HydPred	ADIPO_HUMAN	53	0.88	1	PGHNGAPGRDGRD
HydPred	C1QT9_MOUSE	40	0.9	1	PGHNGLPGRDGRD
HydPred	ADIPO_BOVIN	48	0.99	1	PGHNGTPGRDGRD
HydPred	C1QT9_MOUSE	64	0.72	1	PGHPGGPGKDGIR
HydPred	CO1A1_MAMAE	248	0.75	1	PGIAGAPGFPGAR
HydPred	CO1A1_BRACN	12	0.75	1	PGIAGAPGFPGAR
HydPred	CAFF_RIFPA	372	0.67	1	PGIAGLPGNPGSD
HydPred	MBL2_HUMAN	47	0.53	1	PGINGFPGKDGRD
HydPred	SFTPA_RAT	36	0.7	1	PGIPGAPGNHGLP
HydPred	C1QB_HUMAN	86	0.52	1	PGIPGNPGKVGPK
HydPred	FCN2_HUMAN	86	0.44	1	PGKAGPPGPNGAP
HydPred	CAFF_RIFPA	855	0.65	1	PGKDGLPGLAGRP
HydPred	CAFF_RIFPA	990	0.72	1	PGKDGQPGPSGRV
HydPred	CAFF_RIFPA	387	0.66	1	PGKDGRPGIRGKD
HydPred	MBL2_HUMAN	79	0.44	1	PGKLGPPGNPGPS
HydPred	CAFF_RIFPA	429	0.68	1	PGKNGAPGEPGAH
HydPred	CO9A2_CHICK	158	0.73	1	PGKPGPPGHIQGV
HydPred	CO1A2_BOVIN	151	0.12	0	PGKPGRPGERGVV
HydPred	C1QA_HUMAN	85	0.43	1	PGKVGYPGPSGPL
HydPred	CAFF_RIFPA	861	0.58	1	PGLAGRPGERGEP
HydPred	CO4A3_BOVIN	232	0.28	0	PGLKGKPGDTGPP
HydPred	C1QC_HUMAN	45	0.67	1	PGLPGAPGKDGYD
HydPred	CO1A2_BOVIN	400	0.39	0	PGLRGNPGSRGLP
HydPred	COAA1_CHICK	456	0.51	1	PGMPGAPGAKGEA
HydPred	C1QC_HUMAN	42	0.69	1	PGMPGLPGAPGKD
HydPred	C1QC_HUMAN	99	0.7	1	PGMPGVPGPMGIP
HydPred	SFTPA_RAT	42	0.67	1	PGNHGLPGRDGRD
HydPred	CO1A1_MAMAE	617	0.71	1	PGPAGAPGDKGEA
HydPred	CO1A1_BRACN	60	0.71	1	PGPAGAPGDKGEA
HydPred	CAFF_RIFPA	312	0.8	1	PGPAGSPGPQGDR
HydPred	C1QB_HUMAN	53	0.75	1	PGPDGQPGTPGIK
HydPred	C1QC_HUMAN	105	0.72	1	PGPMGIPGEPGEE
HydPred	SFTPA_RAT	63	0.84	1	PGPMGPPGGMPGL
HydPred	CO1A2_HUMAN	71	0.15	0	PGPPGPPGLGGNF
HydPred	CAFF_RIFPA	1020	0.65	1	PGPPGPPGNSDYG
HydPred	CO1A2_HUMAN	68	0.15	0	PGPPGPPGPPGLG
HydPred	CAFF_RIFPA	1017	0.7	1	PGPPGPPGPPGNS
HydPred	CO1A1_MAMAE	1004	0.75	1	PGPPGPPGPRGRT
HydPred	CO1A1_MAMAE	965	0.76	1	PGPPGSPGEQGPS
HydPred	CAFF_RIFPA	27	0.77	1	PGPPGSPGQQGYQ
HydPred	FCN3_HUMAN	65	0.53	1	PGPQGPPGPPGKM
HydPred	CO1A2_BOVIN	328	0.25	0	PGPRGIPGPVGAA
HydPred	CAFF_RIFPA	249	0.74	1	PGPRGMPGTAGSP
HydPred	CAFF_RIFPA	243	0.77	1	PGPSGFPGPRGMP
HydPred	C1QA_HUMAN	79	0.27	0	PGPSGNPGKVGYP
HydPred	CAFF_RIFPA	723	0.62	1	PGPSGQPGPSGPA
HydPred	MBL2_HUMAN	88	0.56	1	PGPSGSPGPKGQK
HydPred	CO1A1_MAMAE	320	0.72	1	PGPTGLPGPPGER
HydPred	CAFF_RIFPA	849	0.75	1	PGQEGAPGKDGLP
HydPred	CAFF_RIFPA	717	0.76	1	PGQPGLPGPSGQP
HydPred	SFTPA_RAT	76	0.36	0	PGRDGLPGAPGAP
HydPred	CO1A1_MAMAE	869	0.78	1	PGRDGSPGPKGDR
HydPred	C1QA_HUMAN	45	0.28	0	PGRRGRPGLKGEQ
HydPred	CAFF_RIFPA	381	0.58	1	PGSDGRPGKDGRP
HydPred	CAFF_RIFPA	714	0.66	1	PGSPGQPGLPGPS
HydPred	CO1A1_MAMAE	335	0.69	1	PGSRGFPGADGVA
HydPred	CO1A2_BOVIN	406	0.21	0	PGSRGLPGADGRA
HydPred	CAFF_RIFPA	327	0.76	1	PGSRGLPGMTGAS
HydPred	CAFF_RIFPA	255	0.78	1	PGTAGSPGQAGAK
HydPred	ELN_HUMAN	481	0.28	0	PGTGGVPGVGTPA
HydPred	CO1A2_BOVIN	172	0.14	0	PGTPGLPGFKGIR
HydPred	CO1A2_BOVIN	319	0.098	0	PGVAGAPGLPGPR
HydPred	ELN_HUMAN	421	0.37	0	PGVAGVPGVGGVP
HydPred	ELN_HUMAN	427	0.39	0	PGVGGVPGVGGVP
HydPred	ELN_HUMAN	522	0.14	0	PGVGVAPGVGLAP
HydPred	ELN_HUMAN	167	0.14	0	PGVGVLPGVPTGA
HydPred	CO1A2_BOVIN	199	0.27	0	PGVKGEPGAPGEN
HydPred	FCN3_HUMAN	50	0.64	1	PSCPGAPGSPGEK
HydPred	CO1A2_BOVIN	166	0.22	0	QGARGFPGTPGLP
HydPred	CAFF_RIFPA	321	0.64	1	QGDRGLPGSRGLP
HydPred	CAFF_RIFPA	708	0.72	1	QGEIGLPGSPGQP
HydPred	CAFF_RIFPA	792	0.8	1	QGERGMPGMVGLR
HydPred	CO1A2_BOVIN	115	0.63	1	QGFQGPPGEPGEP
HydPred	C1QT9_MOUSE	31	0.78	1	QGHSGIPGNPGHN
HydPred	CAFF_RIFPA	645	0.69	1	QGIQGQPGPPGDA
HydPred	CAFF_RIFPA	954	0.92	1	QGLQGTPGHSGES
HydPred	CAFF_RIFPA	39	0.68	1	QGLRGEPGDSGPM
HydPred	CAFF_RIFPA	366	0.67	1	QGNQGTPGIAGLP
HydPred	CO1A2_MAMAE	473	0.69	1	QGPAGPPGFQGLP
HydPred	CAFF_RIFPA	123	0.8	1	QGPDGGPGPAGPS
HydPred	CO1A2_BOVIN	118	0.21	0	QGPPGEPGEPGQT
HydPred	FCN3_HUMAN	68	0.31	0	QGPPGPPGKMGPK
HydPred	CO1A1_MAMAE	962	0.8	1	QGPPGPPGSPGEQ
HydPred	CO1A1_MAMAE	266	0.69	1	QGPSGAPGPKGNS
HydPred	CO1A1_BRACN	30	0.82	1	QGPSGAPGPKGVQ
HydPred	CAFF_RIFPA	915	0.62	1	QGPVGAPGSQGPA
HydPred	CAFF_RIFPA	648	0.66	1	QGQPGPPGDAGPA
HydPred	CAFF_RIFPA	417	0.45	1	QGRAGPPGARGEP
HydPred	CAFF_RIFPA	276	0.49	1	QGRPGAPGVKGSS
HydPred	CO1A1_MAMAE	212	0.82	1	QGVRGEPGPPGPA
HydPred	CAFF_RIFPA	90	0.8	1	RGAGGMPGMPGPK
HydPred	CO1A1_MAMAE	314	0.69	1	RGARGEPGPTGLP
HydPred	CO1A2_MAMAE	704	0.59	1	RGDGGPPGATGFP
HydPred	CAFF_RIFPA	621	0.54	1	RGDMGSPGERGSP
HydPred	CAFF_RIFPA	774	0.7	1	RGEDGPPGVSGPT
HydPred	C1QT9_MOUSE	76	0.49	1	RGEKGEPGADGRV
HydPred	CAFF_RIFPA	603	0.78	1	RGENGLPGPSGLA
HydPred	CO1A1_MAMAE	215	0.72	1	RGEPGPPGPAGAA
HydPred	CAFF_RIFPA	903	0.71	1	RGERGEPGGQGVQ
HydPred	CO1A1_MAMAE	812	0.71	1	RGERGFPGLPGPS
HydPred	CO1A2_MAMAE	806	0.66	1	RGERGLPGVAGAV
HydPred	FCN2_HUMAN	77	0.33	0	RGERGPPGPPGKA
HydPred	CO1A2_HUMAN	47	0.14	0	RGERGPPGPPGRD
HydPred	CO1A2_BOVIN	286	0.24	0	RGEVGLPGLSGPV
HydPred	CO1A1_MAMAE	815	0.69	1	RGFPGLPGPSGEP
HydPred	CO1A2_BOVIN	169	0.23	0	RGFPGTPGLPGFK
HydPred	MBL2_HUMAN	73	0.41	1	RGLQGPPGKLGPP
HydPred	CO1A2_BOVIN	346	0.44	1	RGLVGEPGPAGSK
HydPred	CO1A2_BOVIN	136	0.2	0	RGPPGPPGKAGED
HydPred	FCN2_HUMAN	80	0.43	1	RGPPGPPGKAGPP
HydPred	CO1A2_HUMAN	50	0.21	0	RGPPGPPGRDGED
HydPred	CAFF_RIFPA	24	0.78	1	RGPPGPPGSPGQQ
HydPred	CO1A2_BOVIN	226	0.4	0	RGRVGAPGPAGAR
HydPred	CO1A1_MAMAE	710	0.62	1	RGSAGPPGATGFP
HydPred	CO1A1_BRACN	84	0.62	1	RGSAGPPGATGFP
HydPred	CAFF_RIFPA	759	0.77	1	RGSDGEPGRDGTK
HydPred	CAFF_RIFPA	306	0.54	1	RGSPGSPGPAGSP
HydPred	CAFF_RIFPA	984	0.54	1	RGSQGPPGKDGQP
HydPred	CO1A1_MAMAE	530	0.77	1	RGVQGPPGPAGPR
HydPred	CAFF_RIFPA	339	0.66	1	SGAMGIPGEKGPS
HydPred	CAFF_RIFPA	237	0.88	1	SGESGLPGPSGFP
HydPred	CAFF_RIFPA	963	0.42	1	SGESGPPGAPGPR
HydPred	C1QT9_MOUSE	34	0.87	1	SGIPGNPGHNGLP
HydPred	CO1A1_MAMAE	959	0.76	1	SGLQGPPGPPGSP
HydPred	CO1A2_BOVIN	361	0.4	0	SGNKGEPGAVGQP
HydPred	CO1A1_MAMAE	887	0.43	1	SGPPGAPGAPGAP
HydPred	CAFF_RIFPA	966	0.74	1	SGPPGAPGPRGAR
HydPred	CAFF_RIFPA	1014	0.78	1	SGPPGPPGPPGPP
HydPred	CAFF_RIFPA	783	0.77	1	SGPTGAPGQQGER
HydPred	CO1A2_BOVIN	295	0.26	0	SGPVGPPGNPGAN
HydPred	CAFF_RIFPA	843	0.76	1	SGQAGAPGQEGAP
HydPred	CO1A2_BOVIN	442	0.52	1	SGRPGEPGLMGPR
HydPred	CO1A2_MAMAE	284	0.53	1	SGSKGEPGSAGPQ
HydPred	CAFF_RIFPA	453	0.71	1	TGAAGPPGAAGPT
HydPred	CO1A1_MAMAE	173	0.83	1	TGAAGPPGPTGPA
HydPred	CO1A2_BOVIN	217	0.4	0	TGARGLPGERGRV
HydPred	CAFF_RIFPA	465	0.83	1	TGARGPPGPRGQQ
HydPred	CO1A2_MAMAE	761	0.79	1	TGASGPPGFAGEK
HydPred	C1QC_HUMAN	36	0.84	1	TGCYGIPGMPGLP
HydPred	C1QT9_MOUSE	115	0.71	1	TGEQGLPGETGPQ
HydPred	CAFF_RIFPA	273	0.5	1	TGEQGRPGAPGVK
HydPred	CO1A1_MAMAE	323	0.66	1	TGLPGPPGERGGP
HydPred	CO1A1_MAMAE	182	0.93	1	TGPAGPPGFPGAV
HydPred	CO1A1_MAMAE	758	0.75	1	TGPAGRPGEVGPP
HydPred	CO1A1_MAMAE	611	0.82	1	TGPIGPPGPAGAP
HydPred	CO1A1_BRACN	54	0.82	1	TGPIGPPGPAGAP
HydPred	C1QB_HUMAN	38	0.71	1	TGPPAIPGIPGIP
HydPred	CO1A2_MAMAE	731	0.6	1	TGPPGPPGAAGKE
HydPred	CO1A2_HUMAN	65	0.63	1	TGPPGPPGPPGPP
HydPred	CAFF_RIFPA	177	0.74	1	TGSPGFPGTPGSK
HydPred	CO1A1_MAMAE	386	0.74	1	TGSPGSPGPDGKT
HydPred	ELN_HUMAN	283	0.52	1	VGGAGVPGVPGAI
HydPred	CAFF_RIFPA	207	0.64	1	VGLSGQPGVAGEN
HydPred	CO1A1_MAMAE	767	0.69	1	VGPPGPPGPAGEK
HydPred	CAFF_RIFPA	525	0.81	1	VGPRGMPGERGAT
HydPred	CO1A2_BOVIN	370	0.56	1	VGQPGPPGPSGEE
HydPred	ELN_HUMAN	415	0.37	0	VGVGGIPGVAGVP
HydPred	C1QC_HUMAN	39	0.77	1	YGIPGMPGLPGAP
HydPred	CO1A1_MAMAE	292	0.12	0	AKGEPGPIGIQGP
HydPred	CAFF_RIFPA	551	0.74	1	AKGQGGPPGPAGL
HydPred	CAFF_RIFPA	536	0.49	1	ATGPAGPTGSPGV
HydPred	CAFF_RIFPA	503	0.61	1	ATGPSGPAGPGGE
HydPred	CAFF_RIFPA	500	0.58	1	AVGATGPSGPAGP
HydPred	CAFF_RIFPA	1010	0.3	0	DDGRSGPPGPPGP
HydPred	ADIPO_HUMAN	76	0.56	1	DPGLIGPKGDIGE
HydPred	CAFF_RIFPA	533	0.55	1	ERGATGPAGPTGS
HydPred	CAFF_RIFPA	773	0.42	1	ERGEDGPPGVSGP
HydPred	CAFF_RIFPA	128	0.52	1	GPGPAGPSGPIGP
HydPred	CAFF_RIFPA	647	0.59	1	IQGQPGPPGDAGP
HydPred	ADIPO_BOVIN	86	0.96	1	ITGIEGPRGFPGT
HydPred	CAFF_RIFPA	164	0.38	0	LAGPPGPPGPIGS
HydPred	CAFF_RIFPA	416	0.3	0	LQGRAGPPGARGE
HydPred	CAFF_RIFPA	815	0.75	1	MKGDGGPPGPSGD
HydPred	ADIPO_MOUSE	94	0.67	1	MTGAEGPRGFPGT
HydPred	CAFF_RIFPA	53	0.58	1	PIGKRGPPGPAGI
HydPred	CAFF_RIFPA	1019	0.65	1	PPGPPGPPGNSDY
HydPred	CAFF_RIFPA	1016	0.6	1	PPGPPGPPGPPGN
HydPred	CAFF_RIFPA	506	0.54	1	PSGPAGPGGERGA
HydPred	CAFF_RIFPA	1013	0.51	1	RSGPPGPPGPPGP
HydPred	ELN_HUMAN	550	0.25	0	VAPGIGPGGVAAA
HydPred	CAFF_RIFPA	161	0.26	0	VDGLAGPPGPPGP
HydPred	ADIPO_HUMAN	91	0.64	1	VPGAEGPRGFPGI
HydPred	AGP13_ARATH	31	0.66	1	AAAVEAPAPSPTS
HydPred	AGP12_ARATH	32	0.47	1	AAQTEAPAPSPTS
HydPred	LECT_SOLTU	205	0.59	1	ASPPPPPPALPYP
HydPred	LECT_SOLTU	153	0.55	1	CKLPSPPPPPPPP
HydPred	LECT_SOLTU	154	0.59	1	KLPSPPPPPPPPS
HydPred	LECT_SOLTU	155	0.4	0	LPSPPPPPPPPSP
HydPred	LECT_SOLTU	53	0.53	1	NASPPSPSPLPYP
HydPred	CPC_CUCSA	115	0.38	0	NATVSMPPPSSSP
HydPred	AGP10_ARATH	32	0.35	0	PAPTRSPLPSPAQ
HydPred	AGP4_ARATH	39	0.11	0	PPATPPPVATPPP
HydPred	HYP2_TAROF	10	0.14	0	PPLLPPPVPGLAP
HydPred	LECT_SOLTU	202	0.14	0	PPPASPPPPPPAL
HydPred	LECT_SOLTU	201	0.095	0	PPPPASPPPPPPA
HydPred	LECT_SOLTU	158	0.44	1	PPPPPPPPSPPPP
HydPred	LECT_SOLTU	159	0.5	1	PPPPPPPSPPPPS
HydPred	LECT_SOLTU	180	0.5	1	PPPPPPPSPPPPS
HydPred	LECT_SOLTU	161	0.41	0	PPPPPSPPPPSPP
HydPred	LECT_SOLTU	182	0.41	0	PPPPPSPPPPSPP
HydPred	LECT_SOLTU	175	0.24	0	PPPPSPPPPPPPS
HydPred	LECT_SOLTU	183	0.24	0	PPPPSPPPPSPPP
HydPred	LECT_SOLTU	162	0.23	0	PPPPSPPPPSPPS
HydPred	LECT_SOLTU	188	0.24	0	PPPPSPPPPSPSP
HydPred	LECT_SOLTU	167	0.27	0	PPPPSPPSPPPPS
HydPred	LECT_SOLTU	176	0.52	1	PPPSPPPPPPPSP
HydPred	LECT_SOLTU	184	0.41	1	PPPSPPPPSPPPP
HydPred	LECT_SOLTU	163	0.47	1	PPPSPPPPSPPSP
HydPred	LECT_SOLTU	189	0.43	1	PPPSPPPPSPSPP
HydPred	LECT_SOLTU	194	0.36	0	PPPSPSPPPPPAS
HydPred	LECT_SOLTU	177	0.5	1	PPSPPPPPPPSPP
HydPred	LECT_SOLTU	172	0.45	1	PPSPPPPSPPPPP
HydPred	LECT_SOLTU	185	0.43	1	PPSPPPPSPPPPS
HydPred	LECT_SOLTU	164	0.46	1	PPSPPPPSPPSPP
HydPred	LECT_SOLTU	190	0.39	0	PPSPPPPSPSPPP
HydPred	LECT_SOLTU	169	0.35	0	PPSPPSPPPPSPP
HydPred	LECT_SOLTU	198	0.4	0	PSPPPPPASPPPP
HydPred	LECT_SOLTU	156	0.62	1	PSPPPPPPPPSPP
HydPred	LECT_SOLTU	178	0.59	1	PSPPPPPPPSPPP
HydPred	LECT_SOLTU	170	0.35	0	PSPPSPPPPSPPP
HydPred	LECT_SOLTU	196	0.53	1	PSPSPPPPPASPP
HydPred	AGP4_ARATH	34	0.14	0	PTATPPPATPPPV
HydPred	A70A_DROME	34	0.39	0	PTKFPIPSPNPRD
HydPred	LECT_SOLTU	152	0.66	1	QCKLPSPPPPPPP
HydPred	LECT_SOLTU	150	0.35	0	QSQCKLPSPPPPP
HydPred	HSYA_TOBAC	151	0.64	1	RKPLSPPSPKPAD
HydPred	A70A_DROME	32	0.064	0	RKPTKFPIPSPNP
HydPred	HSY1_SOLLC	55	0.28	0	RTPYKTPPPPTSS
HydPred	AGP10_ARATH	24	0.71	1	SAIAQAPGPAPTR
HydPred	AGP4_ARATH	24	0.58	1	SALAQAPAPTPTA
HydPred	AGP15_ARATH	27	0.47	1	SAQSEAPAPSPTS
HydPred	AGP2_ARATH	24	0.62	1	SCLAQAPAPAPTT
HydPred	AGP7_ARATH	24	0.54	1	SCLAQAPAPSPTT
HydPred	LECT_SOLTU	206	0.31	0	SPPPPPPALPYPQ
HydPred	LECT_SOLTU	157	0.48	1	SPPPPPPPPSPPP
HydPred	LECT_SOLTU	179	0.42	1	SPPPPPPPSPPPP
HydPred	LECT_SOLTU	174	0.42	1	SPPPPSPPPPPPP
HydPred	LECT_SOLTU	187	0.37	0	SPPPPSPPPPSPS
HydPred	LECT_SOLTU	166	0.37	0	SPPPPSPPSPPPP
HydPred	LECT_SOLTU	192	0.3	0	SPPPPSPSPPPPP
HydPred	LECT_SOLTU	171	0.41	1	SPPSPPPPSPPPP
HydPred	LECT_SOLTU	197	0.28	0	SPSPPPPPASPPP
HydPred	CPC_CUCSA	129	0.71	1	SSVMPPPVMPPPS
HydPred	AGP4_ARATH	37	0.032	0	TPPPATPPPVATP
HydPred	AGP2_ARATH	35	0.49	1	TTVTPPPTALPPV
HydPred	AGP7_ARATH	36	0.48	1	TTVTPPPVATPPP
HydPred	CPC_CUCSA	117	0.74	1	TVSMPPPSSSPPS
HydPred	AGP14_ARATH	32	0.62	1	VAAVDAPAPSPTS
HydPred	HSY1_SOLLC	58	0.51	1	YKTPPPPTSSSPT
HydPred	AGP9_ARATH	26	0.47	1	GQAPTSPPTATPA
HydPred	HSYA_TOBAC	150	0.62	1	NRKPLSPPSPKPA
HydPred	AGP4_ARATH	38	0.15	0	PPPATPPPVATPP
HydPred	CPC_CUCSA	122	0.35	0	PPSSSPPSSVMPP
HydPred	CPC_CUCSA	127	0.42	1	PPSSVMPPPVMPP
HydPred	CPC_CUCSA	128	0.71	1	PSSVMPPPVMPPP
HydPred	AGP4_ARATH	32	0.15	0	PTPTATPPPATPP
HydPred	AGP2_ARATH	34	0.6	1	PTTVTPPPTALPP
HydPred	AGP4_ARATH	33	0.23	0	TPTATPPPATPPP
HydPred	AGP7_ARATH	35	0.61	1	TTTVTPPPVATPP
HydPred	AGP31_ARATH	82	0.12	0	VKAPVSPPAKPPV
HydPred	AGP31_ARATH	114	0.14	0	VKPPVSPPAKPPV
HydPred	AGP31_ARATH	186	0.14	0	VKPPVSPPAKPPV
HydPred	AGP31_ARATH	210	0.11	0	VKPPVSPPTKPPV
HydPred	HYP2_TAROF	20	0.14	0	LAPGLPPLPVPDP
HydPred	CPC_CUCSA	121	0.49	1	PPPSSSPPSSVMP
HydPred	HSYB_TOBAC	49	0.32	0	PSPASSPPSKEVS
HydPred	HSYA_TOBAC	49	0.32	0	PSPASSPPSKEVS
HydPred	HYP2_TAROF	16	0.11	0	PVPGLAPGLPPLP
HydPred	AGP2_ARATH	28	0.47	1	QAPAPAPTTVTPP
HydPred	AGP7_ARATH	28	0.45	1	QAPAPSPTTTVTP
HydPred	AGP4_ARATH	28	0.29	0	QAPAPTPTATPPP
HydPred	AGP10_ARATH	28	0.54	1	QAPGPAPTRSPLP
HydPred	AGP9_ARATH	27	0.24	0	QAPTSPPTATPAP
HydPred	IDA_ARATH	64	0.18	0	PIPPSAPSKRHNS
HydPred	BRD4_HUMAN	536	0.03	0	QPQQNKPKKKEKD
HydPred	FP1V2_PERVI	53	0.33	0	TAWKAHPPAWTAW
HydPred	FP1V1_PERVI	53	0.33	0	TAWKAHPPAWTAW
HydPred	FP1V1_PERVI	363	0.33	0	TAWKAHPPAWTAW
HydPred	FP1V1_PERVI	203	0.57	1	TAWKAPPPAWSAW
HydPred	FP1V1_PERVI	303	0.57	1	TAWKAPPPAWSAW
HydPred	FP1V2_PERVI	73	0.51	1	TAWKAPPPAWTAW
HydPred	FP1V2_PERVI	163	0.51	1	TAWKAPPPAWTAW
HydPred	FP1V2_PERVI	223	0.51	1	TAWKAPPPAWTAW
HydPred	FP1V2_PERVI	243	0.51	1	TAWKAPPPAWTAW
HydPred	FP1V2_PERVI	263	0.51	1	TAWKAPPPAWTAW
HydPred	FP1V1_PERVI	73	0.51	1	TAWKAPPPAWTAW
HydPred	FP1V1_PERVI	113	0.51	1	TAWKAPPPAWTAW
HydPred	FP1V1_PERVI	263	0.51	1	TAWKAPPPAWTAW
HydPred	FP1V1_PERVI	383	0.51	1	TAWKAPPPAWTAW
HydPred	FP1V1_PERVI	403	0.51	1	TAWKAPPPAWTAW
HydPred	FP1V2_PERVI	93	0.47	1	TAWKAPPPTWTAW
HydPred	FP1V2_PERVI	133	0.47	1	TAWKAPPPTWTAW
HydPred	FP1V1_PERVI	93	0.47	1	TAWKAPPPTWTAW
HydPred	FP1V1_PERVI	283	0.47	1	TAWKAPPPTWTAW
HydPred	FP1V2_PERVI	113	0.47	1	TAWKAPPPVWTAW
HydPred	FP1V1_PERVI	43	0.25	0	TAWKVHPPAWTAW
HydPred	FP1V2_PERVI	43	0.43	1	TAWKVPPPAWTAW
HydPred	FP1V1_PERVI	353	0.43	1	TAWKVPPPAWTAW
HydPred	AGP31_ARATH	71	0.17	0	HPPAKSPVKPPVK
HydPred	AGP31_ARATH	103	0.23	0	KAPVKPPTKPPVK
HydPred	AGP31_ARATH	135	0.23	0	KAPVKPPTKPPVK
HydPred	AGP31_ARATH	155	0.23	0	KAPVKPPTKPPVK
HydPred	AGP31_ARATH	175	0.23	0	KAPVKPPTKPPVK
HydPred	AGP31_ARATH	207	0.26	0	KAPVKPPVSPPTK
HydPred	AGP31_ARATH	83	0.26	0	KAPVSPPAKPPVK
HydPred	HYP2_TAROF	9	0.14	0	KPPLLPPPVPGLA
HydPred	AGP31_ARATH	107	0.3	0	KPPTKPPVKPPVS
HydPred	AGP31_ARATH	179	0.3	0	KPPTKPPVKPPVS
HydPred	AGP31_ARATH	139	0.33	0	KPPTKPPVKPPVY
HydPred	AGP31_ARATH	159	0.33	0	KPPTKPPVKPPVY
HydPred	AGP31_ARATH	79	0.19	0	KPPVKAPVSPPAK
HydPred	AGP31_ARATH	111	0.28	0	KPPVKPPVSPPAK
HydPred	AGP31_ARATH	183	0.28	0	KPPVKPPVSPPAK
HydPred	AGP31_ARATH	91	0.38	0	KPPVKPPVYPPTK
HydPred	AGP31_ARATH	123	0.38	0	KPPVKPPVYPPTK
HydPred	AGP31_ARATH	143	0.38	0	KPPVKPPVYPPTK
HydPred	AGP31_ARATH	163	0.38	0	KPPVKPPVYPPTK
HydPred	AGP31_ARATH	195	0.38	0	KPPVKPPVYPPTK
HydPred	AGP31_ARATH	115	0.25	0	KPPVSPPAKPPVK
HydPred	AGP31_ARATH	187	0.25	0	KPPVSPPAKPPVK
HydPred	AGP31_ARATH	211	0.19	0	KPPVSPPTKPPVT
HydPred	AGP31_ARATH	219	0.36	0	KPPVTPPVYPPKF
HydPred	AGP31_ARATH	95	0.23	0	KPPVYPPTKAPVK
HydPred	AGP31_ARATH	127	0.23	0	KPPVYPPTKAPVK
HydPred	AGP31_ARATH	147	0.23	0	KPPVYPPTKAPVK
HydPred	AGP31_ARATH	167	0.23	0	KPPVYPPTKAPVK
HydPred	AGP31_ARATH	199	0.23	0	KPPVYPPTKAPVK
HydPred	AGP31_ARATH	75	0.22	0	KSPVKPPVKAPVS
HydPred	HSYB_TOBAC	45	0.58	1	NLPPPSPASSPPS
HydPred	HSYA_TOBAC	45	0.58	1	NLPPPSPASSPPS
HydPred	AGP10_ARATH	36	0.69	1	RSPLPSPAQPPRT
HydPred	AGP31_ARATH	87	0.33	0	SPPAKPPVKPPVY
HydPred	AGP31_ARATH	119	0.33	0	SPPAKPPVKPPVY
HydPred	AGP31_ARATH	191	0.33	0	SPPAKPPVKPPVY
HydPred	AGP31_ARATH	215	0.25	0	SPPTKPPVTPPVY
HydPred	AGP31_ARATH	99	0.15	0	YPPTKAPVKPPTK
HydPred	AGP31_ARATH	131	0.15	0	YPPTKAPVKPPTK
HydPred	AGP31_ARATH	151	0.15	0	YPPTKAPVKPPTK
HydPred	AGP31_ARATH	171	0.15	0	YPPTKAPVKPPTK
HydPred	AGP31_ARATH	203	0.17	0	YPPTKAPVKPPVS
HydPred	ARRB2_HUMAN	181	0.033	0	APEKPGPQPSAET
HydPred	AGP14_ARATH	34	0.74	1	AVDAPAPSPTSDA
HydPred	AGP13_ARATH	33	0.81	1	AVEAPAPSPTSDA
HydPred	CHI1_TOBAC	69	0.54	1	CPGGPTPTPPTPP
HydPred	HSY1_SOLLC	80	0.67	1	DSVLPPPSPKTDP
HydPred	HSYA_TOBAC	43	0.68	1	GANLPPPSPASSP
HydPred	HSYB_TOBAC	43	0.63	1	GTNLPPPSPASSP
HydPred	AGP10_ARATH	26	0.62	1	IAQAPGPAPTRSP
HydPred	AGP2_ARATH	26	0.59	1	LAQAPAPAPTTVT
HydPred	AGP7_ARATH	26	0.5	1	LAQAPAPSPTTTV
HydPred	AGP4_ARATH	26	0.43	1	LAQAPAPTPTATP
HydPred	AGP15_ARATH	29	0.73	1	QSEAPAPSPTSGS
HydPred	AGP12_ARATH	34	0.78	1	QTEAPAPSPTSDA
HydPred	LECT_SOLTU	55	0.14	0	SPPSPSPLPYPQC
HydPred	SERPH_HUMAN	30	0.15	0	PAAAAAPGTAEKL
HydPred	FIBA_HUMAN	565	0.66	1	ESSSHHPGIAEFP
HydPred	ELN_HUMAN	580	0.22	0	GLGAGIPGLGVGV
HydPred	ELN_HUMAN	607	0.28	0	GVGAGVPGFGAGA
HydPred	ELN_HUMAN	598	0.21	0	GVGAGVPGLGVGA
HydPred	ELN_HUMAN	589	0.21	0	GVGVGVPGLGVGA
HydPred	ELN_HUMAN	677	0.28	0	LGGVGIPGGVVGA
HydPred	ELN_HUMAN	360	0.19	0	VPGAGIPGAAVPG
HydPred	ELN_HUMAN	342	0.17	0	VPGAGVPGVGVPG
HydPred	ELN_HUMAN	347	0.16	0	VPGVGVPGAGIPV
HydPred	ELN_HUMAN	156	0.11	0	YPGGVLPGARFPG
HydPred	HPEP_AEDAE	26	0.22	0	CEDQRPPSLKTRF
HydPred	HPEP_AEDAE	59	0.3	0	RSAQRPPSLKTRF
HydPred	HPEP_AEDAE	83	0.3	0	RSAQRPPSLKTRF
HydPred	HSY1_SOLLC	63	0.47	1	PPTSSSPTHQEIV
HydPred	CO4A3_BOVIN	238	0.16	0	PGDTGPPAAGAVM
HydPred	LECT_SOLTU	203	0.26	0	PPASPPPPPPALP
HydPred	LECT_SOLTU	195	0.27	0	PPSPSPPPPPASP
HydPred	CHI1_TOBAC	75	0.65	1	PTPPTPPGGGDLG
HydPred	ACTB_HUMAN	112	0.001	0	TEAPLNPKANREK
HydPred	ACTC_HUMAN	114	0.001	0	TEAPLNPKANREK
HydPred	U6BW_CONRA	21	0.51	1	FKTCCGPPGDWQC
HydPred	FP1V2_PERVI	132	0.52	1	RTAWKAPPPTWTA
HydPred	FP1V2_PERVI	145	0.39	0	WKAAPKPWTAWKA
HydPred	FP1V1_PERVI	125	0.33	0	WKATLKPWTAWKA
HydPred	FP1V2_PERVI	125	0.29	0	WKATPKPRTAWKA
HydPred	FP1V2_PERVI	65	0.39	0	WKATPKPWTAWKA
HydPred	FP1V2_PERVI	85	0.39	0	WKATPKPWTAWKA
HydPred	FP1V2_PERVI	105	0.39	0	WKATPKPWTAWKA
HydPred	FP1V2_PERVI	155	0.39	0	WKATPKPWTAWKA
HydPred	FP1V2_PERVI	175	0.39	0	WKATPKPWTAWKA
HydPred	FP1V2_PERVI	185	0.39	0	WKATPKPWTAWKA
HydPred	FP1V2_PERVI	195	0.39	0	WKATPKPWTAWKA
HydPred	FP1V2_PERVI	215	0.39	0	WKATPKPWTAWKA
HydPred	FP1V2_PERVI	235	0.39	0	WKATPKPWTAWKA
HydPred	FP1V2_PERVI	255	0.39	0	WKATPKPWTAWKA
HydPred	FP1V2_PERVI	275	0.39	0	WKATPKPWTAWKA
HydPred	FP1V2_PERVI	285	0.39	0	WKATPKPWTAWKA
HydPred	FP1V2_PERVI	295	0.39	0	WKATPKPWTAWKA
HydPred	FP1V1_PERVI	65	0.39	0	WKATPKPWTAWKA
HydPred	FP1V1_PERVI	85	0.39	0	WKATPKPWTAWKA
HydPred	FP1V1_PERVI	105	0.39	0	WKATPKPWTAWKA
HydPred	FP1V1_PERVI	135	0.39	0	WKATPKPWTAWKA
HydPred	FP1V1_PERVI	145	0.39	0	WKATPKPWTAWKA
HydPred	FP1V1_PERVI	155	0.39	0	WKATPKPWTAWKA
HydPred	FP1V1_PERVI	165	0.39	0	WKATPKPWTAWKA
HydPred	FP1V1_PERVI	185	0.39	0	WKATPKPWTAWKA
HydPred	FP1V1_PERVI	195	0.39	0	WKATPKPWTAWKA
HydPred	FP1V1_PERVI	225	0.39	0	WKATPKPWTAWKA
HydPred	FP1V1_PERVI	235	0.39	0	WKATPKPWTAWKA
HydPred	FP1V1_PERVI	255	0.39	0	WKATPKPWTAWKA
HydPred	FP1V1_PERVI	275	0.39	0	WKATPKPWTAWKA
HydPred	FP1V1_PERVI	295	0.39	0	WKATPKPWTAWKA
HydPred	FP1V1_PERVI	315	0.39	0	WKATPKPWTAWKA
HydPred	FP1V1_PERVI	325	0.39	0	WKATPKPWTAWKA
HydPred	FP1V1_PERVI	335	0.39	0	WKATPKPWTAWKA
HydPred	FP1V1_PERVI	375	0.39	0	WKATPKPWTAWKA
HydPred	FP1V1_PERVI	395	0.39	0	WKATPKPWTAWKA
HydPred	FP1V1_PERVI	415	0.39	0	WKATPKPWTAWKA
HydPred	FP1V1_PERVI	345	0.39	0	WKATPKPWTAWKV
HydPred	FP1V2_PERVI	305	0.39	0	WKATPKPWTAWRA
HydPred	FP1V1_PERVI	435	0.39	0	WKATPKPWTAWRA
HydPred	FP1V2_PERVI	205	0.39	0	WKATPKPWTVWKA
HydPred	FP1V1_PERVI	175	0.39	0	WKATPKPWTVWKA
HydPred	FP1V1_PERVI	215	0.39	0	WKATPKPWTVWKA
HydPred	FP1V1_PERVI	245	0.39	0	WKATPKPWTVWKA
HydPred	FP1V1_PERVI	425	0.39	0	WKATPKPWTVWKA
HydPred	FP1V1_PERVI	202	0.5	1	WTAWKAPPPAWSA
HydPred	FP1V1_PERVI	302	0.5	1	WTAWKAPPPAWSA
HydPred	FP1V2_PERVI	72	0.5	1	WTAWKAPPPAWTA
HydPred	FP1V2_PERVI	162	0.5	1	WTAWKAPPPAWTA
HydPred	FP1V2_PERVI	222	0.5	1	WTAWKAPPPAWTA
HydPred	FP1V2_PERVI	242	0.5	1	WTAWKAPPPAWTA
HydPred	FP1V2_PERVI	262	0.5	1	WTAWKAPPPAWTA
HydPred	FP1V1_PERVI	72	0.5	1	WTAWKAPPPAWTA
HydPred	FP1V1_PERVI	112	0.5	1	WTAWKAPPPAWTA
HydPred	FP1V1_PERVI	262	0.5	1	WTAWKAPPPAWTA
HydPred	FP1V1_PERVI	382	0.5	1	WTAWKAPPPAWTA
HydPred	FP1V1_PERVI	402	0.5	1	WTAWKAPPPAWTA
HydPred	FP1V2_PERVI	92	0.52	1	WTAWKAPPPTWTA
HydPred	FP1V1_PERVI	92	0.52	1	WTAWKAPPPTWTA
HydPred	FP1V1_PERVI	282	0.52	1	WTAWKAPPPTWTA
HydPred	FP1V2_PERVI	112	0.5	1	WTAWKAPPPVWTA
HydPred	FP1V2_PERVI	42	0.41	1	WTAWKVPPPAWTA
HydPred	FP1V1_PERVI	352	0.41	1	WTAWKVPPPAWTA
HydPred	COMA_CONMR	64	0.66	1	YHAHPKPNSFWTL
HydPred	LECT_SOLTU	50	0.22	0	GINNASPPSPSPL
HydPred	KPYM_HUMAN	517	0.075	0	VLTGWRPGSGFTN
HydPred	LECT_SOLTU	204	0.42	1	PASPPPPPPALPY
HydPred	HSYA_TOBAC	153	0.38	0	PLSPPSPKPADGQ
HydPred	HSY1_SOLLC	122	0.43	1	VASPPPPKPQDEQ
HydPred	HSY1_SOLLC	121	0.51	1	YVASPPPPKPQDE
HydPred	HSY1_SOLLC	119	0.69	1	HDYVASPPPPKPQ
HydPred	AGP9_ARATH	31	0.36	0	SPPTATPAPPTPT
HydPred	AGP14_ARATH	36	0.48	1	DAPAPSPTSDASS
HydPred	AGP12_ARATH	36	0.5	1	EAPAPSPTSDAAM
HydPred	AGP13_ARATH	35	0.56	1	EAPAPSPTSDASL
HydPred	AGP15_ARATH	31	0.57	1	EAPAPSPTSGSSA
HydPred	FOXO3_HUMAN	426	0.24	0	GSGLGSPTSSFNS
HydPred	HSY1_SOLLC	82	0.41	1	VLPPPSPKTDPII
HydPred	CA4A_CONMA	69	0.66	1	MCTYSCPPKRKPG
HydPred	AGP9_ARATH	33	0.41	1	PTATPAPPTPTTP
HydPred	CM31_CONLT	58	0.78	1	RDECCEPQWCDGA
HydPred	OSTCN_FELCA	9	0.74	1	APGLGAPAPYPDP
HydPred	OSTCN_BISPR	9	0.63	1	DHGLGAPAPYPDP
HydPred	OSTCN_CAMHE	9	0.71	1	DHGLGAPAPYVDP
HydPred	OSTCN_CAMDR	9	0.71	1	DHGLGAPAPYVDP
HydPred	OSTCN_CAMBA	9	0.71	1	DHGLGAPAPYVDP
HydPred	OSTCN_LAMGU	9	0.71	1	DHGLGAPAPYVDP
HydPred	OSTCN_BOVIN	60	0.87	1	DHWLGAPAPYPDP
HydPred	OSTCN_CAPHI	9	0.61	1	DPGLGAPAPYPDP
HydPred	OSTCN_RAT	58	0.56	1	NNGLGAPAPYPDP
HydPred	OSTCN_MACEU	9	0.41	0	YQTLGFPAPYPDP
HydPred	OSTCN_MACFA	9	0.86	1	YQWLGAPAPYPDP
HydPred	OSTCN_GORGO	60	0.7	1	YQWLGAPVPYPDP
HydPred	TDIF_ZINVI	123	0.048	0	AGAHEVPSGPNPI
HydPred	CLV3_ARATH	73	0.038	0	EELRTVPSGPDPL
HydPred	CLE2_ARATH	67	0.19	0	SPERLSPGGPDPQ
HydPred	SFTPA_RAT	67	0.76	1	GPPGGMPGLPGRD
HydPred	ELN_HUMAN	34	0.2	0	GVPGAIPGGVPGG
HydPred	PCEP3_ARATH	74	0.18	0	TEPGHSPGIGHSV
HydPred	PCEP1_ARATH	82	0.12	0	TNPGNSPGVGHSN
HydPred	PCEP9_ARATH	107	0.2	0	TSPGHSPGVGHKK
HydPred	PCEP9_ARATH	159	0.16	0	TSPGNSPGIGHKK
HydPred	PCEP6_ARATH	59	0.15	0	TSPGNSPGIGHKM
HydPred	PCEP9_ARATH	55	0.15	0	TSPGNSPGVGHKK
HydPred	PCEP5_ARATH	96	0.22	0	TTPGHSPGIGHSL
HydPred	PCEP9_ARATH	230	0.2	0	TTPGHSPGVGHAV
HydPred	PCEP6_ARATH	88	0.2	0	TTPGHSPGVGHAV
HydPred	PCEP9_ARATH	211	0.21	0	TTPGNSPGMGHKK
HydPred	ELN_HUMAN	465	0.071	0	VLGGLVPGAPGAV
HydPred	KPYM_HUMAN	408	0.18	0	APITSDPTEATAV
HydPred	HSYB_TOBAC	50	0.3	0	SPASSPPSKEVSN
HydPred	HSYA_TOBAC	50	0.3	0	SPASSPPSKEVSN
HydPred	PCEP9_ARATH	103	0.25	0	DFAPTSPGHSPGV
HydPred	PCEP9_ARATH	155	0.14	0	DFAPTSPGNSPGI
HydPred	PCEP9_ARATH	207	0.12	0	DFAPTTPGNSPGM
HydPred	PCEP6_ARATH	84	0.27	0	DFEPTTPGHSPGV
HydPred	PCEP6_ARATH	55	0.17	0	DFGPTSPGNSPGI
HydPred	PCEP9_ARATH	226	0.27	0	DFKPTTPGHSPGV
HydPred	PCEP5_ARATH	92	0.27	0	DFRPTTPGHSPGI
HydPred	PCEP9_ARATH	51	0.14	0	DFVPTSPGNSPGV
HydPred	ELN_HUMAN	327	0.33	0	GLVPGGPGFGPGV
HydPred	HYP2_TAROF	12	0.22	0	LLPPPVPGLAPGL
HydPred	C1QA_HUMAN	57	0.12	0	QGEPGAPGIRTGI
HydPred	HSY1_SOLLC	79	0.54	1	HDSVLPPPSPKTD
HydPred	HSYA_TOBAC	42	0.54	1	RGANLPPPSPASS
HydPred	HSYB_TOBAC	42	0.69	1	RGTNLPPPSPASS
HydPred	HSY1_SOLLC	56	0.74	1	TPYKTPPPPTSSS
HydPred	RS23A_YEAST	64	0.002	0	GIESKQPNSAIRK
HydPred	RS23B_YEAST	64	0.002	0	GIESKQPNSAIRK
HydPred	RS23_DROME	62	0.002	0	GVEAKQPNSAIRK
HydPred	RS23_HUMAN	62	0.002	0	GVEAKQPNSAIRK
HydPred	RS23B_SCHPO	62	0.002	0	GVEAKQPNSAIRK
HydPred	RS23A_SCHPO	62	0.002	0	GVEAKQPNSAIRK
HydPred	ACTH_HUMAN	361	0.069	0	QMWISKPEYDEAG
HydPred	A70A_DROME	28	0.24	0	WPWNRKPTKFPIP
HydPred	ELN_HUMAN	65	0.073	0	GGKPLKPVPGGLA
HydPred	CM3E_CONPU	64	0.75	1	GRCRRYPGCSSAS
HydPred	ADRB2_HUMAN	382	0.97	1	LLCEDLPGTEDFV
HydPred	O226A_CONTE	58	0.67	1	WQYCESPTDCCSW
HydPred	CHI1_TOBAC	72	0.64	1	GPTPTPPTPPGGG
HydPred	ENAM_PIG	547	0.3	0	VYTEGIPSPAKEH
HydPred	A70A_DROME	38	0.28	0	PIPSPNPRDKWCR
HydPred	CLV3_ARATH	76	0.027	0	RTVPSGPDPLHHH
HydPred	CHI2_TOBAC	67	0.71	1	SQCPGGPTPPGGG
HydPred	CHI1_TOBAC	67	0.78	1	SQCPGGPTPTPPT
HydPred	CA12A_CONER	45	0.65	1	DPKRQTPGCCWNP
HydPred	EPOR_HUMAN	443	0.13	0	RPWTLCPELPPTP
HydPred	CO9A2_CHICK	178	0.8	1	CPTNCPPGPKGPQ
HydPred	I1BA_CONRA	11	0.89	1	CKADEKPCEYHAD
HydPred	I1BC_CONRA	47	0.89	1	CKADEKPCKYHAD
HydPred	I1BB_CONRA	11	0.78	1	CKANGKPCSYHAD
HydPred	I1BD_CONRA	8	0.9	1	CKKDRKPCSYHAD
HydPred	O236D_CONTE	54	0.81	1	CPDYTDPCSHAHE
HydPred	O236E_CONTE	54	0.8	1	CPDYTEPCSHAHE
HydPred	TB10C_HUMAN	306	0.092	0	EQRGACPGLLETL
HydPred	AGP9_ARATH	23	0.57	1	GVTGQAPTSPPTA
HydPred	ELN_HUMAN	290	0.32	0	GVPGAIPGIGGIA
HydPred	ELN_HUMAN	170	0.28	0	GVLPGVPTGAGVK
HydPred	BRK2_PHYAZ	52	0.53	1	KRFEPVPPGFTPF
HydPred	BRK4_PHYHY	52	0.53	1	KRFEPVPPGFTPF
HydPred	K9LSK7_9STRA	23	0.045	0	ALFRITPQPGVDP
HydPred	A8DP67_9STRA	48	0.045	0	ALFRITPQPGVDP
HydPred	CDA_CONDE	21	0.74	1	ECCKGYPCVNKAC
HydPred	CDKA_CONVX	55	0.81	1	DCQVSTPGSKWGR
HydPred	CXAT5_CONCE	56	0.85	1	ECQIDTPGSSWGK
HydPred	CXAT5_CONMS	56	0.85	1	ECQINTPGSSWGK
HydPred	CXAT4_CONMS	56	0.85	1	ECQINTPGSSWGK
HydPred	CDK3_CONCE	55	0.84	1	ECQVDTPGSSWGK
HydPred	CDK3_CONMS	55	0.84	1	ECQVNTPGSSWGK
HydPred	CXAT2_CONMI	55	0.83	1	ECQVVTPGSKWGR
HydPred	CXAT1_CONMI	55	0.83	1	ECQVVTPGSKWGR
HydPred	TB10C_HUMAN	116	0.29	0	VCQKNSPGTYQEL
HydPred	ELN_HUMAN	67	0.18	0	KPLKPVPGGLAGA
HydPred	ENPL_HUMAN	321	0.014	0	EEEEKKPKTKKVE
HydPred	TENA_HUMAN	533	0.61	1	CAELSCPNDCHGQ
HydPred	CDKA_CONVX	74	0.81	1	CGPMCCPASHCYC
HydPred	CDKB_CONVX	75	0.65	1	CGSMCCPRNGCTC
HydPred	PDIA1_HUMAN	395	0.61	1	FVEFYAPWCGHCK
HydPred	PDIA4_HUMAN	553	0.51	1	LIEFYAPWCGHCK
HydPred	PDIA3_HUMAN	55	0.51	1	LVEFFAPWCGHCK
HydPred	PDIA4_HUMAN	204	0.61	1	LVEFYAPWCGHCK
HydPred	PDIA1_HUMAN	51	0.61	1	LVEFYAPWCGHCK
HydPred	PDIA6_HUMAN	53	0.61	1	LVEFYAPWCGHCQ
HydPred	CA4A_CONMA	55	0.61	1	NCCGYNPMTICPP
HydPred	O16E_CONST	65	0.9	1	TFCGIHPGLCCSE
HydPred	O161_CONAH	65	0.92	1	TFCGIKPGLCCSA
HydPred	O162_CONAH	65	0.9	1	TFCGIKPGLCCSE
HydPred	O16A_CONPU	65	0.9	1	TFCGIKPGLCCSE
HydPred	ELN_HUMAN	646	0.1	0	PSSPRVPGALAAA
HydPred	ELN_HUMAN	88	0.04	0	FPAVTFPGALVPG
HydPred	TBB4A_HUMAN	70	0.082	0	VLVDLEPGTMDSV
HydPred	P4HA1_HUMAN	358	0.001	0	VKDLAKPRLRRAT
HydPred	CGA_CONDI	53	0.74	1	EKRGCDPTDGCQT
HydPred	O16B_CONCL	58	0.64	1	GQNKCCPDESCRS
HydPred	FINC_HUMAN	557	0.58	1	GRWKCDPVDQCQD
HydPred	CM3A_CONGE	67	0.88	1	KDRQCKPQRCCAG
HydPred	CM3A_CONGE	56	0.94	1	RRDCCTPPKKCKD
HydPred	INS1A_CONGE	34	0.21	0	TRTFDTPKHRCGS
HydPred	SKP1B_DICDI	143	0.093	0	IKNDFTPEEEEQI
HydPred	SKP1A_DICDI	143	0.093	0	IKNDFTPEEEEQI
HydPred	ELN_HUMAN	190	0.34	0	GAFAGIPGVGPFG
HydPred	TERA_HUMAN	783	0.027	0	NQGGAGPSQGSGG
HydPred	PRIO_MOUSE	44	0.43	1	YPGQGSPGGNRYP
HydPred	HSPB1_HUMAN	66	0.21	0	PAAIESPAVAAPA
HydPred	CPC_CUCSA	116	0.7	1	ATVSMPPPSSSPP
HydPred	ARRB2_HUMAN	176	0.032	0	RKVQFAPEKPGPQ
HydPred	CA4A_CONMA	61	0.79	1	PMTICPPCMCTYS
HydPred	CA4A_CONER	13	0.82	1	PNAACHPCGCKVG
HydPred	CA4B_CONER	13	0.81	1	PNAACHPCGCTVG
HydPred	TX9A_ANTMC	39	0.63	1	PNVAVPPCGDCYQ
HydPred	TX9A_ANTMC	73	0.63	1	PNVAVPPCGDCYQ
HydPred	TX9A_ANTMC	107	0.63	1	PNVAVPPCGDCYQ
HydPred	TX9A_ANTMC	141	0.63	1	PNVAVPPCGDCYQ
HydPred	TX9A_ANTMC	175	0.63	1	PNVAVPPCGDCYQ
HydPred	TX9A_ANTMC	209	0.63	1	PNVAVPPCGDCYQ
HydPred	TBB3_HUMAN	272	0.045	0	FMPGFAPLTARGS
HydPred	HSPB1_HUMAN	150	0.15	0	LPPGVDPTQVSSS
HydPred	ACTC_HUMAN	72	0.023	0	ILTLKYPIEHGII
HydPred	ACTH_HUMAN	71	0.023	0	ILTLKYPIEHGII
HydPred	ACTB_HUMAN	70	0.018	0	ILTLKYPIEHGIV
HydPred	CA4A_CONMA	40	0.29	0	VVHERAPELVVTA
HydPred	COF1_HUMAN	67	0.007	0	GQTVDDPYATFVK
HydPred	HIF1A_HUMAN	564	0.24	0	DLEMLAPYIPMDD
HydPred	HIF3A_HUMAN	492	0.25	0	DLEMLAPYISMDD
HydPred	HIF1_CAEEL	621	0.14	0	DLSCLAPFVDTYD
HydPred	SFPQ_HUMAN	380	0.002	0	SVRNLSPYVSNEL
HydPred	FOXO3_HUMAN	437	0.037	0	NSTVFGPSSLNSL
HydPred	HIF1A_HUMAN	402	0.55	1	ALTLLAPAAGDTI
HydPred	CA18_CONMR	52	0.34	0	ALNARRPECCTHP
HydPred	CM3E_CONPU	52	0.81	1	LLERRHPPCCMYG
HydPred	U7A_CONTU	11	0.82	1	RDSRCPPVCCMGL
HydPred	U6GS_CONGE	11	0.83	1	RGSRCPPQCCMGL
HydPred	KPYM_HUMAN	403	0.21	0	ELRRLAPITSDPT
HydPred	CHI2_TOBAC	69	0.73	1	CPGGPTPPGGGDL
HydPred	CHI1_TOBAC	74	0.66	1	TPTPPTPPGGGDL
HydPred	PSY1_ARATH	63	0.51	1	KHDPGVPPSATGQ
HydPred	NA13_ANTMC	29	0.63	1	VLKRGFPCRCDSD
HydPred	ENPL_HUMAN	581	0.038	0	YCIQALPEFDGKR
HydPred	ACTB_HUMAN	243	0.044	0	EKSYELPDGQVIT
HydPred	PSY1_ARATH	64	0.49	1	HDPGVPPSATGQR
HydPred	ACTC_HUMAN	369	0.11	0	EYDEAGPSIVHRK
HydPred	COF1_HUMAN	76	0.05	0	TFVKMLPDKDCRY
HydPred	CDKA_CONVX	70	0.69	1	LNRVCGPMCCPAS
HydPred	EPOR_HUMAN	450	0.14	0	ELPPTPPHLKYLY
HydPred	HSY1_SOLLC	51	0.27	0	GNYGRTPYKTPPP
HydPred	O16A_CONGE	49	0.86	1	STRCKSPGSSCSP
HydPred	CONG7_ARAHY	67	0.56	1	GRDPYSPSQDPYS
HydPred	CONG7_ARAHY	74	0.44	1	SQDPYSPSQDPDR
HydPred	CATLL_FASHE	196	0.004	0	ETESSYPYTAVEG
HydPred	AGO2_HUMAN	700	0.4	0	LEKDYQPGITFIV
HydPred	PCEP5_ARATH	89	0.19	0	DAEDFRPTTPGHS
HydPred	PCEP9_ARATH	48	0.096	0	FTDDFVPTSPGNS
HydPred	PCEP3_ARATH	67	0.16	0	GVDTFRPTEPGHS
HydPred	PCEP1_ARATH	75	0.15	0	HPTDFRPTNPGNS
HydPred	PCEP9_ARATH	100	0.2	0	STDDFAPTSPGHS
HydPred	PCEP9_ARATH	152	0.19	0	STDDFAPTSPGNS
HydPred	PCEP9_ARATH	204	0.18	0	STDDFAPTTPGNS
HydPred	PCEP6_ARATH	52	0.21	0	YTDDFGPTSPGNS
HydPred	ADRB2_HUMAN	395	0.98	1	GHQGTVPSDNIDS
HydPred	I1BC_CONRA	65	0.73	1	LGGICKPSTSWIG
HydPred	I1BD_CONRA	26	0.73	1	LSGICAPSTNWIL
HydPred	I1BA_CONRA	29	0.73	1	LSGICAPSTNWIL
HydPred	I1BB_CONRA	29	0.25	0	LSGICKPSTNVIL
HydPred	U6B_CONPI	20	0.74	1	CTICCRPLRCHEE
HydPred	CIF1_ARATH	69	0.059	0	DYGNNSPSPRLER
HydPred	EF1A1_HUMAN	238	0.24	0	LDCILPPTRPTDK
HydPred	TELO2_HUMAN	419	0.021	0	VSARIHPEGPPLK
HydPred	U6BW_CONRA	22	0.48	1	KTCCGPPGDWQCV
HydPred	CU5A_CONCL	58	0.67	1	ARTNEGPGRDPAP
HydPred	CHI1_TOBAC	71	0.7	1	GGPTPTPPTPPGG
HydPred	KPYM_HUMAN	107	0.034	0	DPILYRPVAVALD
HydPred	CGA_CONDI	68	0.76	1	CETDTGPCCCKPN
HydPred	BRK1_PHYSA	54	0.77	1	EAPERPPGFTPFR
HydPred	BRKP1_PHYHY	54	0.86	1	ESPDRPPGFSPFR
HydPred	BRKP1_AGACL	53	0.76	1	ESPERPPGFTPFR
HydPred	BRKP1_PACDA	53	0.59	1	NQEERPPGFTPFR
HydPred	BRKP2_PHYNA	126	0.6	1	RGKRRPPGFSPFR
HydPred	KNG1_HUMAN	383	0.71	1	SLMKRPPGFSPFR
HydPred	FINC_HUMAN	359	0.32	0	GNSNGEPCVLPFT
HydPred	AKT1_HUMAN	313	0.28	0	KTFCGTPEYLAPE
HydPred	IKKB_HUMAN	191	0.042	0	TLQYLAPELLEQQ
HydPred	CA4A_CONMA	70	0.66	1	CTYSCPPKRKPGR
HydPred	CX21A_CONPU	43	0.48	1	DATTNCPDTYYFG
HydPred	CU5A_CONCL	64	0.89	1	PGRDPAPCCQHPI
HydPred	CDKB_CONVX	59	0.73	1	INTRDSPWGRCCR
HydPred	CM3A_CONGE	57	0.79	1	RDCCTPPKKCKDR
HydPred	CM3A_CONPU	57	0.61	1	RLCCGFPKSCRSR
HydPred	ELN_HUMAN	177	0.094	0	TGAGVKPKAPGVG
HydPred	CA4A_CONER	22	0.67	1	CKVGRPPYCDRPS
HydPred	CA4B_CONER	22	0.69	1	CTVGRPPYCDRPS
HydPred	O165_CONAH	55	0.6	1	AGNYCGPTVMKIC
HydPred	O16A_CONGE	55	0.82	1	PGSSCSPTSYNCC
HydPred	ELN_HUMAN	769	0.12	0	PGFGLSPIFPGGA
HydPred	CU5A_CONCL	50	0.3	0	DAADVKPVARTNE
HydPred	CA4A_CONMA	60	0.84	1	NPMTICPPCMCTY
HydPred	CIF1_ARATH	71	0.048	0	GNNSPSPRLERPP
HydPred	ROA1_HUMAN	76	0.15	0	AAMNARPHKVDGR
HydPred	EF1A1_HUMAN	274	0.19	0	ETGVLKPGMVVTF
HydPred	A70A_DROME	36	0.12	0	KFPIPSPNPRDKW
HydPred	ELN_HUMAN	355	0.11	0	AGIPVVPGAGIPG
HydPred	TCPD_HUMAN	462	0.13	0	DAMEVIPSTLAEN
HydPred	O16A_CONPU	57	0.9	1	KEACYAPGTFCGI
HydPred	O161_CONAH	57	0.88	1	RDECFSPGTFCGI
HydPred	O162_CONAH	57	0.91	1	RDECYPPGTFCGI
HydPred	O165_CONAH	67	0.74	1	CCGFCSPFSKICM
HydPred	O16A_CONGE	66	0.71	1	CCRSCNPYTKRCY
HydPred	LECT_SOLTU	209	0.19	0	PPPPALPYPQCGI
HydPred	PDLI1_HUMAN	147	0.019	0	TNQYNNPAGLYSS
HydPred	FINC_HUMAN	1280	0.028	0	RFTNIGPDTMRVT
HydPred	M3G_CONMR	55	0.71	1	AVRDCCPLPACPF
HydPred	O236D_CONTE	49	0.64	1	QQKRLCPDYTDPC
HydPred	O236E_CONTE	49	0.6	1	QQKRLCPDYTEPC
HydPred	INS1A_CONGE	104	0.39	0	EHCCHRPCSNAEF
HydPred	AMBN_PIG	37	0.26	0	PRQPGTPGVASLS
HydPred	HSY1_SOLLC	120	0.69	1	DYVASPPPPKPQD
HydPred	CX21A_CONPU	24	0.6	1	ECLENYPGQASQR
HydPred	ROA1_HUMAN	49	0.012	0	CVVMRDPNTKRSR
HydPred	CH60_HUMAN	550	0.008	0	VVVTEIPKEEKDP
HydPred	CXY17_CONCB	51	0.73	1	GDSCNEPAGELCC
HydPred	CA18_CONMR	58	0.51	1	PECCTHPACHVSN
HydPred	CA1AB_CONSP	55	0.75	1	RTCCSRPTCRMEY
HydPred	AKT1_HUMAN	125	0.31	0	DFRSGSPSDNSGA
HydPred	MYH6_HUMAN	683	0.084	0	PNERKAPGVMDNP
HydPred	CONG7_ARAHY	86	0.4	0	RRDPYSPSPYDRR
HydPred	CM3E_CONPU	53	0.78	1	LERRHPPCCMYGR
HydPred	CA1A_CONER	46	0.81	1	LTARRDPCCYHPT
HydPred	CA4A_CONER	21	0.77	1	GCKVGRPPYCDRP
HydPred	CA4B_CONER	21	0.75	1	GCTVGRPPYCDRP
HydPred	CATLL_FASHE	109	0.077	0	ANNRAVPDKIDWR
HydPred	ELN_HUMAN	352	0.26	0	VPGAGIPVVPGAG
HydPred	A0A068LG98_9STRA	151	0.081	0	LKTFQGPATGIIV
HydPred	K9LSK7_9STRA	130	0.088	0	LKTFQGPATGIVV
HydPred	A8DP67_9STRA	155	0.088	0	LKTFQGPATGIVV
HydPred	RBL_CHLRE	151	0.2	0	VKTFVGPPHGIQV
HydPred	CA1D_CONCN	54	0.76	1	NGRCCHPACGKHF
HydPred	CA1A_CONCN	54	0.82	1	NGRCCHPACGKYY
HydPred	SERPH_HUMAN	186	0.02	0	TTDGKLPEVTKDV
HydPred	CU5A_CONCL	62	0.74	1	EGPGRDPAPCCQH
HydPred	ELN_HUMAN	772	0.31	0	GLSPIFPGGACLG
HydPred	EF1A1_HUMAN	249	0.026	0	DKPLRLPLQDVYK
HydPred	DESP_HUMAN	2311	0.044	0	VSNLRLPVEEAYK
HydPred	I1BC_CONRA	38	0.6	1	RVKNRGPSFCKAD
HydPred	TENA_HUMAN	1839	0.04	0	YTGEKVPEITRTV
HydPred	EF2_HUMAN	361	0.14	0	TIHLPSPVTAQKY
HydPred	I2B_CONBE	53	0.73	1	WGGCGHPCRHPGK
HydPred	FINC_HUMAN	363	0.15	0	GEPCVLPFTYNGR
HydPred	RBL_CHLRE	104	0.067	0	IAYVAYPIDLFEE
HydPred	BDS2A_ANTMC	56	0.39	0	LFHGGCPNNYGYN
HydPred	TELO2_HUMAN	422	0.13	0	RIHPEGPPLKFQY
HydPred	U6B_CONPI	13	0.91	1	CAHKGEPCTICCR
HydPred	TELO2_HUMAN	374	0.013	0	LAQLGEPELRDSR
HydPred	CTFA_CONCB	8	0.71	1	RVENKCPHTVCCD
HydPred	COC1B_CONCL	65	0.79	1	WCDQDAPHGNCCD
HydPred	COC1A_CONCL	65	0.69	1	WCDQEAPHGNCCD
HydPred	O16B_CONCL	48	0.45	1	GSRDCGPWCWGQN
HydPred	U7A_CONTU	10	0.82	1	GRDSRCPPVCCMG
HydPred	U6GS_CONGE	10	0.78	1	GRGSRCPPQCCMG
HydPred	CS8A_CONGE	55	0.85	1	TRTCGGPKCTGTC
HydPred	CO1A1_MAMAE	251	0.75	1	AGAPGFPGARGPA
HydPred	CAFF_RIFPA	483	0.55	1	AGAQGTPGEAGKT
HydPred	CO1A2_MAMAE	410	0.71	1	AGARGEPGNIGFP
HydPred	CO1A2_BOVIN	133	0.34	0	AGARGPPGPPGKA
HydPred	CO1A2_MAMAE	815	0.59	1	AGAVGEPGPLGIA
HydPred	CO1A2_MAMAE	491	0.67	1	AGEAGKPGERGIP
HydPred	CO1A2_BOVIN	145	0.21	0	AGEDGHPGKPGRP
HydPred	C1QT9_MOUSE	61	0.82	1	AGEPGHPGGPGKD
HydPred	ADIPO_HUMAN	47	0.92	1	AGIPGHPGHNGAP
HydPred	ADIPO_BOVIN	42	1.0	1	AGIPGHPGHNGTP
HydPred	CAFF_RIFPA	303	0.8	1	AGKRGSPGSPGPA
HydPred	CO1A1_MAMAE	227	0.53	1	AGPAGNPGADGQP
HydPred	CO1A1_MAMAE	128	0.78	1	AGPKGEPGSPGEN
HydPred	CO1A2_BOVIN	256	0.36	0	AGPPGFPGAPGPK
HydPred	CO1A1_MAMAE	185	0.77	1	AGPPGFPGAVGAK
HydPred	CO1A2_BOVIN	190	0.26	0	DGLKGQPGAPGVK
HydPred	CO1A1_MAMAE	998	0.88	1	DGLNGLPGPPGPP
HydPred	CO1A2_HUMAN	62	0.49	1	DGPTGPPGPPGPP
HydPred	C1QB_HUMAN	56	0.61	1	DGQPGTPGIKGEK
HydPred	CAFF_RIFPA	1011	0.79	1	DGRSGPPGPPGPP
HydPred	ADIPO_HUMAN	95	0.67	1	EGPRGFPGIQGRK
HydPred	ADIPO_BOVIN	39	0.83	1	GWMAGIPGHPGHN
HydPred	ADIPO_HUMAN	44	0.83	1	GWMAGIPGHPGHN
HydPred	CAFF_RIFPA	54	0.81	1	IGKRGPPGPAGIA
HydPred	COAA1_CHICK	453	0.64	1	IGPPGMPGAPGAK
HydPred	CAFF_RIFPA	21	0.76	1	IGPRGPPGPPGSP
HydPred	CO1A2_BOVIN	253	0.83	1	IGSAGPPGFPGAP
HydPred	CO1A1_MAMAE	242	0.61	1	KGANGAPGIAGAP
HydPred	C1QT9_MOUSE	58	0.74	1	KGDAGEPGHPGGP
HydPred	C1QB_HUMAN	83	0.64	1	KGDPGIPGNPGKV
HydPred	C1QA_HUMAN	73	0.38	0	KGDQGEPGPSGNP
HydPred	ADIPO_HUMAN	71	0.66	1	KGEKGDPGLIGPK
HydPred	C1QB_HUMAN	65	0.66	1	KGEKGLPGLAGDH
HydPred	CO1A2_BOVIN	202	0.09	0	KGEPGAPGENGTP
HydPred	C1QC_HUMAN	63	0.74	1	KGEPGIPAIPGIR
HydPred	C1QC_HUMAN	81	0.78	1	KGEPGLPGHPGKN
HydPred	CO1A1_MAMAE	131	0.76	1	KGEPGSPGENGAP
HydPred	SFTPD_RAT	170	0.55	1	KGERGAPGEQGAP
HydPred	C1QB_HUMAN	104	0.43	1	KGGPGAPGAPGPK
HydPred	CO1A2_BOVIN	193	0.35	0	KGQPGAPGVKGEP
HydPred	CAFF_RIFPA	285	0.63	1	KGSSGPPGDVGAP
HydPred	CO1A2_MAMAE	824	0.48	1	LGIAGPPGARGPP
HydPred	C1QT9_MOUSE	151	0.84	1	LGPKGLPGPMGPI
HydPred	MBL2_HUMAN	82	0.35	0	LGPPGNPGPSGSP
HydPred	C1QB_HUMAN	35	0.81	1	LSCTGPPAIPGIP
HydPred	SFTPD_RAT	77	0.54	1	MGLSGLPGPRGPV
HydPred	C1QT9_MOUSE	160	0.75	1	MGPIGKPGPRGEA
HydPred	C1QB_HUMAN	101	0.63	1	MGPKGGPGAPGAP
HydPred	C1QC_HUMAN	96	0.86	1	MGPPGMPGVPGPM
HydPred	C1QT9_MOUSE	175	0.75	1	MGPQGEPGVRGMR
HydPred	CO1A2_HUMAN	102	0.19	0	MGPRGPPGAAGAP
HydPred	CO1A2_BOVIN	100	0.36	0	MGPRGPPGASGAP
HydPred	CAFF_RIFPA	432	0.54	1	NGAPGEPGAHGEQ
HydPred	CO1A2_BOVIN	439	0.29	0	NGDSGRPGEPGLM
HydPred	CO1A1_MAMAE	1001	0.83	1	NGLPGPPGPPGPR
HydPred	C1QC_HUMAN	93	0.76	1	NGPMGPPGMPGVP
HydPred	SFTPD_RAT	95	0.47	1	NGSAGEPGPKGER
HydPred	C1QB_HUMAN	41	0.83	1	PAIPGIPGIPGTP
HydPred	CO1A2_HUMAN	108	0.63	1	PGAAGAPGPQGFQ
HydPred	CO1A1_MAMAE	863	0.73	1	PGAEGSPGRDGSP
HydPred	C1QB_HUMAN	107	0.5	1	PGAPGAPGPKGES
HydPred	CAFF_RIFPA	423	0.71	1	PGARGEPGKNGAP
HydPred	CO1A2_BOVIN	106	0.71	1	PGASGAPGPQGFQ
HydPred	CAFF_RIFPA	291	0.7	1	PGDVGAPGHAGEA
HydPred	CO1A2_BOVIN	208	0.3	0	PGENGTPGQTGAR
HydPred	CO1A2_BOVIN	121	0.15	0	PGEPGEPGQTGPA
HydPred	SFTPD_RAT	176	0.39	0	PGEQGAPGNAGAA
HydPred	CO1A2_MAMAE	497	0.69	1	PGERGIPGEFGLP
HydPred	CO1A2_MAMAE	479	0.74	1	PGFQGLPGPSGTA
HydPred	ADIPO_HUMAN	53	0.88	1	PGHNGAPGRDGRD
HydPred	C1QT9_MOUSE	40	0.9	1	PGHNGLPGRDGRD
HydPred	ADIPO_BOVIN	48	0.99	1	PGHNGTPGRDGRD
HydPred	C1QT9_MOUSE	64	0.72	1	PGHPGGPGKDGIR
HydPred	CO1A1_MAMAE	248	0.75	1	PGIAGAPGFPGAR
HydPred	MBL2_HUMAN	47	0.53	1	PGINGFPGKDGRD
HydPred	C1QB_HUMAN	86	0.52	1	PGIPGNPGKVGPK
HydPred	FCN2_HUMAN	86	0.44	1	PGKAGPPGPNGAP
HydPred	CAFF_RIFPA	990	0.72	1	PGKDGQPGPSGRV
HydPred	MBL2_HUMAN	79	0.44	1	PGKLGPPGNPGPS
HydPred	CAFF_RIFPA	429	0.68	1	PGKNGAPGEPGAH
HydPred	CO9A2_CHICK	158	0.73	1	PGKPGPPGHIQGV
HydPred	C1QA_HUMAN	85	0.43	1	PGKVGYPGPSGPL
HydPred	CO4A3_BOVIN	232	0.28	0	PGLKGKPGDTGPP
HydPred	COAA1_CHICK	456	0.51	1	PGMPGAPGAKGEA
HydPred	C1QC_HUMAN	99	0.7	1	PGMPGVPGPMGIP
HydPred	CAFF_RIFPA	312	0.8	1	PGPAGSPGPQGDR
HydPred	C1QB_HUMAN	53	0.75	1	PGPDGQPGTPGIK
HydPred	C1QC_HUMAN	105	0.72	1	PGPMGIPGEPGEE
HydPred	CO1A2_HUMAN	71	0.15	0	PGPPGPPGLGGNF
HydPred	CAFF_RIFPA	1020	0.65	1	PGPPGPPGNSDYG
HydPred	CO1A2_HUMAN	68	0.15	0	PGPPGPPGPPGLG
HydPred	CAFF_RIFPA	1017	0.7	1	PGPPGPPGPPGNS
HydPred	CO1A1_MAMAE	1004	0.75	1	PGPPGPPGPRGRT
HydPred	CO1A1_MAMAE	965	0.76	1	PGPPGSPGEQGPS
HydPred	CAFF_RIFPA	27	0.77	1	PGPPGSPGQQGYQ
HydPred	C1QA_HUMAN	79	0.27	0	PGPSGNPGKVGYP
HydPred	MBL2_HUMAN	88	0.56	1	PGPSGSPGPKGQK
HydPred	CO1A2_BOVIN	406	0.21	0	PGSRGLPGADGRA
HydPred	CAFF_RIFPA	327	0.76	1	PGSRGLPGMTGAS
HydPred	CO1A2_BOVIN	199	0.27	0	PGVKGEPGAPGEN
HydPred	CAFF_RIFPA	321	0.64	1	QGDRGLPGSRGLP
HydPred	CO1A2_BOVIN	115	0.63	1	QGFQGPPGEPGEP
HydPred	C1QT9_MOUSE	31	0.78	1	QGHSGIPGNPGHN
HydPred	CAFF_RIFPA	39	0.68	1	QGLRGEPGDSGPM
HydPred	CO1A2_MAMAE	473	0.69	1	QGPAGPPGFQGLP
HydPred	CO1A2_BOVIN	118	0.21	0	QGPPGEPGEPGQT
HydPred	CO1A1_MAMAE	962	0.8	1	QGPPGPPGSPGEQ
HydPred	CAFF_RIFPA	417	0.45	1	QGRAGPPGARGEP
HydPred	CAFF_RIFPA	276	0.49	1	QGRPGAPGVKGSS
HydPred	CO1A1_MAMAE	212	0.82	1	QGVRGEPGPPGPA
HydPred	C1QT9_MOUSE	76	0.49	1	RGEKGEPGADGRV
HydPred	CO1A1_MAMAE	215	0.72	1	RGEPGPPGPAGAA
HydPred	CO1A1_MAMAE	812	0.71	1	RGERGFPGLPGPS
HydPred	FCN2_HUMAN	77	0.33	0	RGERGPPGPPGKA
HydPred	CO1A2_HUMAN	47	0.14	0	RGERGPPGPPGRD
HydPred	CO1A1_MAMAE	815	0.69	1	RGFPGLPGPSGEP
HydPred	MBL2_HUMAN	73	0.41	1	RGLQGPPGKLGPP
HydPred	CO1A2_BOVIN	136	0.2	0	RGPPGPPGKAGED
HydPred	FCN2_HUMAN	80	0.43	1	RGPPGPPGKAGPP
HydPred	CO1A2_HUMAN	50	0.21	0	RGPPGPPGRDGED
HydPred	CAFF_RIFPA	24	0.78	1	RGPPGPPGSPGQQ
HydPred	CO1A2_BOVIN	226	0.4	0	RGRVGAPGPAGAR
HydPred	CAFF_RIFPA	306	0.54	1	RGSPGSPGPAGSP
HydPred	CAFF_RIFPA	984	0.54	1	RGSQGPPGKDGQP
HydPred	CO1A1_MAMAE	530	0.77	1	RGVQGPPGPAGPR
HydPred	CAFF_RIFPA	339	0.66	1	SGAMGIPGEKGPS
HydPred	C1QT9_MOUSE	34	0.87	1	SGIPGNPGHNGLP
HydPred	CO1A1_MAMAE	959	0.76	1	SGLQGPPGPPGSP
HydPred	CAFF_RIFPA	966	0.74	1	SGPPGAPGPRGAR
HydPred	CAFF_RIFPA	1014	0.78	1	SGPPGPPGPPGPP
HydPred	CO1A2_BOVIN	442	0.52	1	SGRPGEPGLMGPR
HydPred	CAFF_RIFPA	453	0.71	1	TGAAGPPGAAGPT
HydPred	CO1A1_MAMAE	173	0.83	1	TGAAGPPGPTGPA
HydPred	CO1A2_BOVIN	217	0.4	0	TGARGLPGERGRV
HydPred	CAFF_RIFPA	465	0.83	1	TGARGPPGPRGQQ
HydPred	C1QT9_MOUSE	115	0.71	1	TGEQGLPGETGPQ
HydPred	CAFF_RIFPA	273	0.5	1	TGEQGRPGAPGVK
HydPred	CO1A1_MAMAE	182	0.93	1	TGPAGPPGFPGAV
HydPred	C1QB_HUMAN	38	0.71	1	TGPPAIPGIPGIP
HydPred	CO1A2_HUMAN	65	0.63	1	TGPPGPPGPPGPP
HydPred	CAFF_RIFPA	1010	0.3	0	DDGRSGPPGPPGP
HydPred	ADIPO_HUMAN	76	0.56	1	DPGLIGPKGDIGE
HydPred	ADIPO_BOVIN	86	0.96	1	ITGIEGPRGFPGT
HydPred	CAFF_RIFPA	416	0.3	0	LQGRAGPPGARGE
HydPred	ADIPO_MOUSE	94	0.67	1	MTGAEGPRGFPGT
HydPred	CAFF_RIFPA	53	0.58	1	PIGKRGPPGPAGI
HydPred	CAFF_RIFPA	1019	0.65	1	PPGPPGPPGNSDY
HydPred	CAFF_RIFPA	1016	0.6	1	PPGPPGPPGPPGN
HydPred	CAFF_RIFPA	1013	0.51	1	RSGPPGPPGPPGP
HydPred	ADIPO_HUMAN	91	0.64	1	VPGAEGPRGFPGI
HydPred	CO4A3_BOVIN	238	0.16	0	PGDTGPPAAGAVM
HydPred	CO9A2_CHICK	178	0.8	1	CPTNCPPGPKGPQ
HydPred	CO1A2_HUMAN	735	0.35	0	AGAAGQPGAKGER
HydPred	IF4E3_HUMAN	17	0.33	0	AGAREPPGSRAAA
HydPred	CO1A2_HUMAN	522	0.29	0	AGARGAPGPDGNN
HydPred	CO1A2_HUMAN	489	0.71	1	AGARGEPGNIGFP
HydPred	CO1A2_HUMAN	894	0.59	1	AGAVGEPGPLGIA
HydPred	CO1A2_HUMAN	147	0.21	0	AGEDGHPGKPGRP
HydPred	CO1A2_HUMAN	123	0.22	0	AGEPGEPGQTGPA
HydPred	SFPA2_HUMAN	97	0.22	0	AGERGPPGLPAHL
HydPred	CO1A2_HUMAN	570	0.27	0	AGEVGKPGERGLH
HydPred	CO8A2_HUMAN	408	0.33	0	AGKPGVPGERGLP
HydPred	ELN_HUMAN	116	0.43	1	AGLGGVPGVGGLG
HydPred	COAA1_HUMAN	373	0.39	0	AGPAGYPGAKGER
HydPred	CO1A2_HUMAN	771	0.43	1	AGPNGPPGPAGSR
HydPred	CO1A2_HUMAN	258	0.36	0	AGPPGFPGAPGPK
HydPred	CO1A2_HUMAN	396	0.54	1	AGPPGPPGLRGSP
HydPred	CO1A2_HUMAN	1095	0.34	0	AGPPGPPGPPGPP
HydPred	CO1A2_HUMAN	861	0.36	0	AGPPGTPGPQGLL
HydPred	CO1A2_HUMAN	372	0.72	1	AGPQGPPGPSGEE
HydPred	COAA1_HUMAN	74	0.31	0	AGPRGHPGPSGPP
HydPred	CO1A2_HUMAN	711	0.4	0	AGPRGSPGERGEV
HydPred	CO1A2_HUMAN	930	0.24	0	AGRDGNPGNDGPP
HydPred	CO1A2_HUMAN	444	0.68	1	AGRPGEPGLMGPR
HydPred	CO1A2_HUMAN	798	0.48	1	AGRTGPPGPSGIS
HydPred	CO1A2_HUMAN	393	0.51	1	AGSAGPPGPPGLR
HydPred	CO1A2_HUMAN	858	0.34	0	AGTAGPPGTPGPQ
HydPred	CO1A2_HUMAN	420	0.18	0	AGVMGPPGSRGAS
HydPred	CO9A3_HUMAN	132	0.4	0	AGVSGPPGGIGLR
HydPred	CO1A2_HUMAN	678	0.45	1	DGARGAPGAVGAP
HydPred	COLA1_HUMAN	924	0.25	0	DGDHGKPGIQGQP
HydPred	CO1A2_HUMAN	150	0.23	0	DGHPGKPGRPGER
HydPred	CO1A2_HUMAN	192	0.26	0	DGLKGQPGAPGVK
HydPred	CO1A2_HUMAN	624	0.32	0	DGNKGEPGVVGAV
HydPred	CO6A2_HUMAN	321	0.39	0	DGRKGAPGLAGKN
HydPred	CO1A2_HUMAN	1071	0.82	1	DGRTGHPGTVGPA
HydPred	CO6A1_HUMAN	493	0.34	0	EGARGAPGPAGPP
HydPred	CO6A1_HUMAN	555	0.2	0	EGEAGDPGDDNND
HydPred	CO6A2_HUMAN	584	0.28	0	EGEPGPPGDPGLT
HydPred	EMIL2_HUMAN	887	0.3	0	EGFAGAPGYPKSP
HydPred	CO6A1_HUMAN	525	0.51	1	EGFPGFPGYPGNR
HydPred	CO6A2_HUMAN	297	0.43	1	EGPIGFPGPKGVP
HydPred	EMIL1_HUMAN	852	0.45	1	EGPIGPPGPQGEQ
HydPred	CO6A1_HUMAN	583	0.63	1	EGPQGPPGHQGPP
HydPred	CO1A2_HUMAN	471	0.37	0	EGPVGLPGIDGRP
HydPred	TADBP_HUMAN	280	0.41	0	GRFGGNPGGFGNQ
HydPred	CO1A2_HUMAN	1044	0.33	0	HGDQGAPGSVGPA
HydPred	CO1A2_HUMAN	582	0.52	1	HGEFGLPGPAGPR
HydPred	ADIPO_HUMAN	86	0.29	0	IGETGVPGAEGPR
HydPred	COL12_HUMAN	493	0.54	1	IGPAGPPGERGGK
HydPred	CO1A2_HUMAN	255	0.83	1	IGSAGPPGFPGAP
HydPred	CO1A2_HUMAN	315	0.29	0	KGAAGLPGVAGAP
HydPred	C1QA_HUMAN	73	0.38	0	KGDQGEPGPSGNP
HydPred	CO6A1_HUMAN	376	0.43	1	KGEKGEPGADGEA
HydPred	CO1A2_HUMAN	660	0.43	1	KGEKGEPGLRGEI
HydPred	CO1A2_HUMAN	204	0.09	0	KGEPGAPGENGTP
HydPred	CO1A2_HUMAN	549	0.56	1	KGEQGPPGPPGFQ
HydPred	CO1A2_HUMAN	951	0.25	0	KGERGYPGNIGPV
HydPred	COLA1_HUMAN	562	0.53	1	KGNAGFPGLPGPA
HydPred	CO1A2_HUMAN	1020	0.28	0	KGPRGLPGLKGHN
HydPred	CO1A2_HUMAN	504	0.2	0	KGPTGDPGKNGDK
HydPred	CO1A2_HUMAN	195	0.35	0	KGQPGAPGVKGEP
HydPred	CO6A2_HUMAN	288	0.23	0	KGRQGDPGIEGPI
HydPred	CO8A1_HUMAN	449	0.55	1	LGEVGPPGMRGLP
HydPred	CO1A2_HUMAN	903	0.48	1	LGIAGPPGARGPP
HydPred	CO8A1_HUMAN	274	0.47	1	LPGVGKPGVTGFP
HydPred	CO9A3_HUMAN	417	0.4	0	MGDPGLPGPQGLR
HydPred	FCN3_HUMAN	77	0.18	0	MGPKGEPGDPVNL
HydPred	CO1A2_HUMAN	453	0.34	0	MGPRGLPGSPGNI
HydPred	CO1A2_HUMAN	102	0.19	0	MGPRGPPGAAGAP
HydPred	CO1A2_HUMAN	534	0.62	1	NGAQGPPGPQGVQ
HydPred	CO1A2_HUMAN	441	0.57	1	NGDAGRPGEPGLM
HydPred	CO1A2_HUMAN	1032	0.32	0	NGLQGLPGIAGHH
HydPred	CO6A1_HUMAN	522	0.53	1	NGTEGFPGFPGYP
HydPred	CO6A1_HUMAN	543	0.35	0	NGTKGYPGLKGDE
HydPred	CO1A2_HUMAN	108	0.63	1	PGAAGAPGPQGFQ
HydPred	FCN3_HUMAN	53	0.58	1	PGAPGSPGEKGAP
HydPred	CO1A2_HUMAN	909	0.25	0	PGARGPPGAVGSP
HydPred	CO1A2_HUMAN	684	0.76	1	PGAVGAPGPAGAT
HydPred	CO1A2_HUMAN	915	0.27	0	PGAVGSPGVNGAP
HydPred	CO6A2_HUMAN	363	0.33	0	PGEAGSPGERGDQ
HydPred	CO1A2_HUMAN	210	0.3	0	PGENGTPGQTGAR
HydPred	COAA1_HUMAN	205	0.58	1	PGERGLPGPQGPT
HydPred	SFTA1_HUMAN	97	0.19	0	PGERGPPGLPAHL
HydPred	CO1A2_HUMAN	261	0.7	1	PGFPGAPGPKGEI
HydPred	CO6A1_HUMAN	528	0.38	0	PGFPGYPGNRGAP
HydPred	CO1A2_HUMAN	558	0.3	0	PGFQGLPGPSGPA
HydPred	CO6A1_HUMAN	589	0.51	1	PGHQGPPGPDECE
HydPred	CO1A2_HUMAN	477	0.1	0	PGIDGRPGPIGPA
HydPred	CO1A2_HUMAN	876	0.16	0	PGILGLPGSRGER
HydPred	COLA1_HUMAN	833	0.48	1	PGIPGPPGPIGPE
HydPred	CO1A2_HUMAN	153	0.12	0	PGKPGRPGERGVV
HydPred	C1QA_HUMAN	85	0.43	1	PGKVGYPGPSGPL
HydPred	C1QC_HUMAN	45	0.67	1	PGLPGAPGKDGYD
HydPred	CO6A1_HUMAN	265	0.4	0	PGLRGDPGFEGER
HydPred	CO1A2_HUMAN	402	0.32	0	PGLRGSPGSRGLP
HydPred	CO1A2_HUMAN	789	0.41	1	PGMTGFPGAAGRT
HydPred	CO1A2_HUMAN	936	0.38	0	PGNDGPPGRDGQP
HydPred	CO1A2_HUMAN	495	0.2	0	PGNIGFPGPKGPT
HydPred	EMIL1_HUMAN	837	0.27	0	PGPAGPPGSPGKD
HydPred	CO6A1_HUMAN	421	0.59	1	PGPDGAPGERGGP
HydPred	CO6A2_HUMAN	581	0.35	0	PGPEGEPGPPGDP
HydPred	CO6A2_HUMAN	587	0.31	0	PGPPGDPGLTECD
HydPred	CO1A2_HUMAN	1098	0.28	0	PGPPGPPGPPGVS
HydPred	CO1A2_HUMAN	1101	0.26	0	PGPPGPPGVSGGG
HydPred	CO1A2_HUMAN	330	0.25	0	PGPRGIPGPVGAA
HydPred	CO9A2_HUMAN	582	0.42	1	PGPRGVPGIVGAV
HydPred	CO1A2_HUMAN	942	0.55	1	PGRDGQPGHKGER
HydPred	ATPA_HUMAN	338	0.35	0	PGREAYPGDVFYL
HydPred	CO1A2_HUMAN	408	0.21	0	PGSRGLPGADGRA
HydPred	CO1A2_HUMAN	201	0.27	0	PGVKGEPGAPGEN
HydPred	CO1A2_HUMAN	921	0.23	0	PGVNGAPGEAGRD
HydPred	CO8A1_HUMAN	280	0.41	1	PGVTGFPGPQGPL
HydPred	COSA1_HUMAN	385	0.3	0	PIGVGEPGQPGPR
HydPred	FCN3_HUMAN	50	0.64	1	PSCPGAPGSPGEK
HydPred	CO6A2_HUMAN	483	0.32	0	QGALGEPGKQGSR
HydPred	CO9A1_HUMAN	747	0.46	1	QGATGLPGVQGPP
HydPred	CO8A1_HUMAN	440	0.27	0	QGFPGKPGFLGEV
HydPred	CO1A2_HUMAN	870	0.51	1	QGLLGAPGILGLP
HydPred	CO1A2_HUMAN	120	0.29	0	QGPAGEPGEPGQT
HydPred	CO1A2_HUMAN	1092	0.16	0	QGPAGPPGPPGPP
HydPred	CTHR1_HUMAN	63	0.39	0	QGPAGVPGRDGSP
HydPred	COAA1_HUMAN	352	0.47	1	QGPKGIPGSHGLP
HydPred	CO1A2_HUMAN	552	0.36	0	QGPPGPPGFQGLP
HydPred	CO6A2_HUMAN	492	0.15	0	QGSRGDPGDAGPR
HydPred	COAA1_HUMAN	65	0.24	0	QGTPGPPGPAGPR
HydPred	CO6A1_HUMAN	259	0.35	0	QPARGPPGLRGDP
HydPred	CO1A2_HUMAN	651	0.26	0	RGAAGIPGGKGEK
HydPred	CO6A1_HUMAN	484	0.49	1	RGDEGPPGSEGAR
HydPred	CO1A2_HUMAN	783	0.23	0	RGDGGPPGMTGFP
HydPred	CO1A2_HUMAN	1011	0.37	0	RGDKGEPGEKGPR
HydPred	SCG1_HUMAN	107	0.15	0	RGEAGAPGEEDIQ
HydPred	CO1A2_HUMAN	885	0.66	1	RGERGLPGVAGAV
HydPred	CO1A2_HUMAN	594	0.28	0	RGERGPPGESGAA
HydPred	CO1A2_HUMAN	288	0.24	0	RGEVGLPGLSGPV
HydPred	CO1A2_HUMAN	456	0.22	0	RGLPGSPGNIGPA
HydPred	EMID1_HUMAN	347	0.43	1	RGLRGEPGPQGSA
HydPred	CO1A2_HUMAN	348	0.44	1	RGLVGEPGPAGSK
HydPred	CO1A2_HUMAN	138	0.22	0	RGPAGPPGKAGED
HydPred	CO6A2_HUMAN	357	0.4	0	RGPDGYPGEAGSP
HydPred	COSA1_HUMAN	397	0.63	1	RGPEGVPGERGLP
HydPred	CO8A1_HUMAN	231	0.63	1	RGPKGLPGPQGLR
HydPred	CO6A1_HUMAN	445	0.4	0	RGPRGDPGEAGPQ
HydPred	CO6A2_HUMAN	575	0.43	1	RGPRGVPGPEGEP
HydPred	CO1A2_HUMAN	615	0.18	0	RGPSGPPGPDGNK
HydPred	CO1A2_HUMAN	228	0.4	0	RGRVGAPGPAGAR
HydPred	CO1A2_HUMAN	807	0.36	0	SGISGPPGPPGPA
HydPred	CO8A2_HUMAN	405	0.47	1	SGLAGKPGVPGER
HydPred	CO1A2_HUMAN	363	0.43	1	SGNKGEPGSAGPQ
HydPred	CO1A2_HUMAN	810	0.25	0	SGPPGPPGPAGKE
HydPred	CO1A2_HUMAN	642	0.32	0	SGPSGLPGERGAA
HydPred	CO1A2_HUMAN	297	0.26	0	SGPVGPPGNPGAN
HydPred	ITIH4_HUMAN	673	0.29	0	SRQLGLPGPPDVP
HydPred	C1QC_HUMAN	36	0.84	1	TGCYGIPGMPGLP
HydPred	COAA1_HUMAN	217	0.38	0	TGPSGPPGVGKRG
HydPred	PAXI_HUMAN	324	0.36	0	TGSSSPPGGPPKP
HydPred	FCN1_HUMAN	54	0.38	0	TILRGCPGLPGAP
HydPred	CO1A2_HUMAN	963	0.18	0	VGAAGAPGPHGPV
HydPred	CO1A2_HUMAN	840	0.68	1	VGAVGPPGFAGEK
HydPred	COSA1_HUMAN	388	0.2	0	VGEPGQPGPRGPE
HydPred	COAA1_HUMAN	135	0.44	1	VGPAGLPGPRGPP
HydPred	CO1A2_HUMAN	300	0.41	1	VGPPGNPGANGLT
HydPred	CO8A1_HUMAN	425	0.49	1	VGPQGPPGPKGEP
HydPred	C1QC_HUMAN	39	0.77	1	YGIPGMPGLPGAP
HydPred	CO1A2_HUMAN	965	0.001	0	AAGAPGPHGPVGP
HydPred	CO1A2_HUMAN	110	0.015	0	AAGAPGPQGFQGP
HydPred	CO1A2_HUMAN	704	0.001	0	AAGPAGPAGPRGS
HydPred	CO1A2_HUMAN	767	0.0	0	AAGPAGPNGPPGP
HydPred	CO1A2_HUMAN	797	0.005	0	AAGRTGPPGPSGI
HydPred	CO6A1_HUMAN	576	0.002	0	AKGYRGPEGPQGP
HydPred	K7ENT7_HUMAN	27	0.091	0	ALRPPPPLGTAGQ
HydPred	CO1A2_HUMAN	968	0.002	0	APGPHGPVGPAGK
HydPred	CO1A2_HUMAN	1049	0.005	0	APGSVGPAGPRGP
HydPred	CO1A2_HUMAN	536	0.011	0	AQGPPGPQGVQGG
HydPred	CO1A2_HUMAN	524	0.012	0	ARGAPGPDGNNGA
HydPred	CO1A2_HUMAN	686	0.069	0	AVGAPGPAGATGD
HydPred	CO1A2_HUMAN	896	0.0	0	AVGEPGPLGIAGP
HydPred	CO1A2_HUMAN	275	0.0	0	AVGNAGPAGPAGP
HydPred	CO1A2_HUMAN	998	0.011	0	AVGPRGPSGPQGI
HydPred	CO1A2_HUMAN	635	0.1	0	AVGTAGPSGPSGL
HydPred	CO6A1_HUMAN	258	0.16	0	CQPARGPPGLRGD
HydPred	ADRO_HUMAN	48	0.097	0	CVVGSGPAGFYTA
HydPred	CO6A1_HUMAN	450	0.008	0	DPGEAGPQGDQGR
HydPred	CO1A2_HUMAN	701	0.089	0	EAGAAGPAGPAGP
HydPred	CO6A1_HUMAN	474	0.003	0	EAGPIGPKGYRGD
HydPred	CO1A2_HUMAN	392	0.11	0	EAGSAGPPGPPGL
HydPred	CO1A2_HUMAN	857	0.16	0	EAGTAGPPGTPGP
HydPred	CO1A2_HUMAN	584	0.0	0	EFGLPGPAGPRGE
HydPred	CO1A2_HUMAN	755	0.011	0	ENGVVGPTGPVGA
HydPred	CO1A2_HUMAN	1016	0.007	0	EPGEKGPRGLPGL
HydPred	CO1A2_HUMAN	449	0.002	0	EPGLMGPRGLPGS
HydPred	COSA1_HUMAN	390	0.009	0	EPGQPGPRGPEGV
HydPred	CO1A2_HUMAN	368	0.001	0	EPGSAGPQGPPGP
HydPred	CO1A2_HUMAN	551	0.014	0	EQGPPGPPGFQGL
HydPred	CO1A2_HUMAN	746	0.012	0	ERGAKGPKGENGV
HydPred	CO1A2_HUMAN	719	0.017	0	ERGEVGPAGPNGF
HydPred	COAA1_HUMAN	207	0.0	0	ERGLPGPQGPTGP
HydPred	COAA1_HUMAN	125	0.002	0	ERGPYGPKGDVGP
HydPred	CO1A2_HUMAN	602	0.013	0	ESGAAGPTGPIGS
HydPred	CO1A2_HUMAN	986	0.001	0	ETGPSGPVGPAGA
HydPred	CO1A2_HUMAN	839	0.14	0	EVGAVGPPGFAGE
HydPred	CO1A2_HUMAN	722	0.002	0	EVGPAGPNGFAGP
HydPred	CO1A2_HUMAN	263	0.064	0	FPGAPGPKGEIGA
HydPred	CO1A2_HUMAN	500	0.005	0	FPGPKGPTGDPGK
HydPred	R4GMR5_HUMAN	17	0.14	0	GFSSSGPAATSGA
HydPred	CO1A2_HUMAN	548	0.004	0	GKGEQGPPGPPGF
HydPred	HNRPM_HUMAN	331	0.19	0	GMGNIGPAGMGME
HydPred	F5H7C1_HUMAN	155	0.13	0	GNQSQGPPPRPGK
HydPred	ASPC1_HUMAN	255	0.2	0	GQRLGGPPGPTRP
HydPred	CO1A2_HUMAN	479	0.001	0	IDGRPGPIGPAGA
HydPred	CO6A2_HUMAN	260	0.002	0	IPGPSGPKGYRGQ
HydPred	COLA1_HUMAN	932	0.34	0	IQGQPGPPGICDP
HydPred	CO1A2_HUMAN	809	0.15	0	ISGPPGPPGPAGK
HydPred	CO1A2_HUMAN	587	0.0	0	LPGPAGPRGERGP
HydPred	CO1A2_HUMAN	296	0.058	0	LSGPVGPPGNPGA
HydPred	CO1A2_HUMAN	350	0.002	0	LVGEPGPAGSKGE
HydPred	CO1A2_HUMAN	278	0.0	0	NAGPAGPAGPRGE
HydPred	CO1A2_HUMAN	497	0.012	0	NIGFPGPKGPTGD
HydPred	C1T9A_HUMAN	132	0.006	0	NKGDVGPTGPEGP
HydPred	C1T9B_HUMAN	132	0.006	0	NKGDVGPTGPEGP
HydPred	CO1A2_HUMAN	533	0.004	0	NNGAQGPPGPQGV
HydPred	CO1A2_HUMAN	935	0.032	0	NPGNDGPPGRDGQ
HydPred	CO1A2_HUMAN	983	0.007	0	NRGETGPSGPVGP
HydPred	CO1A2_HUMAN	995	0.008	0	PAGAVGPRGPSGP
HydPred	CO1A2_HUMAN	467	0.07	0	PAGKEGPVGLPGI
HydPred	CO1A2_HUMAN	281	0.0	0	PAGPAGPRGEVGL
HydPred	CO1A2_HUMAN	770	0.0	0	PAGPNGPPGPAGS
HydPred	CO1A2_HUMAN	1055	0.002	0	PAGPRGPAGPSGP
HydPred	CO1A2_HUMAN	1061	0.001	0	PAGPSGPAGKDGR
HydPred	CO6A2_HUMAN	583	0.05	0	PEGEPGPPGDPGL
HydPred	CO6A1_HUMAN	582	0.055	0	PEGPQGPPGHQGP
HydPred	CO1A2_HUMAN	971	0.034	0	PHGPVGPAGKHGN
HydPred	CO6A2_HUMAN	299	0.007	0	PIGFPGPKGVPGF
HydPred	CO1A2_HUMAN	254	0.025	0	PIGSAGPPGFPGA
HydPred	CO1A2_HUMAN	611	0.018	0	PIGSRGPSGPPGP
HydPred	CO1A2_HUMAN	902	0.12	0	PLGIAGPPGARGP
HydPred	CO1A2_HUMAN	98	0.001	0	PMGLMGPRGPPGA
HydPred	CO1A2_HUMAN	728	0.0	0	PNGFAGPAGAAGQ
HydPred	CO1A2_HUMAN	773	0.0	0	PNGPPGPAGSRGD
HydPred	CO1A2_HUMAN	908	0.001	0	PPGARGPPGAVGS
HydPred	CO6A1_HUMAN	588	0.21	0	PPGHQGPPGPDEC
HydPred	CO1A2_HUMAN	812	0.003	0	PPGPPGPAGKEGL
HydPred	CO1A2_HUMAN	1100	0.003	0	PPGPPGPPGVSGG
HydPred	CO1A2_HUMAN	863	0.036	0	PPGTPGPQGLLGA
HydPred	CO1A2_HUMAN	374	0.003	0	PQGPPGPSGEEGK
HydPred	CO1A2_HUMAN	593	0.13	0	PRGERGPPGESGA
HydPred	CO1A2_HUMAN	332	0.053	0	PRGIPGPVGAAGA
HydPred	CO1A2_HUMAN	1001	0.003	0	PRGPSGPQGIRGD
HydPred	CO6A2_HUMAN	577	0.039	0	PRGVPGPEGEPGP
HydPred	CO1A2_HUMAN	806	0.098	0	PSGISGPPGPPGP
HydPred	HMCS2_HUMAN	207	0.1	0	PSGNARPTGGAGA
HydPred	CO1A2_HUMAN	617	0.001	0	PSGPPGPDGNKGE
HydPred	CO1A2_HUMAN	989	0.068	0	PSGPVGPAGAVGP
HydPred	CO1A2_HUMAN	764	0.002	0	PVGAAGPAGPNGP
HydPred	CO1A2_HUMAN	419	0.049	0	RAGVMGPPGSRGA
HydPred	CO1A2_HUMAN	482	0.005	0	RPGPIGPAGARGE
HydPred	CO1A2_HUMAN	395	0.02	0	SAGPPGPPGLRGS
HydPred	CO1A2_HUMAN	371	0.04	0	SAGPQGPPGPSGE
HydPred	VWCE_HUMAN	303	0.15	0	SPGHSPPSGAPGP
HydPred	COLA1_HUMAN	832	0.23	0	SPGIPGPPGPIGP
HydPred	CO1A2_HUMAN	782	0.25	0	SRGDGGPPGMTGF
HydPred	CO1A2_HUMAN	614	0.057	0	SRGPSGPPGPDGN
HydPred	CO1A2_HUMAN	1052	0.0	0	SVGPAGPRGPAGP
HydPred	CO1A2_HUMAN	638	0.017	0	TAGPSGPSGLPGE
HydPred	CO1A2_HUMAN	758	0.17	0	VVGPTGPVGAAGP
HydPred	CO1A2_HUMAN	956	0.013	0	YPGNIGPVGAAGA
HydPred	NUAK2_HUMAN	273	0.35	0	YREPPKPSDACGL
HydPred	CO6A1_HUMAN	579	0.023	0	YRGPEGPQGPPGH
HydPred	SOBP_HUMAN	741	0.41	1	AKSAEPPPEQPPP
HydPred	HCN2_HUMAN	772	0.14	0	APAAASPGPPPPA
HydPred	ATPK_HUMAN	8	0.25	0	ASVGECPAPVPVK
HydPred	REPS2_HUMAN	482	0.21	0	DPPTPPPRPQKTH
HydPred	FIBB_HUMAN	61	0.16	0	EAPSLRPAPPPIS
HydPred	REPS2_HUMAN	481	0.24	0	EDPPTPPPRPQKT
HydPred	G5E9C8_HUMAN	1137	0.26	0	EVPVPPPVPPRRR
HydPred	G5E9C8_HUMAN	1133	0.21	0	KGTDEVPVPPPVP
HydPred	ITIH6_HUMAN	879	0.14	0	KPETPNPHMPQTP
HydPred	REPS2_HUMAN	478	0.29	0	KRGEDPPTPPPRP
HydPred	HCN2_HUMAN	763	0.23	0	LVRRPPPGPAPAA
HydPred	ITIH6_HUMAN	887	0.23	0	MPQTPLPPRPDRP
HydPred	FGD1_HUMAN	176	0.083	0	MPRMPPPLEPIPP
HydPred	KAT2A_HUMAN	16	0.021	0	PAPAAQPRPLQSP
HydPred	IF4E_HUMAN	12	0.089	0	PETTPTPNPPTTE
HydPred	D6REZ4_HUMAN	911	0.46	1	PLPTPPPAPPPEP
HydPred	ATL4_HUMAN	633	0.069	0	PPLAPAPRPARTP
HydPred	PSMD3_HUMAN	32	0.14	0	PPPPPAPQDVEMK
HydPred	LMOD2_HUMAN	427	0.53	1	PPPPPPPPPPPPP
HydPred	LMOD2_HUMAN	428	0.52	1	PPPPPPPPPPPPS
HydPred	J3KS33_HUMAN	27	0.63	1	PQRDPPPPPPPPP
HydPred	KAT2A_HUMAN	10	0.23	0	PSQAPTPAPAAQP
HydPred	FUS_HUMAN	452	0.07	0	QCKAPKPDGPGGG
HydPred	J3KS33_HUMAN	28	0.7	1	QRDPPPPPPPPPL
HydPred	HMGA1_HUMAN	34	0.21	0	RPRKQPPVSPGTA
HydPred	J3KS33_HUMAN	26	0.36	0	SPQRDPPPPPPPP
HydPred	G5E9C8_HUMAN	1136	0.13	0	DEVPVPPPVPPRR
HydPred	SOBP_HUMAN	740	0.19	0	GAKSAEPPPEQPP
HydPred	PAXI_HUMAN	323	0.18	0	KTGSSSPPGGPPK
HydPred	REPS2_HUMAN	477	0.051	0	MKRGEDPPTPPPR
HydPred	CNTN1_HUMAN	160	0.23	0	MVLLCDPPYHFPD
HydPred	SYP2L_HUMAN	714	0.11	0	PMAPKTPPPMTPK
HydPred	H6ST3_HUMAN	78	0.11	0	PPPPRGPPEGPRG
HydPred	H7BYE4_HUMAN	97	0.061	0	PQRVSRPPVNQPP
HydPred	RNF44_HUMAN	58	0.12	0	RLPSQQPPSRPPH
HydPred	NOP2_HUMAN	782	0.37	0	TPKGPQPPTVSPI
HydPred	H12_HUMAN	13	0.17	0	AAPAAAPPAEKAP
HydPred	GLU2B_HUMAN	290	0.18	0	ALPTDLPAPSAPD
HydPred	FGD1_HUMAN	183	0.39	0	LEPIPPPPSRPLP
HydPred	MYL3_HUMAN	29	0.022	0	PAPPPEPERPKEV
HydPred	H0YLP6_HUMAN	74	0.3	0	PPPMCGPPSTRML
HydPred	H6ST3_HUMAN	79	0.11	0	PPPRGPPEGPRGA
HydPred	KDF1_HUMAN	13	0.15	0	PRPASGPPRLGPW
HydPred	ATRIP_HUMAN	24	0.41	1	PRPGPPPGTGHPP
HydPred	H14_HUMAN	12	0.21	0	PAAPAAPAPAEKT
HydPred	E7ET42_HUMAN	580	0.2	0	PGPPSTPKHKKSQ
HydPred	SPRR3_HUMAN	118	0.033	0	PGSIKVPDQGFIK
HydPred	J3KP74_HUMAN	586	0.2	0	PTTLKEPAPTTPK
HydPred	J3KP74_HUMAN	594	0.051	0	PTTPKKPAPKELA
HydPred	H15_HUMAN	19	0.12	0	APVEKSPAKKKAT
HydPred	NFH_HUMAN	615	0.073	0	KEEAKSPAEAKSP
HydPred	HYOU1_HUMAN	666	0.031	0	KSEAQKPSEKAEA
HydPred	H12_HUMAN	19	0.067	0	PPAEKAPVKKKAA
HydPred	BRD3_HUMAN	488	0.009	0	QAPVNKPKKKKEK
HydPred	BRD4_HUMAN	536	0.03	0	QPQQNKPKKKEKD
HydPred	ENPL_HUMAN	292	0.049	0	TETVEEPMEEEEA
HydPred	IGHG1_HUMAN	154	0.006	0	DVSHEDPEVKFNW
HydPred	IGHG2_HUMAN	150	0.006	0	DVSHEDPEVQFNW
HydPred	RAN_HUMAN	58	0.002	0	FHTNRGPIKFNVW
HydPred	CSRP1_HUMAN	100	0.35	0	EAPGHRPTTNPNA
HydPred	RNF44_HUMAN	59	0.45	1	LPSQQPPSRPPHL
HydPred	RNF44_HUMAN	63	0.14	0	QPPSRPPHLPVEE
HydPred	F2Z2X8_HUMAN	165	0.17	0	REPGVHPPIPPKP
HydPred	CABP1_HUMAN	106	0.13	0	RLPGSCPATPQSS
HydPred	DYN1_HUMAN	841	0.25	0	RPNRAPPGVPSRS
HydPred	VWCE_HUMAN	307	0.19	0	SPPSGAPGPPAGV
HydPred	LPP_HUMAN	363	0.2	0	TDPVSAPCAPPLQ
HydPred	IGHG1_HUMAN	110	0.55	1	DKTHTCPPCPAPE
HydPred	IGHG3_HUMAN	112	0.62	1	DTTHTCPRCPEPK
HydPred	J3KP74_HUMAN	591	0.014	0	EPAPTTPKKPAPK
HydPred	H6ST3_HUMAN	72	0.11	0	ERRPQLPPPPRGP
HydPred	H14_HUMAN	9	0.32	0	ETAPAAPAAPAPA
HydPred	IGHG4_HUMAN	107	0.34	0	KYGPPCPSCPAPE
HydPred	SMTL2_HUMAN	106	0.25	0	PSPPPAPGVPDRA
HydPred	B7Z6L6_HUMAN	18	0.17	0	PWIPPNPTSPPAS
HydPred	OSTF1_HUMAN	8	0.18	0	SKPPPKPVKPGQV
HydPred	M0QZL2_HUMAN	166	0.066	0	AAWTPRPRPTASM
HydPred	ANKR2_HUMAN	138	0.17	0	ASHEPPPEPEEIT
HydPred	H0Y3A3_HUMAN	612	0.16	0	FTRLPSPTPENKD
HydPred	REPS2_HUMAN	480	0.48	1	GEDPPTPPPRPQK
HydPred	H3BMM9_HUMAN	26	0.24	0	KSSTRAPSPTKRK
HydPred	CAH1_HUMAN	22	0.02	0	QWSKLYPIANGNN
HydPred	REG1B_HUMAN	129	0.16	0	SWDTGSPSSANAG
HydPred	REG1A_HUMAN	129	0.23	0	SWGIGAPSSVNPG
HydPred	TXND2_HUMAN	231	0.054	0	AKTSVKPSQPKES
HydPred	B7Z6L6_HUMAN	22	0.3	0	PNPTSPPASPKCA
HydPred	EMIL1_HUMAN	150	0.014	0	PRPLARPARPNLS
HydPred	SRC8_HUMAN	416	0.25	0	PTEERLPSSPVYE
HydPred	H0YFY4_HUMAN	8	0.11	0	PTGEPSPKRPRGR
HydPred	ZYX_HUMAN	333	0.28	0	EKQHPVPPPAQNQ
HydPred	MYL1_HUMAN	10	0.018	0	KKDVKKPVAAAAA
HydPred	SERPH_HUMAN	30	0.15	0	PAAAAAPGTAEKL
HydPred	SHPS1_HUMAN	162	0.044	0	PAARATPQHTVSF
HydPred	H15_HUMAN	12	0.047	0	PAETATPAPVEKS
HydPred	F8WDY8_HUMAN	15	0.14	0	PHQEDSPKPQDPG
HydPred	TXND2_HUMAN	240	0.008	0	PKESDIPKSPEET
HydPred	BASP1_HUMAN	37	0.085	0	TEEEGTPKESEPQ
HydPred	SERPH_HUMAN	24	0.1	0	AAEVKKPAAAAAP
HydPred	MBOA7_HUMAN	276	0.24	0	ARAGGGPTLQCPP
HydPred	LMOD1_HUMAN	509	0.31	0	AVAKGSPKPSPQP
HydPred	FIBA_HUMAN	565	0.66	1	ESSSHHPGIAEFP
HydPred	H1X_HUMAN	131	0.4	0	GERRGAPAAATAP
HydPred	MUC13_HUMAN	387	0.42	1	KKSGGAPECACVP
HydPred	H7BYE4_HUMAN	98	0.47	1	QRVSRPPVNQPPP
HydPred	EMIL1_HUMAN	277	0.26	0	SGGSRAPAPASAP
HydPred	MSMB_HUMAN	26	0.16	0	ASCYFIPNEGVPG
HydPred	SUN2_HUMAN	315	0.35	0	ELRQGAPGQGGGG
HydPred	ELN_HUMAN	677	0.28	0	LGGVGIPGGVVGA
HydPred	VWCE_HUMAN	302	0.16	0	LSPGHSPPSGAPG
HydPred	ELN_HUMAN	142	0.055	0	VKPGKVPGVGLPG
HydPred	ELN_HUMAN	147	0.2	0	VPGVGLPGVYPGG
HydPred	CF155_HUMAN	15	0.18	0	APECGAPALPRPQ
HydPred	CKLF2_HUMAN	240	0.26	0	PPEPGKPPGPAKG
HydPred	NDUBB_HUMAN	54	0.072	0	PPEPTTPWQEDPE
HydPred	PIM2_HUMAN	18	0.36	0	PPGTPTPPPGGKD
HydPred	HCN2_HUMAN	767	0.45	1	PPPGPAPAAASPG
HydPred	EST1_HUMAN	73	0.041	0	PPQPAEPWSFVKN
HydPred	PP1RB_HUMAN	116	0.31	0	PPQPPDPSQPPPG
HydPred	F5H7C1_HUMAN	141	0.14	0	PPRPGKPEGPPPQ
HydPred	SYN1_HUMAN	621	0.056	0	PPTTQQPRPSGPG
HydPred	G5E9C8_HUMAN	1139	0.22	0	PVPPPVPPRRRPE
HydPred	IGHG2_HUMAN	108	0.72	1	CCVECPPCPAPPV
HydPred	TKT_HUMAN	289	0.13	0	KILATPPQEDAPS
HydPred	IGHG1_HUMAN	111	0.7	1	KTHTCPPCPAPEL
HydPred	CKLF2_HUMAN	241	0.28	0	PEPGKPPGPAKGK
HydPred	AOC3_HUMAN	313	0.09	0	PPGPAPPLQFYPQ
HydPred	CKLF2_HUMAN	229	0.042	0	PQQGKGPEPAKPP
HydPred	ITIH6_HUMAN	888	0.12	0	PQTPLPPRPDRPR
HydPred	H6ST3_HUMAN	73	0.37	0	RRPQLPPPPRGPP
HydPred	CQ047_HUMAN	389	0.11	0	TYMSQGPTPRYPE
HydPred	GRIN1_HUMAN	786	0.25	0	EAAAPPPGPRTRD
HydPred	GRIN1_HUMAN	785	0.17	0	PEAAAPPPGPRTR
HydPred	NHRF1_HUMAN	123	0.11	0	PGQAEPPAAAEVQ
HydPred	PIM2_HUMAN	19	0.39	0	PGTPTPPPGGKDR
HydPred	IF4E3_HUMAN	10	0.071	0	PPAAAPPAGAREP
HydPred	MBOA7_HUMAN	282	0.63	1	PTLQCPPPSSPEK
HydPred	ECM1_HUMAN	47	0.32	0	VGYAAPPSPPLSR
HydPred	EBP_HUMAN	13	0.12	0	PLHPYWPQHLRLD
HydPred	GROA_HUMAN	13	0.003	0	SAAPSNPRLLRVA
HydPred	ACTB_HUMAN	112	0.001	0	TEAPLNPKANREK
HydPred	ACTG_HUMAN	112	0.001	0	TEAPLNPKANREK
HydPred	SF3B3_HUMAN	456	0.44	1	SELPGNPNAVWTV
HydPred	ACTN1_HUMAN	15	0.11	0	TNDYMQPEEDWDR
HydPred	CX6B2_HUMAN	10	0.28	0	VEAQEPPKGKWST
HydPred	C163A_HUMAN	899	0.34	0	VQCPKGPDTLWQC
HydPred	IF2B3_HUMAN	45	0.24	0	YAFVDCPDESWAL
HydPred	AMPB_HUMAN	148	0.4	0	YRVGEGPGVCWLA
HydPred	ASC_HUMAN	153	0.062	0	QAVRAEPTNPSKM
HydPred	PEBP1_HUMAN	21	0.051	0	QEVDEQPQHPLHV
HydPred	H12_HUMAN	14	0.056	0	APAAAPPAEKAPV
HydPred	H14_HUMAN	14	0.4	0	APAAPAPAEKTPV
HydPred	CALR_HUMAN	228	0.11	0	RAKIDDPTDSKPE
HydPred	H1X_HUMAN	139	0.26	0	AATAPAPTAHKAK
HydPred	TYB4_HUMAN	30	0.27	0	QEKNPLPSKETIE
HydPred	CO6A2_HUMAN	704	0.33	0	AGGTWTPSALKFA
HydPred	PRDX1_HUMAN	179	0.3	0	CPAGWKPGSDTIK
HydPred	PRDX2_HUMAN	178	0.3	0	CPAGWKPGSDTIK
HydPred	FINC_HUMAN	1925	0.073	0	LLVSWQPPRARIT
HydPred	DEST_HUMAN	106	0.034	0	MFFLWAPELAPLK
HydPred	PDLI7_HUMAN	157	0.059	0	NTEDWRPRPGTGQ
HydPred	TBA8_HUMAN	348	0.13	0	QFVDWCPTGFKVG
HydPred	TBA1C_HUMAN	348	0.13	0	QFVDWCPTGFKVG
HydPred	TBA4A_HUMAN	348	0.13	0	QFVDWCPTGFKVG
HydPred	TBA1A_HUMAN	348	0.13	0	QFVDWCPTGFKVG
HydPred	TBA3E_HUMAN	348	0.13	0	QFVDWCPTGFKVG
HydPred	KPYM_HUMAN	517	0.075	0	VLTGWRPGSGFTN
HydPred	IGHA1_HUMAN	164	0.12	0	VTFTWTPSSGKSA
HydPred	TBB4B_HUMAN	346	0.059	0	YFVEWIPNNVKTA
HydPred	TBB4A_HUMAN	346	0.059	0	YFVEWIPNNVKTA
HydPred	TBB2A_HUMAN	346	0.059	0	YFVEWIPNNVKTA
HydPred	TBB2B_HUMAN	346	0.059	0	YFVEWIPNNVKTA
HydPred	TBB5_HUMAN	346	0.059	0	YFVEWIPNNVKTA
HydPred	TBB6_HUMAN	346	0.048	0	YFVEWIPNNVKVA
HydPred	TBB3_HUMAN	346	0.048	0	YFVEWIPNNVKVA
HydPred	CU086_HUMAN	10	0.04	0	ARPPRFPDDGSWR
HydPred	SAAL1_HUMAN	8	0.4	0	DRNPSPPPPGRDK
HydPred	ZYX_HUMAN	334	0.23	0	KQHPVPPPAQNQN
HydPred	SF3B2_HUMAN	21	0.48	1	LPPPPPPGHYGAW
HydPred	RNF44_HUMAN	62	0.45	1	QQPPSRPPHLPVE
HydPred	K7ENT7_HUMAN	25	0.28	0	DLALRPPPPLGTA
HydPred	D6REZ4_HUMAN	910	0.16	0	LPLPTPPPAPPPE
HydPred	SF3B2_HUMAN	20	0.35	0	QLPPPPPPGHYGA
HydPred	H6ST3_HUMAN	69	0.067	0	EEWERRPQLPPPP
HydPred	FGD1_HUMAN	179	0.11	0	MPPPLEPIPPPPS
HydPred	AMPB_HUMAN	155	0.15	0	GVCWLAPEQTAGK
HydPred	PRKRA_HUMAN	143	0.075	0	HHGWRLPEYTLSQ
HydPred	IPO5_HUMAN	159	0.21	0	HIFWNFPGIFGNQ
HydPred	A1AT_HUMAN	221	0.12	0	KGKWERPFEVKDT
HydPred	CBPA1_HUMAN	56	0.31	0	LDFWRGPAHPGSP
HydPred	TUTLA_HUMAN	646	0.23	0	LLHWDPPELVPKR
HydPred	TM205_HUMAN	108	0.023	0	NARWLEPRTTAAM
HydPred	G6PI_HUMAN	383	0.34	0	PIVWGEPGTNGQH
HydPred	IPYR_HUMAN	104	0.15	0	PQTWEDPGHNDKH
HydPred	PGK1_HUMAN	339	0.02	0	QIVWNGPVGVFEW
HydPred	THIO_HUMAN	34	0.54	1	SATWCGPCKMIKP
HydPred	CP2B6_HUMAN	36	0.066	0	LPPGPRPLPLLGN
HydPred	CAP1_HUMAN	152	0.064	0	MAPKPGPYVKEMN
HydPred	REPS2_HUMAN	484	0.053	0	PTPPPRPQKTHSR
HydPred	HCN2_HUMAN	765	0.084	0	RRPPPGPAPAAAS
HydPred	SYNP2_HUMAN	818	0.06	0	SYPPARPASTLNV
HydPred	SRRM1_HUMAN	699	0.18	0	TSSSPPPVRRGAS
HydPred	G5E9C8_HUMAN	1140	0.16	0	VPPPVPPRRRPES
HydPred	SRC8_HUMAN	410	0.1	0	VSPAPQPTEERLP
HydPred	TKT_HUMAN	38	0.56	1	AAGSGHPTSCCSA
HydPred	DD19A_HUMAN	114	0.024	0	AMGFNRPSKIQEN
HydPred	DD19B_HUMAN	115	0.024	0	AMGFNRPSKIQEN
HydPred	ATRIP_HUMAN	29	0.45	1	PPGTGHPPSKRAR
HydPred	I3L1K6_HUMAN	103	0.012	0	VLGKPKPEEMNVK
HydPred	H0Y3A3_HUMAN	632	0.24	0	SGVQPSPARSSSY
HydPred	MET7A_HUMAN	101	0.11	0	TCIDPNPNFEKFL
HydPred	NDRG1_HUMAN	242	0.075	0	DLEIERPMPGTHT
HydPred	E9PEH0_HUMAN	374	0.28	0	GRLFAPPSPETGE
HydPred	F5H5G6_HUMAN	8	0.006	0	HLALLSPLPSIKD
HydPred	TBB8_HUMAN	218	0.12	0	SKTLKLPTPTYGD
HydPred	TBB8L_HUMAN	218	0.11	0	SRTLKLPTPTYGD
HydPred	CAP7_HUMAN	135	0.027	0	SSVTILPLPLQNA
HydPred	CX6B2_HUMAN	9	0.3	0	DVEAQEPPKGKWS
HydPred	CAH3_HUMAN	239	0.06	0	ENEPPVPLVSNWR
HydPred	FRIL_HUMAN	85	0.074	0	FQDIKKPAEDEWG
HydPred	GATM_HUMAN	144	0.11	0	GVTVRRPDPIDWS
HydPred	APOH_HUMAN	67	0.093	0	MRKFICPLTGLWP
HydPred	ALDOA_HUMAN	291	0.095	0	NAINKCPLLKPWA
HydPred	PEBP1_HUMAN	50	0.062	0	TQVKNRPTSISWD
HydPred	ACSL6_HUMAN	360	0.19	0	DMKALCPTIFPVV
HydPred	RHOA_HUMAN	108	0.12	0	EVKHFCPNVPIIL
HydPred	RHOC_HUMAN	108	0.12	0	EVKHFCPNVPIIL
HydPred	RHOB_HUMAN	108	0.12	0	EVKHFCPNVPIIL
HydPred	RAC1_HUMAN	106	0.13	0	EVRHHCPNTPIIL
HydPred	RAC2_HUMAN	106	0.1	0	EVRHHCPSTPIIL
HydPred	TNR16_HUMAN	33	0.097	0	GAKEACPTGLYTH
HydPred	FTCD_HUMAN	92	0.097	0	GALDVCPFIPVRG
HydPred	ERP44_HUMAN	319	0.11	0	KTPADCPVIAIDS
HydPred	PRP19_HUMAN	231	0.099	0	LALDLCPSDTNKI
HydPred	NDUS8_HUMAN	122	0.45	1	LCEAICPAQAITI
HydPred	HNRPK_HUMAN	186	0.45	1	LFQECCPHSTDRV
HydPred	CD81_HUMAN	176	0.21	0	LKNNLCPSGSNII
HydPred	PRS7_HUMAN	378	0.1	0	LLARLCPNSTGAE
HydPred	ERG7_HUMAN	472	0.15	0	LLQEKCPHVTEHI
HydPred	ECHM_HUMAN	214	0.025	0	LVSKICPVETLVE
HydPred	CO8A_HUMAN	575	0.34	0	NGGASCPGRKVQT
HydPred	IMPG2_HUMAN	93	0.082	0	NGVKICPDESVAE
HydPred	GATM_HUMAN	65	0.14	0	PLPKDCPVSSYNE
HydPred	2AAA_HUMAN	378	0.071	0	QLKDECPEVRLNI
HydPred	ALDOB_HUMAN	159	0.27	0	RIADQCPSSLAIQ
HydPred	GLOD4_HUMAN	222	0.033	0	RIAFSCPQKELPD
HydPred	RL27A_HUMAN	71	0.059	0	RNQSFCPTVNLDK
HydPred	RED_HUMAN	264	0.22	0	RSKADCPTMEAQT
HydPred	PSMD1_HUMAN	634	0.12	0	RTPEQCPSVVSLL
HydPred	S17A5_HUMAN	84	0.17	0	RTSKACPEHSAPI
HydPred	COA6_HUMAN	91	0.031	0	SFESSCPQQWIKY
HydPred	MET17_HUMAN	16	0.14	0	TLGRWCPGLGVAP
HydPred	AN32A_HUMAN	88	0.077	0	VLAEKCPNLTHLN
HydPred	DX39B_HUMAN	166	0.16	0	VLKKNCPHIVVGT
HydPred	ZA2G_HUMAN	187	0.062	0	YLEEECPATLRKY
HydPred	MYPC3_HUMAN	910	0.19	0	YSVEYCPEGCSEW
HydPred	F2Z2X8_HUMAN	168	0.43	1	GVHPPIPPKPSSP
HydPred	IGHG2_HUMAN	107	0.61	1	KCCVECPPCPAPP
HydPred	MAP11_HUMAN	92	0.036	0	KLRPHYPLMPTRP
HydPred	FGD1_HUMAN	181	0.36	0	PPLEPIPPPPSRP
HydPred	F90A2_HUMAN	27	0.025	0	QKQRRAPVGPRAP
HydPred	E5RHA8_HUMAN	100	0.053	0	RDGLRVPAVPSSP
HydPred	M0QZL2_HUMAN	168	0.12	0	WTPRPRPTASMSP
HydPred	MPCP_HUMAN	345	0.33	0	YFRLPRPPPPEMP
HydPred	GANAB_HUMAN	686	0.12	0	DTGRREPWLLPSQ
HydPred	NDUB5_HUMAN	167	0.064	0	HVRGDGPWYYYET
HydPred	ACTN1_HUMAN	644	0.051	0	QANVIGPWIQTKM
HydPred	MTX2_HUMAN	17	0.046	0	QIAAAEPWPENAT
HydPred	LIPR2_HUMAN	46	0.059	0	RPVKLLPWSPEDI
HydPred	TPP1_HUMAN	469	0.16	0	SNRVPIPWVSGTS
HydPred	NHRF1_HUMAN	122	0.077	0	APGQAEPPAAAEV
HydPred	ACSF2_HUMAN	388	0.21	0	IAGSPAPPELIRA
HydPred	E7ET42_HUMAN	576	0.34	0	MIFTPGPPSTPKH
HydPred	ITIH4_HUMAN	675	0.21	0	QLGLPGPPDVPDH
HydPred	HS90B_HUMAN	287	0.07	0	ELNKTKPIWTRNP
HydPred	HS90A_HUMAN	295	0.07	0	ELNKTKPIWTRNP
HydPred	PGH1_HUMAN	320	0.2	0	LLKAEHPTWGDEQ
HydPred	ANXA2_HUMAN	211	0.13	0	RKGTDVPKWISIM
HydPred	PGAM1_HUMAN	165	0.072	0	TIARALPFWNEEI
HydPred	PGAM2_HUMAN	165	0.072	0	TIARALPFWNEEI
HydPred	PDIA4_HUMAN	170	0.12	0	VREVSQPDWTPPP
HydPred	KIME_HUMAN	258	0.032	0	NRLLKFPEIVAPL
HydPred	ERP44_HUMAN	371	0.11	0	DPTDTAPGEQAQD
HydPred	AT1A3_HUMAN	219	0.12	0	EPQTRSPDCTHDN
HydPred	TENR_HUMAN	126	0.59	1	FPKKACPCASSAQ
HydPred	RINL_HUMAN	402	0.075	0	GPEGQSPAPALRS
HydPred	SCRN1_HUMAN	323	0.14	0	VPKTQSPCFGDDD
HydPred	ITA2B_HUMAN	97	0.14	0	AEGGQCPSLLFDL
HydPred	H2AZ_HUMAN	112	0.025	0	AGGGVIPHIHKSL
HydPred	H2AV_HUMAN	112	0.025	0	AGGGVIPHIHKSL
HydPred	EMIL1_HUMAN	721	0.1	0	AQAGQCPSLEGRL
HydPred	H2A1_HUMAN	110	0.023	0	AQGGVLPNIQAVL
HydPred	H2A2A_HUMAN	110	0.023	0	AQGGVLPNIQAVL
HydPred	H2A1H_HUMAN	110	0.023	0	AQGGVLPNIQAVL
HydPred	H2A1A_HUMAN	110	0.023	0	AQGGVLPNIQAVL
HydPred	H2A2B_HUMAN	110	0.023	0	AQGGVLPNIQAVL
HydPred	H2A2C_HUMAN	110	0.023	0	AQGGVLPNIQAVL
HydPred	H2AX_HUMAN	110	0.023	0	AQGGVLPNIQAVL
HydPred	H2A3_HUMAN	110	0.023	0	AQGGVLPNIQAVL
HydPred	H2AJ_HUMAN	110	0.023	0	AQGGVLPNIQAVL
HydPred	H2A1B_HUMAN	110	0.023	0	AQGGVLPNIQAVL
HydPred	H2A1D_HUMAN	110	0.023	0	AQGGVLPNIQAVL
HydPred	H2A1C_HUMAN	110	0.023	0	AQGGVLPNIQAVL
HydPred	H2A1J_HUMAN	110	0.023	0	AQGGVLPNIQAVL
HydPred	K2C1_HUMAN	499	0.049	0	MSGECAPNVSVSV
HydPred	CP51A_HUMAN	350	0.18	0	VCGENLPPLTYDQ
HydPred	ACTB_HUMAN	172	0.013	0	YEGYALPHAILRL
HydPred	ACTG_HUMAN	172	0.013	0	YEGYALPHAILRL
HydPred	EFTU_HUMAN	214	0.089	0	YKGEETPVIVGSA
HydPred	HDGF_HUMAN	112	0.052	0	KSCVEEPEPEPEA
HydPred	IGHG3_HUMAN	123	0.64	1	PKSCDTPPPCPRC
HydPred	PLRG1_HUMAN	143	0.17	0	DANRTAPSGSEYR
HydPred	WDR25_HUMAN	199	0.044	0	KGKDVEPQGPPAG
HydPred	EMIL1_HUMAN	41	0.16	0	SSGALSPGGPQAQ
HydPred	HSPB1_HUMAN	145	0.28	0	TRKYTLPPGVDPT
HydPred	P4HA1_HUMAN	154	0.21	0	ISKGNLPGVKHKS
HydPred	KPYM_HUMAN	408	0.18	0	APITSDPTEATAV
HydPred	VINC_HUMAN	43	0.11	0	IPDLTAPVAAVQA
HydPred	ENPL_HUMAN	346	0.049	0	KPIWQRPSKEVEE
HydPred	IGHA1_HUMAN	195	0.2	0	LPGCAEPWNHGKT
HydPred	IGHA2_HUMAN	182	0.19	0	LPGCAQPWNHGET
HydPred	FETUA_HUMAN	35	0.029	0	QPNCDDPETEEAA
HydPred	NONO_HUMAN	226	0.082	0	RPVTVEPMDQLDD
HydPred	MOES_HUMAN	475	0.19	0	TPHVAEPAENEQD
HydPred	CALR_HUMAN	250	0.011	0	DPDAKKPEDWDEE
HydPred	CALX_HUMAN	301	0.048	0	DPEAVKPDDWDED
HydPred	CALR_HUMAN	233	0.06	0	DPTDSKPEDWDKP
HydPred	PRDX2_HUMAN	173	0.2	0	EHGEVCPAGWKPG
HydPred	PRDX4_HUMAN	246	0.2	0	KHGEVCPAGWKPG
HydPred	PRDX1_HUMAN	174	0.2	0	KHGEVCPAGWKPG
HydPred	CTRB1_HUMAN	42	0.27	0	NGEDAVPGSWPWQ
HydPred	CTRB2_HUMAN	42	0.27	0	NGEDAVPGSWPWQ
HydPred	IGLC6_HUMAN	76	0.0	0	SYLSLTPEQWKSH
HydPred	IGLC7_HUMAN	76	0.0	0	SYLSLTPEQWKSH
HydPred	IGLC1_HUMAN	76	0.0	0	SYLSLTPEQWKSH
HydPred	IGLL5_HUMAN	184	0.0	0	SYLSLTPEQWKSH
HydPred	PRDX3_HUMAN	230	0.23	0	THGEVCPANWTPD
HydPred	LPP_HUMAN	323	0.33	0	YGQQGHPNTWKRE
HydPred	ADHX_HUMAN	243	0.01	0	ATECINPQDFSKP
HydPred	ADH1A_HUMAN	244	0.008	0	ATECINPQDYKKP
HydPred	ADH1G_HUMAN	244	0.008	0	ATECINPQDYKKP
HydPred	ADH1B_HUMAN	244	0.008	0	ATECINPQDYKKP
HydPred	C1QBP_HUMAN	160	0.002	0	KVEEQEPELTSTP
HydPred	PAHO_HUMAN	37	0.12	0	PLEPVYPGDNATP
HydPred	TXND2_HUMAN	234	0.03	0	SVKPSQPKESDIP
HydPred	GORS2_HUMAN	123	0.25	0	EVESNSPAALAGL
HydPred	HNRPM_HUMAN	294	0.052	0	FFPPERPQQLPHG
HydPred	EMIL1_HUMAN	612	0.12	0	LLPPRGPGAGPGV
HydPred	ICAL_HUMAN	419	0.19	0	CSIQSAPPEPATL
HydPred	IMPG2_HUMAN	631	0.024	0	AEPLSKPWLEDDD
HydPred	PLMN_HUMAN	143	0.03	0	FSPATHPSEGLEE
HydPred	THOC4_HUMAN	84	0.019	0	SRPKQLPDKWQHD
HydPred	K7ENT7_HUMAN	24	0.066	0	ADLALRPPPPLGT
HydPred	GRIN1_HUMAN	784	0.25	0	CPEAAAPPPGPRT
HydPred	PDC6I_HUMAN	526	0.021	0	IVLLCKPEPELNA
HydPred	ATRIP_HUMAN	22	0.37	0	PAPRPGPPPGTGH
HydPred	AP2A1_HUMAN	269	0.32	0	RLLQCYPPPEDAA
HydPred	H7BYE4_HUMAN	102	0.099	0	RPPVNQPPPKGAK
HydPred	ASPH_HUMAN	520	0.32	0	GIESGDPGTDDGR
HydPred	RS23_HUMAN	62	0.002	0	GVEAKQPNSAIRK
HydPred	REG1A_HUMAN	153	0.26	0	QKWKDVPCEDKFS
HydPred	K7ERJ5_HUMAN	20	0.15	0	SRWAPLPRSMPTP
HydPred	CSRP1_HUMAN	96	0.54	1	IKHEEAPGHRPTT
HydPred	FIBB_HUMAN	57	0.092	0	KKREEAPSLRPAP
HydPred	AATC_HUMAN	48	0.1	0	RTDDCHPWVLPVV
HydPred	SERA_HUMAN	475	0.37	0	RTQTSDPAMLPTM
HydPred	HS90A_HUMAN	301	0.065	0	PIWTRNPDDITNE
HydPred	HS90B_HUMAN	293	0.062	0	PIWTRNPDDITQE
HydPred	ACTH_HUMAN	361	0.069	0	QMWISKPEYDEAG
HydPred	VINC_HUMAN	398	0.14	0	QNWLADPNGGPEG
HydPred	H32_HUMAN	31	0.14	0	AARKSAPATGGVK
HydPred	H31_HUMAN	31	0.14	0	AARKSAPATGGVK
HydPred	CF155_HUMAN	10	0.11	0	GSSPRAPECGAPA
HydPred	H31T_HUMAN	31	0.14	0	VARKSAPATGGVK
HydPred	PHOCN_HUMAN	26	0.072	0	QDFYNWPDESFDE
HydPred	TRYB2_HUMAN	53	0.14	0	SLRVHGPYWMHFC
HydPred	TRYB1_HUMAN	53	0.14	0	SLRVHGPYWMHFC
HydPred	ARF1_HUMAN	47	0.12	0	EIVTTIPTIGFNV
HydPred	ARF3_HUMAN	47	0.12	0	EIVTTIPTIGFNV
HydPred	ARF5_HUMAN	47	0.12	0	EIVTTIPTIGFNV
HydPred	ARF4_HUMAN	47	0.12	0	EIVTTIPTIGFNV
HydPred	OSTC_HUMAN	15	0.037	0	FLVLECPNLKLKK
HydPred	ACS2A_HUMAN	175	0.046	0	TVASECPSLRIKL
HydPred	ACS2B_HUMAN	175	0.046	0	TVASECPSLRIKL
HydPred	KDF1_HUMAN	9	0.24	0	RPGHPRPASGPPR
HydPred	SPR1B_HUMAN	72	0.23	0	HPKVPEPCPSIVT
HydPred	SAAL1_HUMAN	10	0.42	1	NPSPPPPGRDKEE
HydPred	SPR1A_HUMAN	72	0.36	0	QPKVPEPCPSTVT
HydPred	SPRR3_HUMAN	152	0.31	0	YTKLPEPCPSTVT
HydPred	RSU1_HUMAN	221	0.031	0	NNPWVTPIADQFQ
HydPred	ACADM_HUMAN	163	0.4	0	AYCVTEPGAGSDV
HydPred	GDIR2_HUMAN	80	0.48	1	LVCESAPGPITMD
HydPred	CALX_HUMAN	364	0.56	1	PRCESAPGCGVWQ
HydPred	NUAK2_HUMAN	288	0.014	0	WLLMVNPTRRATL
HydPred	ALBU_HUMAN	445	0.024	0	VPQVSTPTLVEVS
HydPred	FBF1_HUMAN	115	0.071	0	GELPNHPKPAGGA
HydPred	MBP_HUMAN	233	0.092	0	IVTPRTPPPSQGK
HydPred	ITIH6_HUMAN	877	0.063	0	LSKPETPNPHMPQ
HydPred	SC24C_HUMAN	323	0.015	0	PPKRLDPDAIPSP
HydPred	ZYX_HUMAN	28	0.086	0	PQKKFGPVVAPKP
HydPred	HPT_HUMAN	34	0.18	0	IADDGCPKPPEIA
HydPred	H0Y3A3_HUMAN	610	0.26	0	IDFTRLPSPTPEN
HydPred	CD59_HUMAN	32	0.34	0	LQCYNCPNPTADC
HydPred	KCC2G_HUMAN	357	0.057	0	VSPAQEPAPLQTA
HydPred	MYPC3_HUMAN	459	0.0	0	PVLITRPLEDQLV
HydPred	ODO2_HUMAN	204	0.055	0	PVSAVKPTVAPPL
HydPred	HCDH_HUMAN	285	0.098	0	EMDAENPLHQPSP
HydPred	TCPE_HUMAN	254	0.11	0	IAILTCPFEPPKP
HydPred	TYB4_HUMAN	28	0.005	0	ETQEKNPLPSKET
HydPred	AK1C4_HUMAN	128	0.014	0	LKPGETPLPKDEN
HydPred	H0Y3A3_HUMAN	630	0.03	0	RSSGVQPSPARSS
HydPred	CLIC4_HUMAN	101	0.069	0	LEEVLCPPKYLKL
HydPred	ACTA_HUMAN	100	0.013	0	NELRVAPEEHPTL
HydPred	ACTC_HUMAN	100	0.013	0	NELRVAPEEHPTL
HydPred	ACTH_HUMAN	99	0.013	0	NELRVAPEEHPTL
HydPred	ACTS_HUMAN	100	0.013	0	NELRVAPEEHPTL
HydPred	ACTB_HUMAN	98	0.011	0	NELRVAPEEHPVL
HydPred	ACTG_HUMAN	98	0.011	0	NELRVAPEEHPVL
HydPred	GANAB_HUMAN	241	0.045	0	DSKPYGPMSVGLD
HydPred	B7Z972_HUMAN	150	0.036	0	LILPVGPAGGNQM
HydPred	ARHG1_HUMAN	56	0.11	0	EQVKRRPAHLMAL
HydPred	RS27A_HUMAN	19	0.027	0	ITLEVEPSDTIEN
HydPred	RL40_HUMAN	19	0.027	0	ITLEVEPSDTIEN
HydPred	UBC_HUMAN	19	0.027	0	ITLEVEPSDTIEN
HydPred	UBB_HUMAN	19	0.027	0	ITLEVEPSDTIEN
HydPred	LEG1_HUMAN	14	0.036	0	SNLNLKPGECLRV
HydPred	ANT3_HUMAN	36	0.65	1	VTCHGSPVDICTA
HydPred	IDI1_HUMAN	78	0.27	0	DAKITFPGCFTNT
HydPred	CRIP2_HUMAN	127	0.29	0	GEPNTCPRCSKKV
HydPred	CSRP1_HUMAN	120	0.35	0	GGSERCPRCSQAV
HydPred	B7Z6L6_HUMAN	25	0.21	0	TSPPASPKCAAWL
HydPred	AEBP1_HUMAN	79	0.12	0	GKPGKRPGTAAEV
HydPred	HMGA1_HUMAN	33	0.13	0	GRPRKQPPVSPGT
HydPred	DD19A_HUMAN	157	0.029	0	MLSRVEPSDRYPQ
HydPred	PFKAP_HUMAN	544	0.056	0	TVSNNVPGSDFSI
HydPred	FETUA_HUMAN	357	0.28	0	AGPVVPPCPGRIR
HydPred	PDIA1_HUMAN	329	0.011	0	EMTKYKPESEELT
HydPred	TBG1_HUMAN	173	0.12	0	QTYSVFPNQDEMS
HydPred	IGHG2_HUMAN	232	0.25	0	QVYTLPPSREEMT
HydPred	IGHG3_HUMAN	283	0.25	0	QVYTLPPSREEMT
HydPred	ASAH1_HUMAN	26	0.22	0	VAQHAPPWTEDCR
HydPred	MESD_HUMAN	87	0.064	0	LPEHKRPSAPVDF
HydPred	CO9A1_HUMAN	417	0.51	1	CPNACPPGRSGYP
HydPred	TRFE_HUMAN	527	0.1	0	GLNLCEPNNKEGY
HydPred	PGCB_HUMAN	690	0.36	0	GLRFCNPGWDAFQ
HydPred	BGH3_HUMAN	86	0.55	1	ISYECCPGYEKVP
HydPred	CBR1_HUMAN	228	0.43	1	LLNACCPGWVRTD
HydPred	CAPZB_HUMAN	208	0.14	0	TVSDCSPHIANIG
HydPred	SUMF1_HUMAN	58	0.34	0	CGTPQRPGAHGSS
HydPred	FUS_HUMAN	459	0.38	0	DGPGGGPGGSHMG
HydPred	ROA2_HUMAN	223	0.22	0	GNFGPGPGSNFRG
HydPred	S38AA_HUMAN	532	0.19	0	HAGGKAPGVQGQM
HydPred	ACLY_HUMAN	693	0.33	0	IGGDRYPGSTFMD
HydPred	LMAN1_HUMAN	378	0.39	0	KRGAGMPGQHGQI
HydPred	FIBA_HUMAN	302	0.068	0	NSGSSGPGSTGNR
HydPred	HMCS1_HUMAN	504	0.097	0	KKVPRLPATAAEP
HydPred	CP17A_HUMAN	35	0.015	0	KSLLSLPLVGSLP
HydPred	MYPC3_HUMAN	453	0.059	0	LFVKEPPVLITRP
HydPred	TNPO2_HUMAN	169	0.02	0	SDALNRPLNIMIP
HydPred	TNPO1_HUMAN	179	0.074	0	SDVLDRPLNIMIP
HydPred	FKB10_HUMAN	36	0.17	0	GLGRASPAGGPLE
HydPred	RL8_HUMAN	210	0.094	0	MNPVEHPFGGGNH
HydPred	MARCS_HUMAN	19	0.09	0	EAAAERPGEAAVA
[truncated: 176,850 more rows]
