# Supplementary material for: Assessing predictors for new post translational modification sites: A case study on hydroxylation
Source: PLoS Comput Biol. 2020 Jun 22;16(6):e1007967. doi: 10.1371/journal.pcbi.1007967 (PMC7332089; doi:10.1371/journal.pcbi.1007967)
Supplement: S1 Data — (ZIP) [file pcbi.1007967.s002.zip › hydroxylation_supplementary/data/predictions_hmm.tsv]

Naïve-HMM	CO1A1_MAMAE	251	None	1	AGAPGFPGARGPA
Naïve-HMM	CAFF_RIFPA	483	None	0	AGAQGTPGEAGKT
Naïve-HMM	CO1A2_HUMAN	522	None	1	AGARGAPGPDGNN
Naïve-HMM	CO1A2_MAMAE	410	None	1	AGARGEPGNIGFP
Naïve-HMM	CO1A2_HUMAN	489	None	1	AGARGEPGNIGFP
Naïve-HMM	CO1A2_BOVIN	133	None	1	AGARGPPGPPGKA
Naïve-HMM	CO1A2_MAMAE	815	None	0	AGAVGEPGPLGIA
Naïve-HMM	CO1A2_MAMAE	491	None	1	AGEAGKPGERGIP
Naïve-HMM	CO1A2_BOVIN	145	None	1	AGEDGHPGKPGRP
Naïve-HMM	CO1A2_HUMAN	147	None	1	AGEDGHPGKPGRP
Naïve-HMM	CO1A2_HUMAN	123	None	1	AGEPGEPGQTGPA
Naïve-HMM	C1QT9_MOUSE	61	None	1	AGEPGHPGGPGKD
Naïve-HMM	ADIPO_HUMAN	47	None	1	AGIPGHPGHNGAP
Naïve-HMM	ADIPO_BOVIN	42	None	1	AGIPGHPGHNGTP
Naïve-HMM	CAFF_RIFPA	303	None	1	AGKRGSPGSPGPA
Naïve-HMM	CO1A1_MAMAE	227	None	1	AGPAGNPGADGQP
Naïve-HMM	CO1A1_MAMAE	128	None	1	AGPKGEPGSPGEN
Naïve-HMM	CO1A2_BOVIN	256	None	1	AGPPGFPGAPGPK
Naïve-HMM	CO1A1_MAMAE	185	None	1	AGPPGFPGAVGAK
Naïve-HMM	CO1A2_HUMAN	1095	None	1	AGPPGPPGPPGPP
Naïve-HMM	CO1A2_HUMAN	150	None	1	DGHPGKPGRPGER
Naïve-HMM	CO1A2_BOVIN	190	None	0	DGLKGQPGAPGVK
Naïve-HMM	CO1A2_HUMAN	192	None	0	DGLKGQPGAPGVK
Naïve-HMM	CO1A1_MAMAE	998	None	1	DGLNGLPGPPGPP
Naïve-HMM	CO1A2_HUMAN	624	None	0	DGNKGEPGVVGAV
Naïve-HMM	CO1A2_HUMAN	62	None	1	DGPTGPPGPPGPP
Naïve-HMM	C1QB_HUMAN	56	None	1	DGQPGTPGIKGEK
Naïve-HMM	CO6A2_HUMAN	321	None	0	DGRKGAPGLAGKN
Naïve-HMM	CAFF_RIFPA	1011	None	1	DGRSGPPGPPGPP
Naïve-HMM	CO1A2_HUMAN	1071	None	0	DGRTGHPGTVGPA
Naïve-HMM	CO6A1_HUMAN	493	None	1	EGARGAPGPAGPP
Naïve-HMM	CO6A1_HUMAN	555	None	0	EGEAGDPGDDNND
Naïve-HMM	CO6A2_HUMAN	584	None	1	EGEPGPPGDPGLT
Naïve-HMM	CO6A1_HUMAN	525	None	1	EGFPGFPGYPGNR
Naïve-HMM	CO6A2_HUMAN	297	None	0	EGPIGFPGPKGVP
Naïve-HMM	EMIL1_HUMAN	852	None	1	EGPIGPPGPQGEQ
Naïve-HMM	ADIPO_HUMAN	95	None	1	EGPRGFPGIQGRK
Naïve-HMM	CO1A2_HUMAN	471	None	1	EGPVGLPGIDGRP
Naïve-HMM	ADIPO_BOVIN	39	None	1	GWMAGIPGHPGHN
Naïve-HMM	ADIPO_HUMAN	44	None	1	GWMAGIPGHPGHN
Naïve-HMM	ADIPO_HUMAN	86	None	0	IGETGVPGAEGPR
Naïve-HMM	CAFF_RIFPA	54	None	1	IGKRGPPGPAGIA
Naïve-HMM	COL12_HUMAN	493	None	0	IGPAGPPGERGGK
Naïve-HMM	COAA1_CHICK	453	None	1	IGPPGMPGAPGAK
Naïve-HMM	CAFF_RIFPA	21	None	1	IGPRGPPGPPGSP
Naïve-HMM	CO1A2_BOVIN	253	None	1	IGSAGPPGFPGAP
Naïve-HMM	CO1A1_MAMAE	242	None	1	KGANGAPGIAGAP
Naïve-HMM	C1QT9_MOUSE	58	None	1	KGDAGEPGHPGGP
Naïve-HMM	C1QB_HUMAN	83	None	1	KGDPGIPGNPGKV
Naïve-HMM	C1QA_HUMAN	73	None	1	KGDQGEPGPSGNP
Naïve-HMM	ADIPO_HUMAN	71	None	0	KGEKGDPGLIGPK
Naïve-HMM	CO6A1_HUMAN	376	None	1	KGEKGEPGADGEA
Naïve-HMM	CO1A2_HUMAN	660	None	1	KGEKGEPGLRGEI
Naïve-HMM	C1QB_HUMAN	65	None	1	KGEKGLPGLAGDH
Naïve-HMM	CO1A2_BOVIN	202	None	1	KGEPGAPGENGTP
Naïve-HMM	CO1A2_HUMAN	204	None	1	KGEPGAPGENGTP
Naïve-HMM	C1QC_HUMAN	63	None	1	KGEPGIPAIPGIR
Naïve-HMM	C1QC_HUMAN	81	None	1	KGEPGLPGHPGKN
Naïve-HMM	CO1A1_MAMAE	131	None	1	KGEPGSPGENGAP
Naïve-HMM	SFTPD_RAT	170	None	1	KGERGAPGEQGAP
Naïve-HMM	C1QB_HUMAN	104	None	0	KGGPGAPGAPGPK
Naïve-HMM	COLA1_HUMAN	562	None	1	KGNAGFPGLPGPA
Naïve-HMM	CO1A2_HUMAN	504	None	0	KGPTGDPGKNGDK
Naïve-HMM	CO1A2_BOVIN	193	None	1	KGQPGAPGVKGEP
Naïve-HMM	CO1A2_HUMAN	195	None	1	KGQPGAPGVKGEP
Naïve-HMM	CO6A2_HUMAN	288	None	0	KGRQGDPGIEGPI
Naïve-HMM	CAFF_RIFPA	285	None	1	KGSSGPPGDVGAP
Naïve-HMM	CO1A2_MAMAE	824	None	1	LGIAGPPGARGPP
Naïve-HMM	C1QT9_MOUSE	151	None	1	LGPKGLPGPMGPI
Naïve-HMM	MBL2_HUMAN	82	None	1	LGPPGNPGPSGSP
Naïve-HMM	C1QB_HUMAN	35	None	0	LSCTGPPAIPGIP
Naïve-HMM	CO9A3_HUMAN	417	None	1	MGDPGLPGPQGLR
Naïve-HMM	SFTPD_RAT	77	None	1	MGLSGLPGPRGPV
Naïve-HMM	C1QT9_MOUSE	160	None	0	MGPIGKPGPRGEA
Naïve-HMM	C1QB_HUMAN	101	None	0	MGPKGGPGAPGAP
Naïve-HMM	C1QC_HUMAN	96	None	1	MGPPGMPGVPGPM
Naïve-HMM	C1QT9_MOUSE	175	None	1	MGPQGEPGVRGMR
Naïve-HMM	CO1A2_HUMAN	102	None	1	MGPRGPPGAAGAP
Naïve-HMM	CO1A2_BOVIN	100	None	1	MGPRGPPGASGAP
Naïve-HMM	CAFF_RIFPA	432	None	1	NGAPGEPGAHGEQ
Naïve-HMM	CO1A2_BOVIN	439	None	0	NGDSGRPGEPGLM
Naïve-HMM	CO1A1_MAMAE	1001	None	1	NGLPGPPGPPGPR
Naïve-HMM	C1QC_HUMAN	93	None	1	NGPMGPPGMPGVP
Naïve-HMM	SFTPD_RAT	95	None	1	NGSAGEPGPKGER
Naïve-HMM	CO6A1_HUMAN	522	None	1	NGTEGFPGFPGYP
Naïve-HMM	CO6A1_HUMAN	543	None	0	NGTKGYPGLKGDE
Naïve-HMM	C1QB_HUMAN	41	None	1	PAIPGIPGIPGTP
Naïve-HMM	CO1A2_HUMAN	108	None	1	PGAAGAPGPQGFQ
Naïve-HMM	CO1A1_MAMAE	863	None	1	PGAEGSPGRDGSP
Naïve-HMM	C1QB_HUMAN	107	None	1	PGAPGAPGPKGES
Naïve-HMM	CAFF_RIFPA	423	None	1	PGARGEPGKNGAP
Naïve-HMM	CO1A2_BOVIN	106	None	1	PGASGAPGPQGFQ
Naïve-HMM	CAFF_RIFPA	291	None	1	PGDVGAPGHAGEA
Naïve-HMM	CO6A2_HUMAN	363	None	1	PGEAGSPGERGDQ
Naïve-HMM	CO1A2_BOVIN	208	None	1	PGENGTPGQTGAR
Naïve-HMM	CO1A2_BOVIN	121	None	1	PGEPGEPGQTGPA
Naïve-HMM	SFTPD_RAT	176	None	1	PGEQGAPGNAGAA
Naïve-HMM	CO1A2_MAMAE	497	None	1	PGERGIPGEFGLP
Naïve-HMM	CO6A1_HUMAN	528	None	1	PGFPGYPGNRGAP
Naïve-HMM	CO1A2_MAMAE	479	None	1	PGFQGLPGPSGTA
Naïve-HMM	ADIPO_HUMAN	53	None	1	PGHNGAPGRDGRD
Naïve-HMM	C1QT9_MOUSE	40	None	1	PGHNGLPGRDGRD
Naïve-HMM	ADIPO_BOVIN	48	None	0	PGHNGTPGRDGRD
Naïve-HMM	C1QT9_MOUSE	64	None	0	PGHPGGPGKDGIR
Naïve-HMM	CO1A1_MAMAE	248	None	1	PGIAGAPGFPGAR
Naïve-HMM	CO1A2_HUMAN	477	None	0	PGIDGRPGPIGPA
Naïve-HMM	MBL2_HUMAN	47	None	1	PGINGFPGKDGRD
Naïve-HMM	C1QB_HUMAN	86	None	1	PGIPGNPGKVGPK
Naïve-HMM	COLA1_HUMAN	833	None	1	PGIPGPPGPIGPE
Naïve-HMM	FCN2_HUMAN	86	None	1	PGKAGPPGPNGAP
Naïve-HMM	CAFF_RIFPA	990	None	0	PGKDGQPGPSGRV
Naïve-HMM	MBL2_HUMAN	79	None	0	PGKLGPPGNPGPS
Naïve-HMM	CAFF_RIFPA	429	None	1	PGKNGAPGEPGAH
Naïve-HMM	CO9A2_CHICK	158	None	0	PGKPGPPGHIQGV
Naïve-HMM	CO1A2_HUMAN	153	None	1	PGKPGRPGERGVV
Naïve-HMM	C1QA_HUMAN	85	None	1	PGKVGYPGPSGPL
Naïve-HMM	CO4A3_BOVIN	232	None	1	PGLKGKPGDTGPP
Naïve-HMM	CO6A1_HUMAN	265	None	1	PGLRGDPGFEGER
Naïve-HMM	COAA1_CHICK	456	None	1	PGMPGAPGAKGEA
Naïve-HMM	C1QC_HUMAN	99	None	1	PGMPGVPGPMGIP
Naïve-HMM	CO1A2_HUMAN	495	None	0	PGNIGFPGPKGPT
Naïve-HMM	EMIL1_HUMAN	837	None	1	PGPAGPPGSPGKD
Naïve-HMM	CAFF_RIFPA	312	None	1	PGPAGSPGPQGDR
Naïve-HMM	C1QB_HUMAN	53	None	1	PGPDGQPGTPGIK
Naïve-HMM	CO6A2_HUMAN	581	None	1	PGPEGEPGPPGDP
Naïve-HMM	C1QC_HUMAN	105	None	1	PGPMGIPGEPGEE
Naïve-HMM	CO6A2_HUMAN	587	None	0	PGPPGDPGLTECD
Naïve-HMM	CO1A2_HUMAN	71	None	1	PGPPGPPGLGGNF
Naïve-HMM	CAFF_RIFPA	1020	None	0	PGPPGPPGNSDYG
Naïve-HMM	CO1A2_HUMAN	68	None	1	PGPPGPPGPPGLG
Naïve-HMM	CAFF_RIFPA	1017	None	1	PGPPGPPGPPGNS
Naïve-HMM	CO1A2_HUMAN	1098	None	1	PGPPGPPGPPGVS
Naïve-HMM	CO1A1_MAMAE	1004	None	1	PGPPGPPGPRGRT
Naïve-HMM	CO1A2_HUMAN	1101	None	0	PGPPGPPGVSGGG
Naïve-HMM	CO1A1_MAMAE	965	None	1	PGPPGSPGEQGPS
Naïve-HMM	CAFF_RIFPA	27	None	1	PGPPGSPGQQGYQ
Naïve-HMM	CO9A2_HUMAN	582	None	1	PGPRGVPGIVGAV
Naïve-HMM	C1QA_HUMAN	79	None	1	PGPSGNPGKVGYP
Naïve-HMM	MBL2_HUMAN	88	None	1	PGPSGSPGPKGQK
Naïve-HMM	CO1A2_BOVIN	406	None	1	PGSRGLPGADGRA
Naïve-HMM	CAFF_RIFPA	327	None	1	PGSRGLPGMTGAS
Naïve-HMM	CO1A2_BOVIN	199	None	1	PGVKGEPGAPGEN
Naïve-HMM	CO1A2_HUMAN	201	None	1	PGVKGEPGAPGEN
Naïve-HMM	CO9A1_HUMAN	747	None	1	QGATGLPGVQGPP
Naïve-HMM	CAFF_RIFPA	321	None	1	QGDRGLPGSRGLP
Naïve-HMM	CO1A2_BOVIN	115	None	1	QGFQGPPGEPGEP
Naïve-HMM	C1QT9_MOUSE	31	None	1	QGHSGIPGNPGHN
Naïve-HMM	CAFF_RIFPA	39	None	1	QGLRGEPGDSGPM
Naïve-HMM	CO1A2_HUMAN	120	None	1	QGPAGEPGEPGQT
Naïve-HMM	CO1A2_MAMAE	473	None	1	QGPAGPPGFQGLP
Naïve-HMM	CO1A2_HUMAN	1092	None	1	QGPAGPPGPPGPP
Naïve-HMM	CTHR1_HUMAN	63	None	1	QGPAGVPGRDGSP
Naïve-HMM	COAA1_HUMAN	352	None	1	QGPKGIPGSHGLP
Naïve-HMM	CO1A2_BOVIN	118	None	1	QGPPGEPGEPGQT
Naïve-HMM	CO1A1_MAMAE	962	None	1	QGPPGPPGSPGEQ
Naïve-HMM	CAFF_RIFPA	417	None	1	QGRAGPPGARGEP
Naïve-HMM	CAFF_RIFPA	276	None	1	QGRPGAPGVKGSS
Naïve-HMM	CO1A1_MAMAE	212	None	1	QGVRGEPGPPGPA
Naïve-HMM	CO6A1_HUMAN	259	None	1	QPARGPPGLRGDP
Naïve-HMM	CO1A2_HUMAN	651	None	0	RGAAGIPGGKGEK
Naïve-HMM	CO6A1_HUMAN	484	None	0	RGDEGPPGSEGAR
Naïve-HMM	C1QT9_MOUSE	76	None	1	RGEKGEPGADGRV
Naïve-HMM	CO1A1_MAMAE	215	None	1	RGEPGPPGPAGAA
Naïve-HMM	CO1A1_MAMAE	812	None	1	RGERGFPGLPGPS
Naïve-HMM	FCN2_HUMAN	77	None	1	RGERGPPGPPGKA
Naïve-HMM	CO1A2_HUMAN	47	None	1	RGERGPPGPPGRD
Naïve-HMM	CO1A1_MAMAE	815	None	1	RGFPGLPGPSGEP
Naïve-HMM	MBL2_HUMAN	73	None	0	RGLQGPPGKLGPP
Naïve-HMM	EMID1_HUMAN	347	None	1	RGLRGEPGPQGSA
Naïve-HMM	CO1A2_HUMAN	138	None	1	RGPAGPPGKAGED
Naïve-HMM	CO6A2_HUMAN	357	None	1	RGPDGYPGEAGSP
Naïve-HMM	CO8A1_HUMAN	231	None	1	RGPKGLPGPQGLR
Naïve-HMM	CO1A2_BOVIN	136	None	1	RGPPGPPGKAGED
Naïve-HMM	FCN2_HUMAN	80	None	1	RGPPGPPGKAGPP
Naïve-HMM	CO1A2_HUMAN	50	None	1	RGPPGPPGRDGED
Naïve-HMM	CAFF_RIFPA	24	None	1	RGPPGPPGSPGQQ
Naïve-HMM	CO6A2_HUMAN	575	None	1	RGPRGVPGPEGEP
Naïve-HMM	CO1A2_HUMAN	615	None	1	RGPSGPPGPDGNK
Naïve-HMM	CO1A2_BOVIN	226	None	1	RGRVGAPGPAGAR
Naïve-HMM	CAFF_RIFPA	306	None	1	RGSPGSPGPAGSP
Naïve-HMM	CAFF_RIFPA	984	None	1	RGSQGPPGKDGQP
Naïve-HMM	CO1A1_MAMAE	530	None	1	RGVQGPPGPAGPR
Naïve-HMM	CAFF_RIFPA	339	None	1	SGAMGIPGEKGPS
Naïve-HMM	C1QT9_MOUSE	34	None	1	SGIPGNPGHNGLP
Naïve-HMM	CO1A1_MAMAE	959	None	1	SGLQGPPGPPGSP
Naïve-HMM	CAFF_RIFPA	966	None	1	SGPPGAPGPRGAR
Naïve-HMM	CAFF_RIFPA	1014	None	1	SGPPGPPGPPGPP
Naïve-HMM	CO1A2_HUMAN	642	None	1	SGPSGLPGERGAA
Naïve-HMM	CO1A2_BOVIN	442	None	1	SGRPGEPGLMGPR
Naïve-HMM	CAFF_RIFPA	453	None	1	TGAAGPPGAAGPT
Naïve-HMM	CO1A1_MAMAE	173	None	1	TGAAGPPGPTGPA
Naïve-HMM	CO1A2_BOVIN	217	None	1	TGARGLPGERGRV
Naïve-HMM	CAFF_RIFPA	465	None	1	TGARGPPGPRGQQ
Naïve-HMM	C1QT9_MOUSE	115	None	1	TGEQGLPGETGPQ
Naïve-HMM	CAFF_RIFPA	273	None	1	TGEQGRPGAPGVK
Naïve-HMM	CO1A1_MAMAE	182	None	1	TGPAGPPGFPGAV
Naïve-HMM	C1QB_HUMAN	38	None	1	TGPPAIPGIPGIP
Naïve-HMM	CO1A2_HUMAN	65	None	1	TGPPGPPGPPGPP
Naïve-HMM	FCN1_HUMAN	54	None	1	TILRGCPGLPGAP
Naïve-HMM	COAA1_HUMAN	135	None	1	VGPAGLPGPRGPP
Naïve-HMM	CO1A2_HUMAN	110	None	1	AAGAPGPQGFQGP
Naïve-HMM	CO1A2_HUMAN	1049	None	1	APGSVGPAGPRGP
Naïve-HMM	CO1A2_HUMAN	524	None	0	ARGAPGPDGNNGA
Naïve-HMM	CO1A2_HUMAN	635	None	1	AVGTAGPSGPSGL
Naïve-HMM	CO6A1_HUMAN	258	None	1	CQPARGPPGLRGD
Naïve-HMM	CAFF_RIFPA	1010	None	0	DDGRSGPPGPPGP
Naïve-HMM	CO6A1_HUMAN	450	None	0	DPGEAGPQGDQGR
Naïve-HMM	ADIPO_HUMAN	76	None	0	DPGLIGPKGDIGE
Naïve-HMM	CO6A1_HUMAN	474	None	1	EAGPIGPKGYRGD
Naïve-HMM	COAA1_HUMAN	125	None	1	ERGPYGPKGDVGP
Naïve-HMM	CO1A2_HUMAN	602	None	1	ESGAAGPTGPIGS
Naïve-HMM	CO1A2_HUMAN	500	None	1	FPGPKGPTGDPGK
Naïve-HMM	CO1A2_HUMAN	479	None	0	IDGRPGPIGPAGA
Naïve-HMM	CO6A2_HUMAN	260	None	1	IPGPSGPKGYRGQ
Naïve-HMM	ADIPO_BOVIN	86	None	0	ITGIEGPRGFPGT
Naïve-HMM	CAFF_RIFPA	416	None	1	LQGRAGPPGARGE
Naïve-HMM	ADIPO_MOUSE	94	None	0	MTGAEGPRGFPGT
Naïve-HMM	CO1A2_HUMAN	497	None	1	NIGFPGPKGPTGD
Naïve-HMM	C1T9A_HUMAN	132	None	0	NKGDVGPTGPEGP
Naïve-HMM	CO1A2_HUMAN	467	None	0	PAGKEGPVGLPGI
Naïve-HMM	CO1A2_HUMAN	1055	None	1	PAGPRGPAGPSGP
Naïve-HMM	CO1A2_HUMAN	1061	None	1	PAGPSGPAGKDGR
Naïve-HMM	CO6A2_HUMAN	583	None	1	PEGEPGPPGDPGL
Naïve-HMM	CO6A2_HUMAN	299	None	1	PIGFPGPKGVPGF
Naïve-HMM	CAFF_RIFPA	53	None	1	PIGKRGPPGPAGI
Naïve-HMM	CO1A2_HUMAN	611	None	1	PIGSRGPSGPPGP
Naïve-HMM	CO1A2_HUMAN	98	None	1	PMGLMGPRGPPGA
Naïve-HMM	CAFF_RIFPA	1019	None	1	PPGPPGPPGNSDY
Naïve-HMM	CAFF_RIFPA	1016	None	1	PPGPPGPPGPPGN
Naïve-HMM	CO1A2_HUMAN	1100	None	0	PPGPPGPPGVSGG
Naïve-HMM	CO6A2_HUMAN	577	None	0	PRGVPGPEGEPGP
Naïve-HMM	CO1A2_HUMAN	617	None	1	PSGPPGPDGNKGE
Naïve-HMM	CO1A2_HUMAN	482	None	1	RPGPIGPAGARGE
Naïve-HMM	CAFF_RIFPA	1013	None	1	RSGPPGPPGPPGP
Naïve-HMM	COLA1_HUMAN	832	None	1	SPGIPGPPGPIGP
Naïve-HMM	CO1A2_HUMAN	614	None	1	SRGPSGPPGPDGN
Naïve-HMM	CO1A2_HUMAN	1052	None	1	SVGPAGPRGPAGP
Naïve-HMM	CO1A2_HUMAN	638	None	1	TAGPSGPSGLPGE
Naïve-HMM	ADIPO_HUMAN	91	None	1	VPGAEGPRGFPGI
Naïve-HMM	CO4A3_BOVIN	238	None	1	PGDTGPPAAGAVM
Naïve-HMM	CO9A1_HUMAN	417	None	1	CPNACPPGRSGYP
Naïve-HMM	CO9A2_CHICK	178	None	1	CPTNCPPGPKGPQ
Naïve-HMM	CO6A1_HUMAN	254	None	1	CSFECQPARGPPG
Naïve-HMM	CO1A1_MAMAE	290	None	1	AGAKGEPGPIGIQ
Naïve-HMM	CO1A1_BRACN	15	None	1	AGAPGFPGARGPS
Naïve-HMM	CO1A2_BOVIN	322	None	1	AGAPGLPGPRGIP
Naïve-HMM	CAFF_RIFPA	216	None	1	AGENGHPGMPGMD
Naïve-HMM	CO1A2_MAMAE	728	None	1	AGITGPPGPPGAA
Naïve-HMM	ELN_HUMAN	116	None	0	AGLGGVPGVGGLG
Naïve-HMM	CAFF_RIFPA	375	None	1	AGLPGNPGSDGRP
Naïve-HMM	CAFF_RIFPA	561	None	1	AGLVGLPGERGPK
Naïve-HMM	CO1A1_MAMAE	362	None	1	AGPKGSPGEAGRP
Naïve-HMM	CO1A2_BOVIN	394	None	1	AGPPGPPGLRGNP
Naïve-HMM	CAFF_RIFPA	165	None	1	AGPPGPPGPIGST
Naïve-HMM	CO1A2_MAMAE	293	None	1	AGPQGPPGPSGEE
Naïve-HMM	CO1A2_MACSX	272	None	1	AGPTGPPGIRGSR
Naïve-HMM	CAFF_RIFPA	540	None	1	AGPTGSPGVAGAK
Naïve-HMM	CO1A2_CHICK	443	None	1	AGRPGEPGLMGPR
Naïve-HMM	CO1A2_HUMAN	444	None	1	AGRPGEPGLMGPR
Naïve-HMM	SFTPA_RAT	33	None	1	AGSPGIPGAPGNH
Naïve-HMM	CO1A1_MAMAE	422	None	1	AGVMGFPGPKGAA
Naïve-HMM	CO1A2_HUMAN	420	None	1	AGVMGPPGSRGAS
Naïve-HMM	ELN_HUMAN	286	None	1	AGVPGVPGAIPGI
Naïve-HMM	CAFF_RIFPA	228	None	0	DGANGEPGASGES
Naïve-HMM	CO1A2_MAMAE	599	None	1	DGARGAPGAVGAP
Naïve-HMM	CAFF_RIFPA	150	None	0	DGKSGLPGLRGVD
Naïve-HMM	CAFF_RIFPA	162	None	1	DGLAGPPGPPGPI
Naïve-HMM	CAFF_RIFPA	72	None	0	DGRDGEPGPRGGI
Naïve-HMM	SFTPA_RAT	54	None	0	DGVKGDPGPPGPM
Naïve-HMM	C1QC_HUMAN	54	None	0	DGYDGLPGPKGEP
Naïve-HMM	SFTPA_RAT	30	None	1	DVCAGSPGIPGAP
Naïve-HMM	CAFF_RIFPA	513	None	1	GGERGAPGDRGNV
Naïve-HMM	SFTPA_RAT	70	None	1	GGMPGLPGRDGLP
Naïve-HMM	CAFF_RIFPA	93	None	1	GGMPGMPGPKGHR
Naïve-HMM	CO1A2_MAMAE	902	None	0	HGNRGEPGPAGSV
Naïve-HMM	CO1A1_MAMAE	299	None	1	IGIQGPPGPAGEE
Naïve-HMM	CAFF_RIFPA	711	None	1	IGLPGSPGQPGLP
Naïve-HMM	CO1A2_BOVIN	391	None	1	IGPAGPPGPPGLR
Naïve-HMM	CO1A2_MAMAE	176	None	1	IGSAGPPGFPGAP
Naïve-HMM	CAFF_RIFPA	174	None	1	IGSTGSPGFPGTP
Naïve-HMM	CO1A2_BOVIN	313	None	1	KGAAGLPGVAGAP
Naïve-HMM	CAFF_RIFPA	744	None	1	KGARGSPGLVGKQ
Naïve-HMM	CAFF_RIFPA	816	None	0	KGDGGPPGPSGDR
Naïve-HMM	CAFF_RIFPA	663	None	0	KGDIGFPGERGTR
Naïve-HMM	SFTPA_RAT	57	None	1	KGDPGPPGPMGPP
Naïve-HMM	C1QA_HUMAN	39	None	1	KGEAGRPGRRGRP
Naïve-HMM	C1QA_HUMAN	54	None	1	KGEQGEPGAPGIR
Naïve-HMM	CO1A1_MAMAE	383	None	1	KGLTGSPGSPGPD
Naïve-HMM	CAFF_RIFPA	348	None	1	KGPSGEPGAKGPT
Naïve-HMM	CAFF_RIFPA	552	None	0	KGQGGPPGPAGLV
Naïve-HMM	CO1A1_BRACN	39	None	1	KGVQGPPGPQGPR
Naïve-HMM	CAFF_RIFPA	945	None	1	KGWTGLPGLQGLQ
Naïve-HMM	CO1A2_BOVIN	271	None	1	LGPVGNPGPAGPA
Naïve-HMM	FCN3_HUMAN	77	None	0	MGPKGEPGDPVNL
Naïve-HMM	CAFF_RIFPA	888	None	1	MGQRGLPGAAGPP
Naïve-HMM	CO1A2_CHICK	440	None	0	NGDAGRPGEPGLM
Naïve-HMM	CO1A2_HUMAN	441	None	0	NGDAGRPGEPGLM
Naïve-HMM	CAFF_RIFPA	219	None	1	NGHPGMPGMDGAN
Naïve-HMM	CAFF_RIFPA	894	None	1	PGAAGPPGDRGER
Naïve-HMM	CO1A2_BOVIN	304	None	1	PGANGLPGAKGAA
Naïve-HMM	CO1A1_MAMAE	890	None	1	PGAPGAPGAPGPV
Naïve-HMM	FCN3_HUMAN	53	None	1	PGAPGSPGEKGAP
Naïve-HMM	CO1A1_BRACN	90	None	1	PGATGFPGAAGRG
Naïve-HMM	CO1A2_MAMAE	710	None	1	PGATGFPGAAGRT
Naïve-HMM	CO1A1_MAMAE	716	None	1	PGATGFPGAAGRV
Naïve-HMM	CO1A2_MAMAE	605	None	1	PGAVGAPGPAGAT
Naïve-HMM	CO1A2_BOVIN	367	None	1	PGAVGQPGPPGPS
Naïve-HMM	CO1A1_MAMAE	374	None	1	PGEAGLPGAKGLT
Naïve-HMM	CO1A1_MAMAE	368	None	1	PGEAGRPGEAGLP
Naïve-HMM	CO1A2_MAMAE	503	None	1	PGEFGLPGPAGPR
Naïve-HMM	FCN3_HUMAN	59	None	1	PGEKGAPGPQGPP
Naïve-HMM	CAFF_RIFPA	867	None	1	PGERGEPGVAGRA
Naïve-HMM	CAFF_RIFPA	627	None	1	PGERGSPGPAGER
Naïve-HMM	CO1A1_MAMAE	764	None	1	PGEVGPPGPPGPA
Naïve-HMM	CO1A2_MAMAE	182	None	1	PGFPGAPGPKGEI
Naïve-HMM	CO1A2_BOVIN	259	None	1	PGFPGAPGPKGEL
Naïve-HMM	CAFF_RIFPA	180	None	1	PGFPGTPGSKGDR
Naïve-HMM	CO1A1_BRACN	12	None	1	PGIAGAPGFPGAR
Naïve-HMM	CAFF_RIFPA	372	None	1	PGIAGLPGNPGSD
Naïve-HMM	SFTPA_RAT	36	None	1	PGIPGAPGNHGLP
Naïve-HMM	CAFF_RIFPA	855	None	1	PGKDGLPGLAGRP
Naïve-HMM	CAFF_RIFPA	387	None	1	PGKDGRPGIRGKD
Naïve-HMM	CO1A2_BOVIN	151	None	1	PGKPGRPGERGVV
Naïve-HMM	CAFF_RIFPA	861	None	1	PGLAGRPGERGEP
Naïve-HMM	C1QC_HUMAN	45	None	1	PGLPGAPGKDGYD
Naïve-HMM	CO1A2_BOVIN	400	None	1	PGLRGNPGSRGLP
Naïve-HMM	C1QC_HUMAN	42	None	1	PGMPGLPGAPGKD
Naïve-HMM	SFTPA_RAT	42	None	0	PGNHGLPGRDGRD
Naïve-HMM	CO1A1_MAMAE	617	None	1	PGPAGAPGDKGEA
Naïve-HMM	CO1A1_BRACN	60	None	1	PGPAGAPGDKGEA
Naïve-HMM	SFTPA_RAT	63	None	0	PGPMGPPGGMPGL
Naïve-HMM	FCN3_HUMAN	65	None	1	PGPQGPPGPPGKM
Naïve-HMM	CO1A2_BOVIN	328	None	1	PGPRGIPGPVGAA
Naïve-HMM	CAFF_RIFPA	249	None	1	PGPRGMPGTAGSP
Naïve-HMM	CAFF_RIFPA	243	None	1	PGPSGFPGPRGMP
Naïve-HMM	CAFF_RIFPA	723	None	1	PGPSGQPGPSGPA
Naïve-HMM	CO1A1_MAMAE	320	None	1	PGPTGLPGPPGER
Naïve-HMM	CAFF_RIFPA	849	None	1	PGQEGAPGKDGLP
Naïve-HMM	CAFF_RIFPA	717	None	1	PGQPGLPGPSGQP
Naïve-HMM	SFTPA_RAT	76	None	1	PGRDGLPGAPGAP
Naïve-HMM	CO1A1_MAMAE	869	None	1	PGRDGSPGPKGDR
Naïve-HMM	C1QA_HUMAN	45	None	1	PGRRGRPGLKGEQ
Naïve-HMM	CAFF_RIFPA	381	None	1	PGSDGRPGKDGRP
Naïve-HMM	CAFF_RIFPA	714	None	1	PGSPGQPGLPGPS
Naïve-HMM	CO1A1_MAMAE	335	None	1	PGSRGFPGADGVA
Naïve-HMM	CAFF_RIFPA	255	None	1	PGTAGSPGQAGAK
Naïve-HMM	ELN_HUMAN	481	None	0	PGTGGVPGVGTPA
Naïve-HMM	CO1A2_BOVIN	172	None	1	PGTPGLPGFKGIR
Naïve-HMM	CO1A2_BOVIN	319	None	1	PGVAGAPGLPGPR
Naïve-HMM	ELN_HUMAN	421	None	0	PGVAGVPGVGGVP
Naïve-HMM	ELN_HUMAN	427	None	0	PGVGGVPGVGGVP
Naïve-HMM	ELN_HUMAN	522	None	0	PGVGVAPGVGLAP
Naïve-HMM	ELN_HUMAN	167	None	1	PGVGVLPGVPTGA
Naïve-HMM	FCN3_HUMAN	50	None	1	PSCPGAPGSPGEK
Naïve-HMM	CO1A2_BOVIN	166	None	1	QGARGFPGTPGLP
Naïve-HMM	CAFF_RIFPA	708	None	1	QGEIGLPGSPGQP
Naïve-HMM	CAFF_RIFPA	792	None	1	QGERGMPGMVGLR
Naïve-HMM	CAFF_RIFPA	645	None	0	QGIQGQPGPPGDA
Naïve-HMM	CAFF_RIFPA	954	None	0	QGLQGTPGHSGES
Naïve-HMM	CAFF_RIFPA	366	None	1	QGNQGTPGIAGLP
Naïve-HMM	CAFF_RIFPA	123	None	0	QGPDGGPGPAGPS
Naïve-HMM	FCN3_HUMAN	68	None	1	QGPPGPPGKMGPK
Naïve-HMM	CO1A1_MAMAE	266	None	1	QGPSGAPGPKGNS
Naïve-HMM	CO1A1_BRACN	30	None	1	QGPSGAPGPKGVQ
Naïve-HMM	CAFF_RIFPA	915	None	1	QGPVGAPGSQGPA
Naïve-HMM	CAFF_RIFPA	648	None	1	QGQPGPPGDAGPA
Naïve-HMM	CAFF_RIFPA	90	None	1	RGAGGMPGMPGPK
Naïve-HMM	CO1A1_MAMAE	314	None	1	RGARGEPGPTGLP
Naïve-HMM	CO1A2_MAMAE	704	None	0	RGDGGPPGATGFP
Naïve-HMM	CAFF_RIFPA	621	None	1	RGDMGSPGERGSP
Naïve-HMM	CAFF_RIFPA	774	None	1	RGEDGPPGVSGPT
Naïve-HMM	CAFF_RIFPA	603	None	1	RGENGLPGPSGLA
Naïve-HMM	CAFF_RIFPA	903	None	1	RGERGEPGGQGVQ
Naïve-HMM	CO1A2_MAMAE	806	None	1	RGERGLPGVAGAV
Naïve-HMM	CO1A2_BOVIN	286	None	1	RGEVGLPGLSGPV
Naïve-HMM	CO1A2_BOVIN	169	None	1	RGFPGTPGLPGFK
Naïve-HMM	CO1A2_BOVIN	346	None	0	RGLVGEPGPAGSK
Naïve-HMM	CO1A1_MAMAE	710	None	1	RGSAGPPGATGFP
Naïve-HMM	CO1A1_BRACN	84	None	1	RGSAGPPGATGFP
Naïve-HMM	CAFF_RIFPA	759	None	0	RGSDGEPGRDGTK
Naïve-HMM	CAFF_RIFPA	237	None	1	SGESGLPGPSGFP
Naïve-HMM	CAFF_RIFPA	963	None	1	SGESGPPGAPGPR
Naïve-HMM	CO1A2_BOVIN	361	None	0	SGNKGEPGAVGQP
Naïve-HMM	CO1A1_MAMAE	887	None	1	SGPPGAPGAPGAP
Naïve-HMM	CAFF_RIFPA	783	None	1	SGPTGAPGQQGER
Naïve-HMM	CO1A2_BOVIN	295	None	1	SGPVGPPGNPGAN
Naïve-HMM	CAFF_RIFPA	843	None	0	SGQAGAPGQEGAP
Naïve-HMM	CO1A2_MAMAE	284	None	1	SGSKGEPGSAGPQ
Naïve-HMM	CO1A2_MAMAE	761	None	1	TGASGPPGFAGEK
Naïve-HMM	C1QC_HUMAN	36	None	1	TGCYGIPGMPGLP
Naïve-HMM	CO1A1_MAMAE	323	None	0	TGLPGPPGERGGP
Naïve-HMM	CO1A1_MAMAE	758	None	1	TGPAGRPGEVGPP
Naïve-HMM	CO1A1_MAMAE	611	None	1	TGPIGPPGPAGAP
Naïve-HMM	CO1A1_BRACN	54	None	1	TGPIGPPGPAGAP
Naïve-HMM	CO1A2_MAMAE	731	None	1	TGPPGPPGAAGKE
Naïve-HMM	CAFF_RIFPA	177	None	1	TGSPGFPGTPGSK
Naïve-HMM	CO1A1_MAMAE	386	None	1	TGSPGSPGPDGKT
Naïve-HMM	ELN_HUMAN	283	None	0	VGGAGVPGVPGAI
Naïve-HMM	CAFF_RIFPA	207	None	0	VGLSGQPGVAGEN
Naïve-HMM	CO1A1_MAMAE	767	None	1	VGPPGPPGPAGEK
Naïve-HMM	CAFF_RIFPA	525	None	1	VGPRGMPGERGAT
Naïve-HMM	CO1A2_BOVIN	370	None	1	VGQPGPPGPSGEE
Naïve-HMM	ELN_HUMAN	415	None	0	VGVGGIPGVAGVP
Naïve-HMM	C1QC_HUMAN	39	None	1	YGIPGMPGLPGAP
Naïve-HMM	CO1A1_MAMAE	292	None	0	AKGEPGPIGIQGP
Naïve-HMM	CAFF_RIFPA	551	None	0	AKGQGGPPGPAGL
Naïve-HMM	CAFF_RIFPA	536	None	1	ATGPAGPTGSPGV
Naïve-HMM	CAFF_RIFPA	503	None	1	ATGPSGPAGPGGE
Naïve-HMM	CAFF_RIFPA	500	None	1	AVGATGPSGPAGP
Naïve-HMM	CAFF_RIFPA	533	None	1	ERGATGPAGPTGS
Naïve-HMM	CAFF_RIFPA	773	None	1	ERGEDGPPGVSGP
Naïve-HMM	CAFF_RIFPA	128	None	1	GPGPAGPSGPIGP
Naïve-HMM	CAFF_RIFPA	647	None	1	IQGQPGPPGDAGP
Naïve-HMM	CAFF_RIFPA	164	None	1	LAGPPGPPGPIGS
Naïve-HMM	CAFF_RIFPA	815	None	0	MKGDGGPPGPSGD
Naïve-HMM	CAFF_RIFPA	506	None	0	PSGPAGPGGERGA
Naïve-HMM	ELN_HUMAN	550	None	0	VAPGIGPGGVAAA
Naïve-HMM	CAFF_RIFPA	161	None	0	VDGLAGPPGPPGP
Naïve-HMM	AGP13_ARATH	31	None	1	AAAVEAPAPSPTS
Naïve-HMM	AGP12_ARATH	32	None	1	AAQTEAPAPSPTS
Naïve-HMM	LECT_SOLTU	205	None	1	ASPPPPPPALPYP
Naïve-HMM	LECT_SOLTU	153	None	0	CKLPSPPPPPPPP
Naïve-HMM	LECT_SOLTU	154	None	0	KLPSPPPPPPPPS
Naïve-HMM	LECT_SOLTU	155	None	0	LPSPPPPPPPPSP
Naïve-HMM	LECT_SOLTU	53	None	0	NASPPSPSPLPYP
Naïve-HMM	CPC_CUCSA	115	None	1	NATVSMPPPSSSP
Naïve-HMM	AGP10_ARATH	32	None	0	PAPTRSPLPSPAQ
Naïve-HMM	AGP4_ARATH	39	None	0	PPATPPPVATPPP
Naïve-HMM	HYP2_TAROF	10	None	0	PPLLPPPVPGLAP
Naïve-HMM	LECT_SOLTU	202	None	0	PPPASPPPPPPAL
Naïve-HMM	LECT_SOLTU	201	None	0	PPPPASPPPPPPA
Naïve-HMM	LECT_SOLTU	158	None	0	PPPPPPPPSPPPP
Naïve-HMM	LECT_SOLTU	159	None	0	PPPPPPPSPPPPS
Naïve-HMM	LECT_SOLTU	180	None	0	PPPPPPPSPPPPS
Naïve-HMM	LECT_SOLTU	161	None	0	PPPPPSPPPPSPP
Naïve-HMM	LECT_SOLTU	182	None	0	PPPPPSPPPPSPP
Naïve-HMM	LECT_SOLTU	175	None	0	PPPPSPPPPPPPS
Naïve-HMM	LECT_SOLTU	183	None	0	PPPPSPPPPSPPP
Naïve-HMM	LECT_SOLTU	162	None	0	PPPPSPPPPSPPS
Naïve-HMM	LECT_SOLTU	188	None	0	PPPPSPPPPSPSP
Naïve-HMM	LECT_SOLTU	167	None	0	PPPPSPPSPPPPS
Naïve-HMM	LECT_SOLTU	176	None	0	PPPSPPPPPPPSP
Naïve-HMM	LECT_SOLTU	184	None	0	PPPSPPPPSPPPP
Naïve-HMM	LECT_SOLTU	163	None	0	PPPSPPPPSPPSP
Naïve-HMM	LECT_SOLTU	189	None	0	PPPSPPPPSPSPP
Naïve-HMM	LECT_SOLTU	194	None	0	PPPSPSPPPPPAS
Naïve-HMM	LECT_SOLTU	177	None	0	PPSPPPPPPPSPP
Naïve-HMM	LECT_SOLTU	172	None	0	PPSPPPPSPPPPP
Naïve-HMM	LECT_SOLTU	185	None	0	PPSPPPPSPPPPS
Naïve-HMM	LECT_SOLTU	164	None	0	PPSPPPPSPPSPP
Naïve-HMM	LECT_SOLTU	190	None	0	PPSPPPPSPSPPP
Naïve-HMM	LECT_SOLTU	169	None	0	PPSPPSPPPPSPP
Naïve-HMM	LECT_SOLTU	198	None	0	PSPPPPPASPPPP
Naïve-HMM	LECT_SOLTU	156	None	0	PSPPPPPPPPSPP
Naïve-HMM	LECT_SOLTU	178	None	0	PSPPPPPPPSPPP
Naïve-HMM	LECT_SOLTU	170	None	0	PSPPSPPPPSPPP
Naïve-HMM	LECT_SOLTU	196	None	0	PSPSPPPPPASPP
Naïve-HMM	AGP4_ARATH	34	None	0	PTATPPPATPPPV
Naïve-HMM	A70A_DROME	34	None	1	PTKFPIPSPNPRD
Naïve-HMM	LECT_SOLTU	152	None	0	QCKLPSPPPPPPP
Naïve-HMM	LECT_SOLTU	150	None	0	QSQCKLPSPPPPP
Naïve-HMM	HSYA_TOBAC	151	None	1	RKPLSPPSPKPAD
Naïve-HMM	A70A_DROME	32	None	1	RKPTKFPIPSPNP
Naïve-HMM	HSY1_SOLLC	55	None	1	RTPYKTPPPPTSS
Naïve-HMM	AGP10_ARATH	24	None	0	SAIAQAPGPAPTR
Naïve-HMM	AGP4_ARATH	24	None	1	SALAQAPAPTPTA
Naïve-HMM	AGP15_ARATH	27	None	1	SAQSEAPAPSPTS
Naïve-HMM	AGP2_ARATH	24	None	1	SCLAQAPAPAPTT
Naïve-HMM	AGP7_ARATH	24	None	1	SCLAQAPAPSPTT
Naïve-HMM	LECT_SOLTU	206	None	1	SPPPPPPALPYPQ
Naïve-HMM	LECT_SOLTU	157	None	0	SPPPPPPPPSPPP
Naïve-HMM	LECT_SOLTU	179	None	0	SPPPPPPPSPPPP
Naïve-HMM	LECT_SOLTU	174	None	0	SPPPPSPPPPPPP
Naïve-HMM	LECT_SOLTU	187	None	0	SPPPPSPPPPSPS
Naïve-HMM	LECT_SOLTU	166	None	0	SPPPPSPPSPPPP
Naïve-HMM	LECT_SOLTU	192	None	0	SPPPPSPSPPPPP
Naïve-HMM	LECT_SOLTU	171	None	0	SPPSPPPPSPPPP
Naïve-HMM	LECT_SOLTU	197	None	0	SPSPPPPPASPPP
Naïve-HMM	CPC_CUCSA	129	None	0	SSVMPPPVMPPPS
Naïve-HMM	AGP4_ARATH	37	None	0	TPPPATPPPVATP
Naïve-HMM	AGP2_ARATH	35	None	0	TTVTPPPTALPPV
Naïve-HMM	AGP7_ARATH	36	None	0	TTVTPPPVATPPP
Naïve-HMM	CPC_CUCSA	117	None	1	TVSMPPPSSSPPS
Naïve-HMM	AGP14_ARATH	32	None	1	VAAVDAPAPSPTS
Naïve-HMM	HSY1_SOLLC	58	None	0	YKTPPPPTSSSPT
Naïve-HMM	AGP9_ARATH	26	None	1	GQAPTSPPTATPA
Naïve-HMM	HSYA_TOBAC	150	None	0	NRKPLSPPSPKPA
Naïve-HMM	AGP4_ARATH	38	None	0	PPPATPPPVATPP
Naïve-HMM	CPC_CUCSA	122	None	0	PPSSSPPSSVMPP
Naïve-HMM	CPC_CUCSA	127	None	0	PPSSVMPPPVMPP
Naïve-HMM	CPC_CUCSA	128	None	0	PSSVMPPPVMPPP
Naïve-HMM	AGP4_ARATH	32	None	0	PTPTATPPPATPP
Naïve-HMM	AGP2_ARATH	34	None	0	PTTVTPPPTALPP
Naïve-HMM	AGP4_ARATH	33	None	0	TPTATPPPATPPP
Naïve-HMM	AGP7_ARATH	35	None	0	TTTVTPPPVATPP
Naïve-HMM	AGP31_ARATH	82	None	1	VKAPVSPPAKPPV
Naïve-HMM	AGP31_ARATH	114	None	1	VKPPVSPPAKPPV
Naïve-HMM	AGP31_ARATH	186	None	1	VKPPVSPPAKPPV
Naïve-HMM	AGP31_ARATH	210	None	1	VKPPVSPPTKPPV
Naïve-HMM	HYP2_TAROF	20	None	0	LAPGLPPLPVPDP
Naïve-HMM	CPC_CUCSA	121	None	1	PPPSSSPPSSVMP
Naïve-HMM	HSYB_TOBAC	49	None	1	PSPASSPPSKEVS
Naïve-HMM	HSYA_TOBAC	49	None	1	PSPASSPPSKEVS
Naïve-HMM	HYP2_TAROF	16	None	0	PVPGLAPGLPPLP
Naïve-HMM	AGP2_ARATH	28	None	1	QAPAPAPTTVTPP
Naïve-HMM	AGP7_ARATH	28	None	1	QAPAPSPTTTVTP
Naïve-HMM	AGP4_ARATH	28	None	0	QAPAPTPTATPPP
Naïve-HMM	AGP10_ARATH	28	None	1	QAPGPAPTRSPLP
Naïve-HMM	AGP9_ARATH	27	None	1	QAPTSPPTATPAP
Naïve-HMM	IDA_ARATH	64	None	1	PIPPSAPSKRHNS
Naïve-HMM	BRD4_HUMAN	536	None	1	QPQQNKPKKKEKD
Naïve-HMM	FP1V2_PERVI	53	None	1	TAWKAHPPAWTAW
Naïve-HMM	FP1V1_PERVI	53	None	1	TAWKAHPPAWTAW
Naïve-HMM	FP1V1_PERVI	363	None	1	TAWKAHPPAWTAW
Naïve-HMM	FP1V1_PERVI	203	None	1	TAWKAPPPAWSAW
Naïve-HMM	FP1V1_PERVI	303	None	1	TAWKAPPPAWSAW
Naïve-HMM	FP1V2_PERVI	73	None	1	TAWKAPPPAWTAW
Naïve-HMM	FP1V2_PERVI	163	None	1	TAWKAPPPAWTAW
Naïve-HMM	FP1V2_PERVI	223	None	1	TAWKAPPPAWTAW
Naïve-HMM	FP1V2_PERVI	243	None	1	TAWKAPPPAWTAW
Naïve-HMM	FP1V2_PERVI	263	None	1	TAWKAPPPAWTAW
Naïve-HMM	FP1V1_PERVI	73	None	1	TAWKAPPPAWTAW
Naïve-HMM	FP1V1_PERVI	113	None	1	TAWKAPPPAWTAW
Naïve-HMM	FP1V1_PERVI	263	None	1	TAWKAPPPAWTAW
Naïve-HMM	FP1V1_PERVI	383	None	1	TAWKAPPPAWTAW
Naïve-HMM	FP1V1_PERVI	403	None	1	TAWKAPPPAWTAW
Naïve-HMM	FP1V2_PERVI	93	None	1	TAWKAPPPTWTAW
Naïve-HMM	FP1V2_PERVI	133	None	1	TAWKAPPPTWTAW
Naïve-HMM	FP1V1_PERVI	93	None	1	TAWKAPPPTWTAW
Naïve-HMM	FP1V1_PERVI	283	None	1	TAWKAPPPTWTAW
Naïve-HMM	FP1V2_PERVI	113	None	1	TAWKAPPPVWTAW
Naïve-HMM	FP1V1_PERVI	43	None	1	TAWKVHPPAWTAW
Naïve-HMM	FP1V2_PERVI	43	None	1	TAWKVPPPAWTAW
Naïve-HMM	FP1V1_PERVI	353	None	1	TAWKVPPPAWTAW
Naïve-HMM	AGP31_ARATH	71	None	1	HPPAKSPVKPPVK
Naïve-HMM	AGP31_ARATH	103	None	1	KAPVKPPTKPPVK
Naïve-HMM	AGP31_ARATH	135	None	1	KAPVKPPTKPPVK
Naïve-HMM	AGP31_ARATH	155	None	1	KAPVKPPTKPPVK
Naïve-HMM	AGP31_ARATH	175	None	1	KAPVKPPTKPPVK
Naïve-HMM	AGP31_ARATH	207	None	1	KAPVKPPVSPPTK
Naïve-HMM	AGP31_ARATH	83	None	1	KAPVSPPAKPPVK
Naïve-HMM	HYP2_TAROF	9	None	0	KPPLLPPPVPGLA
Naïve-HMM	AGP31_ARATH	107	None	1	KPPTKPPVKPPVS
Naïve-HMM	AGP31_ARATH	179	None	1	KPPTKPPVKPPVS
Naïve-HMM	AGP31_ARATH	139	None	1	KPPTKPPVKPPVY
Naïve-HMM	AGP31_ARATH	159	None	1	KPPTKPPVKPPVY
Naïve-HMM	AGP31_ARATH	79	None	1	KPPVKAPVSPPAK
Naïve-HMM	AGP31_ARATH	111	None	1	KPPVKPPVSPPAK
Naïve-HMM	AGP31_ARATH	183	None	1	KPPVKPPVSPPAK
Naïve-HMM	AGP31_ARATH	91	None	1	KPPVKPPVYPPTK
Naïve-HMM	AGP31_ARATH	123	None	1	KPPVKPPVYPPTK
Naïve-HMM	AGP31_ARATH	143	None	1	KPPVKPPVYPPTK
Naïve-HMM	AGP31_ARATH	163	None	1	KPPVKPPVYPPTK
Naïve-HMM	AGP31_ARATH	195	None	1	KPPVKPPVYPPTK
Naïve-HMM	AGP31_ARATH	115	None	1	KPPVSPPAKPPVK
Naïve-HMM	AGP31_ARATH	187	None	1	KPPVSPPAKPPVK
Naïve-HMM	AGP31_ARATH	211	None	1	KPPVSPPTKPPVT
Naïve-HMM	AGP31_ARATH	219	None	1	KPPVTPPVYPPKF
Naïve-HMM	AGP31_ARATH	95	None	1	KPPVYPPTKAPVK
Naïve-HMM	AGP31_ARATH	127	None	1	KPPVYPPTKAPVK
Naïve-HMM	AGP31_ARATH	147	None	1	KPPVYPPTKAPVK
Naïve-HMM	AGP31_ARATH	167	None	1	KPPVYPPTKAPVK
Naïve-HMM	AGP31_ARATH	199	None	1	KPPVYPPTKAPVK
Naïve-HMM	AGP31_ARATH	75	None	1	KSPVKPPVKAPVS
Naïve-HMM	HSYB_TOBAC	45	None	1	NLPPPSPASSPPS
Naïve-HMM	HSYA_TOBAC	45	None	1	NLPPPSPASSPPS
Naïve-HMM	AGP10_ARATH	36	None	0	RSPLPSPAQPPRT
Naïve-HMM	AGP31_ARATH	87	None	1	SPPAKPPVKPPVY
Naïve-HMM	AGP31_ARATH	119	None	1	SPPAKPPVKPPVY
Naïve-HMM	AGP31_ARATH	191	None	1	SPPAKPPVKPPVY
Naïve-HMM	AGP31_ARATH	215	None	1	SPPTKPPVTPPVY
Naïve-HMM	AGP31_ARATH	99	None	1	YPPTKAPVKPPTK
Naïve-HMM	AGP31_ARATH	131	None	1	YPPTKAPVKPPTK
Naïve-HMM	AGP31_ARATH	151	None	1	YPPTKAPVKPPTK
Naïve-HMM	AGP31_ARATH	171	None	1	YPPTKAPVKPPTK
Naïve-HMM	AGP31_ARATH	203	None	1	YPPTKAPVKPPVS
Naïve-HMM	ARRB2_HUMAN	181	None	1	APEKPGPQPSAET
Naïve-HMM	AGP14_ARATH	34	None	1	AVDAPAPSPTSDA
Naïve-HMM	AGP13_ARATH	33	None	1	AVEAPAPSPTSDA
Naïve-HMM	CHI1_TOBAC	69	None	1	CPGGPTPTPPTPP
Naïve-HMM	HSY1_SOLLC	80	None	1	DSVLPPPSPKTDP
Naïve-HMM	HSYA_TOBAC	43	None	1	GANLPPPSPASSP
Naïve-HMM	HSYB_TOBAC	43	None	1	GTNLPPPSPASSP
Naïve-HMM	AGP10_ARATH	26	None	1	IAQAPGPAPTRSP
Naïve-HMM	AGP2_ARATH	26	None	1	LAQAPAPAPTTVT
Naïve-HMM	AGP7_ARATH	26	None	1	LAQAPAPSPTTTV
Naïve-HMM	AGP4_ARATH	26	None	1	LAQAPAPTPTATP
Naïve-HMM	AGP15_ARATH	29	None	1	QSEAPAPSPTSGS
Naïve-HMM	AGP12_ARATH	34	None	1	QTEAPAPSPTSDA
Naïve-HMM	LECT_SOLTU	55	None	1	SPPSPSPLPYPQC
Naïve-HMM	SERPH_HUMAN	30	None	0	PAAAAAPGTAEKL
Naïve-HMM	FIBA_HUMAN	565	None	1	ESSSHHPGIAEFP
Naïve-HMM	ELN_HUMAN	580	None	1	GLGAGIPGLGVGV
Naïve-HMM	ELN_HUMAN	607	None	1	GVGAGVPGFGAGA
Naïve-HMM	ELN_HUMAN	598	None	1	GVGAGVPGLGVGA
Naïve-HMM	ELN_HUMAN	589	None	1	GVGVGVPGLGVGA
Naïve-HMM	ELN_HUMAN	677	None	0	LGGVGIPGGVVGA
Naïve-HMM	ELN_HUMAN	360	None	1	VPGAGIPGAAVPG
Naïve-HMM	ELN_HUMAN	342	None	1	VPGAGVPGVGVPG
Naïve-HMM	ELN_HUMAN	347	None	1	VPGVGVPGAGIPV
Naïve-HMM	ELN_HUMAN	156	None	1	YPGGVLPGARFPG
Naïve-HMM	HPEP_AEDAE	26	None	1	CEDQRPPSLKTRF
Naïve-HMM	HPEP_AEDAE	59	None	1	RSAQRPPSLKTRF
Naïve-HMM	HPEP_AEDAE	83	None	1	RSAQRPPSLKTRF
Naïve-HMM	HSY1_SOLLC	63	None	1	PPTSSSPTHQEIV
Naïve-HMM	LECT_SOLTU	203	None	0	PPASPPPPPPALP
Naïve-HMM	LECT_SOLTU	195	None	0	PPSPSPPPPPASP
Naïve-HMM	CHI1_TOBAC	75	None	1	PTPPTPPGGGDLG
Naïve-HMM	ACTB_HUMAN	112	None	1	TEAPLNPKANREK
Naïve-HMM	ACTC_HUMAN	114	None	1	TEAPLNPKANREK
Naïve-HMM	U6BW_CONRA	21	None	1	FKTCCGPPGDWQC
Naïve-HMM	FP1V2_PERVI	132	None	1	RTAWKAPPPTWTA
Naïve-HMM	FP1V2_PERVI	145	None	1	WKAAPKPWTAWKA
Naïve-HMM	FP1V1_PERVI	125	None	1	WKATLKPWTAWKA
Naïve-HMM	FP1V2_PERVI	125	None	1	WKATPKPRTAWKA
Naïve-HMM	FP1V2_PERVI	65	None	1	WKATPKPWTAWKA
Naïve-HMM	FP1V2_PERVI	85	None	1	WKATPKPWTAWKA
Naïve-HMM	FP1V2_PERVI	105	None	1	WKATPKPWTAWKA
Naïve-HMM	FP1V2_PERVI	155	None	1	WKATPKPWTAWKA
Naïve-HMM	FP1V2_PERVI	175	None	1	WKATPKPWTAWKA
Naïve-HMM	FP1V2_PERVI	185	None	1	WKATPKPWTAWKA
Naïve-HMM	FP1V2_PERVI	195	None	1	WKATPKPWTAWKA
Naïve-HMM	FP1V2_PERVI	215	None	1	WKATPKPWTAWKA
Naïve-HMM	FP1V2_PERVI	235	None	1	WKATPKPWTAWKA
Naïve-HMM	FP1V2_PERVI	255	None	1	WKATPKPWTAWKA
Naïve-HMM	FP1V2_PERVI	275	None	1	WKATPKPWTAWKA
Naïve-HMM	FP1V2_PERVI	285	None	1	WKATPKPWTAWKA
Naïve-HMM	FP1V2_PERVI	295	None	1	WKATPKPWTAWKA
Naïve-HMM	FP1V1_PERVI	65	None	1	WKATPKPWTAWKA
Naïve-HMM	FP1V1_PERVI	85	None	1	WKATPKPWTAWKA
Naïve-HMM	FP1V1_PERVI	105	None	1	WKATPKPWTAWKA
Naïve-HMM	FP1V1_PERVI	135	None	1	WKATPKPWTAWKA
Naïve-HMM	FP1V1_PERVI	145	None	1	WKATPKPWTAWKA
Naïve-HMM	FP1V1_PERVI	155	None	1	WKATPKPWTAWKA
Naïve-HMM	FP1V1_PERVI	165	None	1	WKATPKPWTAWKA
Naïve-HMM	FP1V1_PERVI	185	None	1	WKATPKPWTAWKA
Naïve-HMM	FP1V1_PERVI	195	None	1	WKATPKPWTAWKA
Naïve-HMM	FP1V1_PERVI	225	None	1	WKATPKPWTAWKA
Naïve-HMM	FP1V1_PERVI	235	None	1	WKATPKPWTAWKA
Naïve-HMM	FP1V1_PERVI	255	None	1	WKATPKPWTAWKA
Naïve-HMM	FP1V1_PERVI	275	None	1	WKATPKPWTAWKA
Naïve-HMM	FP1V1_PERVI	295	None	1	WKATPKPWTAWKA
Naïve-HMM	FP1V1_PERVI	315	None	1	WKATPKPWTAWKA
Naïve-HMM	FP1V1_PERVI	325	None	1	WKATPKPWTAWKA
Naïve-HMM	FP1V1_PERVI	335	None	1	WKATPKPWTAWKA
Naïve-HMM	FP1V1_PERVI	375	None	1	WKATPKPWTAWKA
Naïve-HMM	FP1V1_PERVI	395	None	1	WKATPKPWTAWKA
Naïve-HMM	FP1V1_PERVI	415	None	1	WKATPKPWTAWKA
Naïve-HMM	FP1V1_PERVI	345	None	1	WKATPKPWTAWKV
Naïve-HMM	FP1V2_PERVI	305	None	1	WKATPKPWTAWRA
Naïve-HMM	FP1V1_PERVI	435	None	1	WKATPKPWTAWRA
Naïve-HMM	FP1V2_PERVI	205	None	1	WKATPKPWTVWKA
Naïve-HMM	FP1V1_PERVI	175	None	1	WKATPKPWTVWKA
Naïve-HMM	FP1V1_PERVI	215	None	1	WKATPKPWTVWKA
Naïve-HMM	FP1V1_PERVI	245	None	1	WKATPKPWTVWKA
Naïve-HMM	FP1V1_PERVI	425	None	1	WKATPKPWTVWKA
Naïve-HMM	FP1V1_PERVI	202	None	1	WTAWKAPPPAWSA
Naïve-HMM	FP1V1_PERVI	302	None	1	WTAWKAPPPAWSA
Naïve-HMM	FP1V2_PERVI	72	None	1	WTAWKAPPPAWTA
Naïve-HMM	FP1V2_PERVI	162	None	1	WTAWKAPPPAWTA
Naïve-HMM	FP1V2_PERVI	222	None	1	WTAWKAPPPAWTA
Naïve-HMM	FP1V2_PERVI	242	None	1	WTAWKAPPPAWTA
Naïve-HMM	FP1V2_PERVI	262	None	1	WTAWKAPPPAWTA
Naïve-HMM	FP1V1_PERVI	72	None	1	WTAWKAPPPAWTA
Naïve-HMM	FP1V1_PERVI	112	None	1	WTAWKAPPPAWTA
Naïve-HMM	FP1V1_PERVI	262	None	1	WTAWKAPPPAWTA
Naïve-HMM	FP1V1_PERVI	382	None	1	WTAWKAPPPAWTA
Naïve-HMM	FP1V1_PERVI	402	None	1	WTAWKAPPPAWTA
Naïve-HMM	FP1V2_PERVI	92	None	1	WTAWKAPPPTWTA
Naïve-HMM	FP1V1_PERVI	92	None	1	WTAWKAPPPTWTA
Naïve-HMM	FP1V1_PERVI	282	None	1	WTAWKAPPPTWTA
Naïve-HMM	FP1V2_PERVI	112	None	1	WTAWKAPPPVWTA
Naïve-HMM	FP1V2_PERVI	42	None	1	WTAWKVPPPAWTA
Naïve-HMM	FP1V1_PERVI	352	None	1	WTAWKVPPPAWTA
Naïve-HMM	COMA_CONMR	64	None	1	YHAHPKPNSFWTL
Naïve-HMM	LECT_SOLTU	50	None	1	GINNASPPSPSPL
Naïve-HMM	KPYM_HUMAN	517	None	1	VLTGWRPGSGFTN
Naïve-HMM	LECT_SOLTU	204	None	1	PASPPPPPPALPY
Naïve-HMM	HSYA_TOBAC	153	None	1	PLSPPSPKPADGQ
Naïve-HMM	HSY1_SOLLC	122	None	1	VASPPPPKPQDEQ
Naïve-HMM	HSY1_SOLLC	121	None	1	YVASPPPPKPQDE
Naïve-HMM	HSY1_SOLLC	119	None	1	HDYVASPPPPKPQ
Naïve-HMM	AGP9_ARATH	31	None	1	SPPTATPAPPTPT
Naïve-HMM	AGP14_ARATH	36	None	1	DAPAPSPTSDASS
Naïve-HMM	AGP12_ARATH	36	None	1	EAPAPSPTSDAAM
Naïve-HMM	AGP13_ARATH	35	None	1	EAPAPSPTSDASL
Naïve-HMM	AGP15_ARATH	31	None	1	EAPAPSPTSGSSA
Naïve-HMM	FOXO3_HUMAN	426	None	1	GSGLGSPTSSFNS
Naïve-HMM	HSY1_SOLLC	82	None	1	VLPPPSPKTDPII
Naïve-HMM	CA4A_CONMA	69	None	1	MCTYSCPPKRKPG
Naïve-HMM	AGP9_ARATH	33	None	1	PTATPAPPTPTTP
Naïve-HMM	CM31_CONLT	58	None	1	RDECCEPQWCDGA
Naïve-HMM	OSTCN_FELCA	9	None	1	APGLGAPAPYPDP
Naïve-HMM	OSTCN_BISPR	9	None	1	DHGLGAPAPYPDP
Naïve-HMM	OSTCN_CAMHE	9	None	1	DHGLGAPAPYVDP
Naïve-HMM	OSTCN_CAMDR	9	None	1	DHGLGAPAPYVDP
Naïve-HMM	OSTCN_CAMBA	9	None	1	DHGLGAPAPYVDP
Naïve-HMM	OSTCN_LAMGU	9	None	1	DHGLGAPAPYVDP
Naïve-HMM	OSTCN_BOVIN	60	None	1	DHWLGAPAPYPDP
Naïve-HMM	OSTCN_CAPHI	9	None	1	DPGLGAPAPYPDP
Naïve-HMM	OSTCN_RAT	58	None	1	NNGLGAPAPYPDP
Naïve-HMM	OSTCN_MACEU	9	None	1	YQTLGFPAPYPDP
Naïve-HMM	OSTCN_MACFA	9	None	1	YQWLGAPAPYPDP
Naïve-HMM	OSTCN_GORGO	60	None	1	YQWLGAPVPYPDP
Naïve-HMM	TDIF_ZINVI	123	None	1	AGAHEVPSGPNPI
Naïve-HMM	CLV3_ARATH	73	None	1	EELRTVPSGPDPL
Naïve-HMM	CLE2_ARATH	67	None	1	SPERLSPGGPDPQ
Naïve-HMM	SFTPA_RAT	67	None	1	GPPGGMPGLPGRD
Naïve-HMM	ELN_HUMAN	34	None	1	GVPGAIPGGVPGG
Naïve-HMM	PCEP3_ARATH	74	None	1	TEPGHSPGIGHSV
Naïve-HMM	PCEP1_ARATH	82	None	1	TNPGNSPGVGHSN
Naïve-HMM	PCEP9_ARATH	107	None	1	TSPGHSPGVGHKK
Naïve-HMM	PCEP9_ARATH	159	None	1	TSPGNSPGIGHKK
Naïve-HMM	PCEP6_ARATH	59	None	1	TSPGNSPGIGHKM
Naïve-HMM	PCEP9_ARATH	55	None	1	TSPGNSPGVGHKK
Naïve-HMM	PCEP5_ARATH	96	None	1	TTPGHSPGIGHSL
Naïve-HMM	PCEP9_ARATH	230	None	1	TTPGHSPGVGHAV
Naïve-HMM	PCEP6_ARATH	88	None	1	TTPGHSPGVGHAV
Naïve-HMM	PCEP9_ARATH	211	None	1	TTPGNSPGMGHKK
Naïve-HMM	ELN_HUMAN	465	None	1	VLGGLVPGAPGAV
Naïve-HMM	KPYM_HUMAN	408	None	1	APITSDPTEATAV
Naïve-HMM	HSYB_TOBAC	50	None	1	SPASSPPSKEVSN
Naïve-HMM	HSYA_TOBAC	50	None	1	SPASSPPSKEVSN
Naïve-HMM	PCEP9_ARATH	103	None	1	DFAPTSPGHSPGV
Naïve-HMM	PCEP9_ARATH	155	None	1	DFAPTSPGNSPGI
Naïve-HMM	PCEP9_ARATH	207	None	1	DFAPTTPGNSPGM
Naïve-HMM	PCEP6_ARATH	84	None	1	DFEPTTPGHSPGV
Naïve-HMM	PCEP6_ARATH	55	None	1	DFGPTSPGNSPGI
Naïve-HMM	PCEP9_ARATH	226	None	1	DFKPTTPGHSPGV
Naïve-HMM	PCEP5_ARATH	92	None	1	DFRPTTPGHSPGI
Naïve-HMM	PCEP9_ARATH	51	None	1	DFVPTSPGNSPGV
Naïve-HMM	ELN_HUMAN	327	None	1	GLVPGGPGFGPGV
Naïve-HMM	HYP2_TAROF	12	None	1	LLPPPVPGLAPGL
Naïve-HMM	C1QA_HUMAN	57	None	1	QGEPGAPGIRTGI
Naïve-HMM	HSY1_SOLLC	79	None	1	HDSVLPPPSPKTD
Naïve-HMM	HSYA_TOBAC	42	None	1	RGANLPPPSPASS
Naïve-HMM	HSYB_TOBAC	42	None	1	RGTNLPPPSPASS
Naïve-HMM	HSY1_SOLLC	56	None	1	TPYKTPPPPTSSS
Naïve-HMM	RS23A_YEAST	64	None	1	GIESKQPNSAIRK
Naïve-HMM	RS23B_YEAST	64	None	1	GIESKQPNSAIRK
Naïve-HMM	RS23_DROME	62	None	1	GVEAKQPNSAIRK
Naïve-HMM	RS23_HUMAN	62	None	1	GVEAKQPNSAIRK
Naïve-HMM	RS23B_SCHPO	62	None	1	GVEAKQPNSAIRK
Naïve-HMM	RS23A_SCHPO	62	None	1	GVEAKQPNSAIRK
Naïve-HMM	ACTH_HUMAN	361	None	1	QMWISKPEYDEAG
Naïve-HMM	A70A_DROME	28	None	1	WPWNRKPTKFPIP
Naïve-HMM	ELN_HUMAN	65	None	1	GGKPLKPVPGGLA
Naïve-HMM	CM3E_CONPU	64	None	1	GRCRRYPGCSSAS
Naïve-HMM	ADRB2_HUMAN	382	None	1	LLCEDLPGTEDFV
Naïve-HMM	O226A_CONTE	58	None	1	WQYCESPTDCCSW
Naïve-HMM	CHI1_TOBAC	72	None	1	GPTPTPPTPPGGG
Naïve-HMM	ENAM_PIG	547	None	1	VYTEGIPSPAKEH
Naïve-HMM	A70A_DROME	38	None	1	PIPSPNPRDKWCR
Naïve-HMM	CLV3_ARATH	76	None	1	RTVPSGPDPLHHH
Naïve-HMM	CHI2_TOBAC	67	None	1	SQCPGGPTPPGGG
Naïve-HMM	CHI1_TOBAC	67	None	1	SQCPGGPTPTPPT
Naïve-HMM	CA12A_CONER	45	None	1	DPKRQTPGCCWNP
Naïve-HMM	EPOR_HUMAN	443	None	1	RPWTLCPELPPTP
Naïve-HMM	I1BA_CONRA	11	None	1	CKADEKPCEYHAD
Naïve-HMM	I1BC_CONRA	47	None	1	CKADEKPCKYHAD
Naïve-HMM	I1BB_CONRA	11	None	1	CKANGKPCSYHAD
Naïve-HMM	I1BD_CONRA	8	None	1	CKKDRKPCSYHAD
Naïve-HMM	O236D_CONTE	54	None	1	CPDYTDPCSHAHE
Naïve-HMM	O236E_CONTE	54	None	1	CPDYTEPCSHAHE
Naïve-HMM	TB10C_HUMAN	306	None	1	EQRGACPGLLETL
Naïve-HMM	AGP9_ARATH	23	None	1	GVTGQAPTSPPTA
Naïve-HMM	ELN_HUMAN	290	None	1	GVPGAIPGIGGIA
Naïve-HMM	ELN_HUMAN	170	None	1	GVLPGVPTGAGVK
Naïve-HMM	BRK2_PHYAZ	52	None	1	KRFEPVPPGFTPF
Naïve-HMM	BRK4_PHYHY	52	None	1	KRFEPVPPGFTPF
Naïve-HMM	K9LSK7_9STRA	23	None	1	ALFRITPQPGVDP
Naïve-HMM	A8DP67_9STRA	48	None	1	ALFRITPQPGVDP
Naïve-HMM	CDA_CONDE	21	None	1	ECCKGYPCVNKAC
Naïve-HMM	CDKA_CONVX	55	None	1	DCQVSTPGSKWGR
Naïve-HMM	CXAT5_CONCE	56	None	1	ECQIDTPGSSWGK
Naïve-HMM	CXAT5_CONMS	56	None	1	ECQINTPGSSWGK
Naïve-HMM	CXAT4_CONMS	56	None	1	ECQINTPGSSWGK
Naïve-HMM	CDK3_CONCE	55	None	1	ECQVDTPGSSWGK
Naïve-HMM	CDK3_CONMS	55	None	1	ECQVNTPGSSWGK
Naïve-HMM	CXAT2_CONMI	55	None	1	ECQVVTPGSKWGR
Naïve-HMM	CXAT1_CONMI	55	None	1	ECQVVTPGSKWGR
Naïve-HMM	TB10C_HUMAN	116	None	1	VCQKNSPGTYQEL
Naïve-HMM	ELN_HUMAN	67	None	1	KPLKPVPGGLAGA
Naïve-HMM	ENPL_HUMAN	321	None	1	EEEEKKPKTKKVE
Naïve-HMM	TENA_HUMAN	533	None	1	CAELSCPNDCHGQ
Naïve-HMM	CDKA_CONVX	74	None	1	CGPMCCPASHCYC
Naïve-HMM	CDKB_CONVX	75	None	1	CGSMCCPRNGCTC
Naïve-HMM	PDIA1_HUMAN	395	None	1	FVEFYAPWCGHCK
Naïve-HMM	PDIA4_HUMAN	553	None	1	LIEFYAPWCGHCK
Naïve-HMM	PDIA3_HUMAN	55	None	1	LVEFFAPWCGHCK
Naïve-HMM	PDIA4_HUMAN	204	None	1	LVEFYAPWCGHCK
Naïve-HMM	PDIA1_HUMAN	51	None	1	LVEFYAPWCGHCK
Naïve-HMM	PDIA6_HUMAN	53	None	1	LVEFYAPWCGHCQ
Naïve-HMM	CA4A_CONMA	55	None	1	NCCGYNPMTICPP
Naïve-HMM	O16E_CONST	65	None	1	TFCGIHPGLCCSE
Naïve-HMM	O161_CONAH	65	None	1	TFCGIKPGLCCSA
Naïve-HMM	O162_CONAH	65	None	1	TFCGIKPGLCCSE
Naïve-HMM	O16A_CONPU	65	None	1	TFCGIKPGLCCSE
Naïve-HMM	ELN_HUMAN	646	None	1	PSSPRVPGALAAA
Naïve-HMM	ELN_HUMAN	88	None	1	FPAVTFPGALVPG
Naïve-HMM	TBB4A_HUMAN	70	None	1	VLVDLEPGTMDSV
Naïve-HMM	P4HA1_HUMAN	358	None	1	VKDLAKPRLRRAT
Naïve-HMM	CGA_CONDI	53	None	1	EKRGCDPTDGCQT
Naïve-HMM	O16B_CONCL	58	None	1	GQNKCCPDESCRS
Naïve-HMM	FINC_HUMAN	557	None	1	GRWKCDPVDQCQD
Naïve-HMM	CM3A_CONGE	67	None	1	KDRQCKPQRCCAG
Naïve-HMM	CM3A_CONGE	56	None	1	RRDCCTPPKKCKD
Naïve-HMM	INS1A_CONGE	34	None	1	TRTFDTPKHRCGS
Naïve-HMM	SKP1B_DICDI	143	None	1	IKNDFTPEEEEQI
Naïve-HMM	SKP1A_DICDI	143	None	1	IKNDFTPEEEEQI
Naïve-HMM	ELN_HUMAN	190	None	1	GAFAGIPGVGPFG
Naïve-HMM	TERA_HUMAN	783	None	1	NQGGAGPSQGSGG
Naïve-HMM	PRIO_MOUSE	44	None	1	YPGQGSPGGNRYP
Naïve-HMM	HSPB1_HUMAN	66	None	1	PAAIESPAVAAPA
Naïve-HMM	CPC_CUCSA	116	None	1	ATVSMPPPSSSPP
Naïve-HMM	ARRB2_HUMAN	176	None	1	RKVQFAPEKPGPQ
Naïve-HMM	CA4A_CONMA	61	None	1	PMTICPPCMCTYS
Naïve-HMM	CA4A_CONER	13	None	1	PNAACHPCGCKVG
Naïve-HMM	CA4B_CONER	13	None	1	PNAACHPCGCTVG
Naïve-HMM	TX9A_ANTMC	39	None	1	PNVAVPPCGDCYQ
Naïve-HMM	TX9A_ANTMC	73	None	1	PNVAVPPCGDCYQ
Naïve-HMM	TX9A_ANTMC	107	None	1	PNVAVPPCGDCYQ
Naïve-HMM	TX9A_ANTMC	141	None	1	PNVAVPPCGDCYQ
Naïve-HMM	TX9A_ANTMC	175	None	1	PNVAVPPCGDCYQ
Naïve-HMM	TX9A_ANTMC	209	None	1	PNVAVPPCGDCYQ
Naïve-HMM	TBB3_HUMAN	272	None	1	FMPGFAPLTARGS
Naïve-HMM	HSPB1_HUMAN	150	None	1	LPPGVDPTQVSSS
Naïve-HMM	ACTC_HUMAN	72	None	1	ILTLKYPIEHGII
Naïve-HMM	ACTH_HUMAN	71	None	1	ILTLKYPIEHGII
Naïve-HMM	ACTB_HUMAN	70	None	1	ILTLKYPIEHGIV
Naïve-HMM	CA4A_CONMA	40	None	1	VVHERAPELVVTA
Naïve-HMM	COF1_HUMAN	67	None	1	GQTVDDPYATFVK
Naïve-HMM	HIF1A_HUMAN	564	None	1	DLEMLAPYIPMDD
Naïve-HMM	HIF3A_HUMAN	492	None	1	DLEMLAPYISMDD
Naïve-HMM	HIF1_CAEEL	621	None	1	DLSCLAPFVDTYD
Naïve-HMM	SFPQ_HUMAN	380	None	1	SVRNLSPYVSNEL
Naïve-HMM	FOXO3_HUMAN	437	None	1	NSTVFGPSSLNSL
Naïve-HMM	HIF1A_HUMAN	402	None	1	ALTLLAPAAGDTI
Naïve-HMM	CA18_CONMR	52	None	1	ALNARRPECCTHP
Naïve-HMM	CM3E_CONPU	52	None	1	LLERRHPPCCMYG
Naïve-HMM	U7A_CONTU	11	None	1	RDSRCPPVCCMGL
Naïve-HMM	U6GS_CONGE	11	None	1	RGSRCPPQCCMGL
Naïve-HMM	KPYM_HUMAN	403	None	1	ELRRLAPITSDPT
Naïve-HMM	CHI2_TOBAC	69	None	1	CPGGPTPPGGGDL
Naïve-HMM	CHI1_TOBAC	74	None	1	TPTPPTPPGGGDL
Naïve-HMM	PSY1_ARATH	63	None	1	KHDPGVPPSATGQ
Naïve-HMM	NA13_ANTMC	29	None	1	VLKRGFPCRCDSD
Naïve-HMM	ENPL_HUMAN	581	None	1	YCIQALPEFDGKR
Naïve-HMM	ACTB_HUMAN	243	None	1	EKSYELPDGQVIT
Naïve-HMM	PSY1_ARATH	64	None	1	HDPGVPPSATGQR
Naïve-HMM	ACTC_HUMAN	369	None	1	EYDEAGPSIVHRK
Naïve-HMM	COF1_HUMAN	76	None	1	TFVKMLPDKDCRY
Naïve-HMM	CDKA_CONVX	70	None	1	LNRVCGPMCCPAS
Naïve-HMM	EPOR_HUMAN	450	None	1	ELPPTPPHLKYLY
Naïve-HMM	HSY1_SOLLC	51	None	1	GNYGRTPYKTPPP
Naïve-HMM	O16A_CONGE	49	None	1	STRCKSPGSSCSP
Naïve-HMM	CONG7_ARAHY	67	None	1	GRDPYSPSQDPYS
Naïve-HMM	CONG7_ARAHY	74	None	1	SQDPYSPSQDPDR
Naïve-HMM	CATLL_FASHE	196	None	1	ETESSYPYTAVEG
Naïve-HMM	AGO2_HUMAN	700	None	1	LEKDYQPGITFIV
Naïve-HMM	PCEP5_ARATH	89	None	1	DAEDFRPTTPGHS
Naïve-HMM	PCEP9_ARATH	48	None	1	FTDDFVPTSPGNS
Naïve-HMM	PCEP3_ARATH	67	None	1	GVDTFRPTEPGHS
Naïve-HMM	PCEP1_ARATH	75	None	1	HPTDFRPTNPGNS
Naïve-HMM	PCEP9_ARATH	100	None	1	STDDFAPTSPGHS
Naïve-HMM	PCEP9_ARATH	152	None	1	STDDFAPTSPGNS
Naïve-HMM	PCEP9_ARATH	204	None	1	STDDFAPTTPGNS
Naïve-HMM	PCEP6_ARATH	52	None	1	YTDDFGPTSPGNS
Naïve-HMM	ADRB2_HUMAN	395	None	1	GHQGTVPSDNIDS
Naïve-HMM	I1BC_CONRA	65	None	1	LGGICKPSTSWIG
Naïve-HMM	I1BD_CONRA	26	None	1	LSGICAPSTNWIL
Naïve-HMM	I1BA_CONRA	29	None	1	LSGICAPSTNWIL
Naïve-HMM	I1BB_CONRA	29	None	1	LSGICKPSTNVIL
Naïve-HMM	U6B_CONPI	20	None	1	CTICCRPLRCHEE
Naïve-HMM	CIF1_ARATH	69	None	1	DYGNNSPSPRLER
Naïve-HMM	EF1A1_HUMAN	238	None	1	LDCILPPTRPTDK
Naïve-HMM	TELO2_HUMAN	419	None	1	VSARIHPEGPPLK
Naïve-HMM	U6BW_CONRA	22	None	1	KTCCGPPGDWQCV
Naïve-HMM	CU5A_CONCL	58	None	1	ARTNEGPGRDPAP
Naïve-HMM	CHI1_TOBAC	71	None	1	GGPTPTPPTPPGG
Naïve-HMM	KPYM_HUMAN	107	None	1	DPILYRPVAVALD
Naïve-HMM	CGA_CONDI	68	None	1	CETDTGPCCCKPN
Naïve-HMM	BRK1_PHYSA	54	None	1	EAPERPPGFTPFR
Naïve-HMM	BRKP1_PHYHY	54	None	1	ESPDRPPGFSPFR
Naïve-HMM	BRKP1_AGACL	53	None	1	ESPERPPGFTPFR
Naïve-HMM	BRKP1_PACDA	53	None	1	NQEERPPGFTPFR
Naïve-HMM	BRKP2_PHYNA	126	None	1	RGKRRPPGFSPFR
Naïve-HMM	KNG1_HUMAN	383	None	1	SLMKRPPGFSPFR
Naïve-HMM	FINC_HUMAN	359	None	1	GNSNGEPCVLPFT
Naïve-HMM	AKT1_HUMAN	313	None	1	KTFCGTPEYLAPE
Naïve-HMM	IKKB_HUMAN	191	None	1	TLQYLAPELLEQQ
Naïve-HMM	CA4A_CONMA	70	None	1	CTYSCPPKRKPGR
Naïve-HMM	CX21A_CONPU	43	None	1	DATTNCPDTYYFG
Naïve-HMM	CU5A_CONCL	64	None	1	PGRDPAPCCQHPI
Naïve-HMM	CDKB_CONVX	59	None	1	INTRDSPWGRCCR
Naïve-HMM	CM3A_CONGE	57	None	1	RDCCTPPKKCKDR
Naïve-HMM	CM3A_CONPU	57	None	1	RLCCGFPKSCRSR
Naïve-HMM	ELN_HUMAN	177	None	1	TGAGVKPKAPGVG
Naïve-HMM	CA4A_CONER	22	None	1	CKVGRPPYCDRPS
Naïve-HMM	CA4B_CONER	22	None	1	CTVGRPPYCDRPS
Naïve-HMM	O165_CONAH	55	None	1	AGNYCGPTVMKIC
Naïve-HMM	O16A_CONGE	55	None	1	PGSSCSPTSYNCC
Naïve-HMM	ELN_HUMAN	769	None	1	PGFGLSPIFPGGA
Naïve-HMM	CU5A_CONCL	50	None	1	DAADVKPVARTNE
Naïve-HMM	CA4A_CONMA	60	None	1	NPMTICPPCMCTY
Naïve-HMM	CIF1_ARATH	71	None	1	GNNSPSPRLERPP
Naïve-HMM	ROA1_HUMAN	76	None	1	AAMNARPHKVDGR
Naïve-HMM	EF1A1_HUMAN	274	None	1	ETGVLKPGMVVTF
Naïve-HMM	A70A_DROME	36	None	1	KFPIPSPNPRDKW
Naïve-HMM	ELN_HUMAN	355	None	1	AGIPVVPGAGIPG
Naïve-HMM	TCPD_HUMAN	462	None	1	DAMEVIPSTLAEN
Naïve-HMM	O16A_CONPU	57	None	1	KEACYAPGTFCGI
Naïve-HMM	O161_CONAH	57	None	1	RDECFSPGTFCGI
Naïve-HMM	O162_CONAH	57	None	1	RDECYPPGTFCGI
Naïve-HMM	O165_CONAH	67	None	1	CCGFCSPFSKICM
Naïve-HMM	O16A_CONGE	66	None	1	CCRSCNPYTKRCY
Naïve-HMM	LECT_SOLTU	209	None	1	PPPPALPYPQCGI
Naïve-HMM	PDLI1_HUMAN	147	None	1	TNQYNNPAGLYSS
Naïve-HMM	FINC_HUMAN	1280	None	1	RFTNIGPDTMRVT
Naïve-HMM	M3G_CONMR	55	None	1	AVRDCCPLPACPF
Naïve-HMM	O236D_CONTE	49	None	1	QQKRLCPDYTDPC
Naïve-HMM	O236E_CONTE	49	None	1	QQKRLCPDYTEPC
Naïve-HMM	INS1A_CONGE	104	None	1	EHCCHRPCSNAEF
Naïve-HMM	AMBN_PIG	37	None	1	PRQPGTPGVASLS
Naïve-HMM	HSY1_SOLLC	120	None	1	DYVASPPPPKPQD
Naïve-HMM	CX21A_CONPU	24	None	1	ECLENYPGQASQR
Naïve-HMM	ROA1_HUMAN	49	None	1	CVVMRDPNTKRSR
Naïve-HMM	CH60_HUMAN	550	None	1	VVVTEIPKEEKDP
Naïve-HMM	CXY17_CONCB	51	None	1	GDSCNEPAGELCC
Naïve-HMM	CA18_CONMR	58	None	1	PECCTHPACHVSN
Naïve-HMM	CA1AB_CONSP	55	None	1	RTCCSRPTCRMEY
Naïve-HMM	AKT1_HUMAN	125	None	1	DFRSGSPSDNSGA
Naïve-HMM	MYH6_HUMAN	683	None	1	PNERKAPGVMDNP
Naïve-HMM	CONG7_ARAHY	86	None	1	RRDPYSPSPYDRR
Naïve-HMM	CM3E_CONPU	53	None	1	LERRHPPCCMYGR
Naïve-HMM	CA1A_CONER	46	None	1	LTARRDPCCYHPT
Naïve-HMM	CA4A_CONER	21	None	1	GCKVGRPPYCDRP
Naïve-HMM	CA4B_CONER	21	None	1	GCTVGRPPYCDRP
Naïve-HMM	CATLL_FASHE	109	None	1	ANNRAVPDKIDWR
Naïve-HMM	ELN_HUMAN	352	None	1	VPGAGIPVVPGAG
Naïve-HMM	A0A068LG98_9STRA	151	None	1	LKTFQGPATGIIV
Naïve-HMM	K9LSK7_9STRA	130	None	1	LKTFQGPATGIVV
Naïve-HMM	A8DP67_9STRA	155	None	1	LKTFQGPATGIVV
Naïve-HMM	RBL_CHLRE	151	None	1	VKTFVGPPHGIQV
Naïve-HMM	CA1D_CONCN	54	None	1	NGRCCHPACGKHF
Naïve-HMM	CA1A_CONCN	54	None	1	NGRCCHPACGKYY
Naïve-HMM	SERPH_HUMAN	186	None	1	TTDGKLPEVTKDV
Naïve-HMM	CU5A_CONCL	62	None	1	EGPGRDPAPCCQH
Naïve-HMM	ELN_HUMAN	772	None	1	GLSPIFPGGACLG
Naïve-HMM	EF1A1_HUMAN	249	None	1	DKPLRLPLQDVYK
Naïve-HMM	DESP_HUMAN	2311	None	1	VSNLRLPVEEAYK
Naïve-HMM	I1BC_CONRA	38	None	1	RVKNRGPSFCKAD
Naïve-HMM	TENA_HUMAN	1839	None	1	YTGEKVPEITRTV
Naïve-HMM	EF2_HUMAN	361	None	1	TIHLPSPVTAQKY
Naïve-HMM	I2B_CONBE	53	None	1	WGGCGHPCRHPGK
Naïve-HMM	FINC_HUMAN	363	None	1	GEPCVLPFTYNGR
Naïve-HMM	RBL_CHLRE	104	None	1	IAYVAYPIDLFEE
Naïve-HMM	BDS2A_ANTMC	56	None	1	LFHGGCPNNYGYN
Naïve-HMM	TELO2_HUMAN	422	None	1	RIHPEGPPLKFQY
Naïve-HMM	U6B_CONPI	13	None	1	CAHKGEPCTICCR
Naïve-HMM	TELO2_HUMAN	374	None	1	LAQLGEPELRDSR
Naïve-HMM	CTFA_CONCB	8	None	1	RVENKCPHTVCCD
Naïve-HMM	COC1B_CONCL	65	None	1	WCDQDAPHGNCCD
Naïve-HMM	COC1A_CONCL	65	None	1	WCDQEAPHGNCCD
Naïve-HMM	O16B_CONCL	48	None	1	GSRDCGPWCWGQN
Naïve-HMM	U7A_CONTU	10	None	1	GRDSRCPPVCCMG
Naïve-HMM	U6GS_CONGE	10	None	1	GRGSRCPPQCCMG
Naïve-HMM	CS8A_CONGE	55	None	1	TRTCGGPKCTGTC
Naïve-HMM	CO1A2_HUMAN	735	None	1	AGAAGQPGAKGER
Naïve-HMM	IF4E3_HUMAN	17	None	1	AGAREPPGSRAAA
Naïve-HMM	CO1A2_HUMAN	894	None	0	AGAVGEPGPLGIA
Naïve-HMM	SFPA2_HUMAN	97	None	1	AGERGPPGLPAHL
Naïve-HMM	CO1A2_HUMAN	570	None	1	AGEVGKPGERGLH
Naïve-HMM	CO8A2_HUMAN	408	None	1	AGKPGVPGERGLP
Naïve-HMM	COAA1_HUMAN	373	None	1	AGPAGYPGAKGER
Naïve-HMM	CO1A2_HUMAN	771	None	1	AGPNGPPGPAGSR
Naïve-HMM	CO1A2_HUMAN	258	None	1	AGPPGFPGAPGPK
Naïve-HMM	CO1A2_HUMAN	396	None	1	AGPPGPPGLRGSP
Naïve-HMM	CO1A2_HUMAN	861	None	1	AGPPGTPGPQGLL
Naïve-HMM	CO1A2_HUMAN	372	None	1	AGPQGPPGPSGEE
Naïve-HMM	COAA1_HUMAN	74	None	1	AGPRGHPGPSGPP
Naïve-HMM	CO1A2_HUMAN	711	None	1	AGPRGSPGERGEV
Naïve-HMM	CO1A2_HUMAN	930	None	0	AGRDGNPGNDGPP
Naïve-HMM	CO1A2_HUMAN	798	None	1	AGRTGPPGPSGIS
Naïve-HMM	CO1A2_HUMAN	393	None	1	AGSAGPPGPPGLR
Naïve-HMM	CO1A2_HUMAN	858	None	1	AGTAGPPGTPGPQ
Naïve-HMM	CO9A3_HUMAN	132	None	0	AGVSGPPGGIGLR
Naïve-HMM	CO1A2_HUMAN	678	None	1	DGARGAPGAVGAP
Naïve-HMM	COLA1_HUMAN	924	None	0	DGDHGKPGIQGQP
Naïve-HMM	EMIL2_HUMAN	887	None	0	EGFAGAPGYPKSP
Naïve-HMM	CO6A1_HUMAN	583	None	1	EGPQGPPGHQGPP
Naïve-HMM	TADBP_HUMAN	280	None	0	GRFGGNPGGFGNQ
Naïve-HMM	CO1A2_HUMAN	1044	None	0	HGDQGAPGSVGPA
Naïve-HMM	CO1A2_HUMAN	582	None	0	HGEFGLPGPAGPR
Naïve-HMM	CO1A2_HUMAN	255	None	1	IGSAGPPGFPGAP
Naïve-HMM	CO1A2_HUMAN	315	None	1	KGAAGLPGVAGAP
Naïve-HMM	CO1A2_HUMAN	549	None	1	KGEQGPPGPPGFQ
Naïve-HMM	CO1A2_HUMAN	951	None	1	KGERGYPGNIGPV
Naïve-HMM	CO1A2_HUMAN	1020	None	1	KGPRGLPGLKGHN
Naïve-HMM	CO8A1_HUMAN	449	None	1	LGEVGPPGMRGLP
Naïve-HMM	CO1A2_HUMAN	903	None	1	LGIAGPPGARGPP
Naïve-HMM	CO8A1_HUMAN	274	None	0	LPGVGKPGVTGFP
Naïve-HMM	CO1A2_HUMAN	453	None	1	MGPRGLPGSPGNI
Naïve-HMM	CO1A2_HUMAN	534	None	1	NGAQGPPGPQGVQ
Naïve-HMM	CO1A2_HUMAN	1032	None	1	NGLQGLPGIAGHH
Naïve-HMM	CO1A2_HUMAN	909	None	1	PGARGPPGAVGSP
Naïve-HMM	CO1A2_HUMAN	684	None	1	PGAVGAPGPAGAT
Naïve-HMM	CO1A2_HUMAN	915	None	1	PGAVGSPGVNGAP
Naïve-HMM	CO1A2_HUMAN	210	None	1	PGENGTPGQTGAR
Naïve-HMM	COAA1_HUMAN	205	None	1	PGERGLPGPQGPT
Naïve-HMM	SFTA1_HUMAN	97	None	1	PGERGPPGLPAHL
Naïve-HMM	CO1A2_HUMAN	261	None	1	PGFPGAPGPKGEI
Naïve-HMM	CO1A2_HUMAN	558	None	1	PGFQGLPGPSGPA
Naïve-HMM	CO6A1_HUMAN	589	None	1	PGHQGPPGPDECE
Naïve-HMM	CO1A2_HUMAN	876	None	1	PGILGLPGSRGER
Naïve-HMM	CO1A2_HUMAN	402	None	1	PGLRGSPGSRGLP
Naïve-HMM	CO1A2_HUMAN	789	None	1	PGMTGFPGAAGRT
Naïve-HMM	CO1A2_HUMAN	936	None	1	PGNDGPPGRDGQP
Naïve-HMM	CO6A1_HUMAN	421	None	1	PGPDGAPGERGGP
Naïve-HMM	CO1A2_HUMAN	330	None	1	PGPRGIPGPVGAA
Naïve-HMM	CO1A2_HUMAN	942	None	1	PGRDGQPGHKGER
Naïve-HMM	ATPA_HUMAN	338	None	0	PGREAYPGDVFYL
Naïve-HMM	CO1A2_HUMAN	408	None	1	PGSRGLPGADGRA
Naïve-HMM	CO1A2_HUMAN	921	None	1	PGVNGAPGEAGRD
Naïve-HMM	CO8A1_HUMAN	280	None	1	PGVTGFPGPQGPL
Naïve-HMM	COSA1_HUMAN	385	None	0	PIGVGEPGQPGPR
Naïve-HMM	CO6A2_HUMAN	483	None	0	QGALGEPGKQGSR
Naïve-HMM	CO8A1_HUMAN	440	None	0	QGFPGKPGFLGEV
Naïve-HMM	CO1A2_HUMAN	870	None	0	QGLLGAPGILGLP
Naïve-HMM	CO1A2_HUMAN	552	None	1	QGPPGPPGFQGLP
Naïve-HMM	CO6A2_HUMAN	492	None	1	QGSRGDPGDAGPR
Naïve-HMM	COAA1_HUMAN	65	None	1	QGTPGPPGPAGPR
Naïve-HMM	CO1A2_HUMAN	783	None	0	RGDGGPPGMTGFP
Naïve-HMM	CO1A2_HUMAN	1011	None	1	RGDKGEPGEKGPR
Naïve-HMM	SCG1_HUMAN	107	None	0	RGEAGAPGEEDIQ
Naïve-HMM	CO1A2_HUMAN	885	None	1	RGERGLPGVAGAV
Naïve-HMM	CO1A2_HUMAN	594	None	1	RGERGPPGESGAA
Naïve-HMM	CO1A2_HUMAN	288	None	1	RGEVGLPGLSGPV
Naïve-HMM	CO1A2_HUMAN	456	None	0	RGLPGSPGNIGPA
Naïve-HMM	CO1A2_HUMAN	348	None	0	RGLVGEPGPAGSK
Naïve-HMM	COSA1_HUMAN	397	None	1	RGPEGVPGERGLP
Naïve-HMM	CO6A1_HUMAN	445	None	1	RGPRGDPGEAGPQ
Naïve-HMM	CO1A2_HUMAN	228	None	1	RGRVGAPGPAGAR
Naïve-HMM	CO1A2_HUMAN	807	None	0	SGISGPPGPPGPA
Naïve-HMM	CO8A2_HUMAN	405	None	1	SGLAGKPGVPGER
Naïve-HMM	CO1A2_HUMAN	363	None	0	SGNKGEPGSAGPQ
Naïve-HMM	CO1A2_HUMAN	810	None	1	SGPPGPPGPAGKE
Naïve-HMM	CO1A2_HUMAN	297	None	1	SGPVGPPGNPGAN
Naïve-HMM	ITIH4_HUMAN	673	None	1	SRQLGLPGPPDVP
Naïve-HMM	COAA1_HUMAN	217	None	0	TGPSGPPGVGKRG
Naïve-HMM	PAXI_HUMAN	324	None	1	TGSSSPPGGPPKP
Naïve-HMM	CO1A2_HUMAN	963	None	0	VGAAGAPGPHGPV
Naïve-HMM	CO1A2_HUMAN	840	None	1	VGAVGPPGFAGEK
Naïve-HMM	COSA1_HUMAN	388	None	1	VGEPGQPGPRGPE
Naïve-HMM	CO1A2_HUMAN	300	None	0	VGPPGNPGANGLT
Naïve-HMM	CO8A1_HUMAN	425	None	1	VGPQGPPGPKGEP
Naïve-HMM	CO1A2_HUMAN	965	None	1	AAGAPGPHGPVGP
Naïve-HMM	CO1A2_HUMAN	704	None	1	AAGPAGPAGPRGS
Naïve-HMM	CO1A2_HUMAN	767	None	1	AAGPAGPNGPPGP
Naïve-HMM	CO1A2_HUMAN	797	None	0	AAGRTGPPGPSGI
Naïve-HMM	CO6A1_HUMAN	576	None	0	AKGYRGPEGPQGP
Naïve-HMM	K7ENT7_HUMAN	27	None	1	ALRPPPPLGTAGQ
Naïve-HMM	CO1A2_HUMAN	968	None	1	APGPHGPVGPAGK
Naïve-HMM	CO1A2_HUMAN	536	None	1	AQGPPGPQGVQGG
Naïve-HMM	CO1A2_HUMAN	686	None	1	AVGAPGPAGATGD
Naïve-HMM	CO1A2_HUMAN	896	None	1	AVGEPGPLGIAGP
Naïve-HMM	CO1A2_HUMAN	275	None	1	AVGNAGPAGPAGP
Naïve-HMM	CO1A2_HUMAN	998	None	1	AVGPRGPSGPQGI
Naïve-HMM	ADRO_HUMAN	48	None	0	CVVGSGPAGFYTA
Naïve-HMM	CO1A2_HUMAN	701	None	1	EAGAAGPAGPAGP
Naïve-HMM	CO1A2_HUMAN	392	None	1	EAGSAGPPGPPGL
Naïve-HMM	CO1A2_HUMAN	857	None	1	EAGTAGPPGTPGP
Naïve-HMM	CO1A2_HUMAN	584	None	1	EFGLPGPAGPRGE
Naïve-HMM	CO1A2_HUMAN	755	None	1	ENGVVGPTGPVGA
Naïve-HMM	CO1A2_HUMAN	1016	None	1	EPGEKGPRGLPGL
Naïve-HMM	CO1A2_HUMAN	449	None	1	EPGLMGPRGLPGS
Naïve-HMM	COSA1_HUMAN	390	None	1	EPGQPGPRGPEGV
Naïve-HMM	CO1A2_HUMAN	368	None	1	EPGSAGPQGPPGP
Naïve-HMM	CO1A2_HUMAN	551	None	1	EQGPPGPPGFQGL
Naïve-HMM	CO1A2_HUMAN	746	None	0	ERGAKGPKGENGV
Naïve-HMM	CO1A2_HUMAN	719	None	1	ERGEVGPAGPNGF
Naïve-HMM	COAA1_HUMAN	207	None	1	ERGLPGPQGPTGP
Naïve-HMM	CO1A2_HUMAN	986	None	1	ETGPSGPVGPAGA
Naïve-HMM	CO1A2_HUMAN	839	None	1	EVGAVGPPGFAGE
Naïve-HMM	CO1A2_HUMAN	722	None	1	EVGPAGPNGFAGP
Naïve-HMM	CO1A2_HUMAN	263	None	0	FPGAPGPKGEIGA
Naïve-HMM	R4GMR5_HUMAN	17	None	0	GFSSSGPAATSGA
Naïve-HMM	CO1A2_HUMAN	548	None	1	GKGEQGPPGPPGF
Naïve-HMM	HNRPM_HUMAN	331	None	0	GMGNIGPAGMGME
Naïve-HMM	F5H7C1_HUMAN	155	None	0	GNQSQGPPPRPGK
Naïve-HMM	ASPC1_HUMAN	255	None	0	GQRLGGPPGPTRP
Naïve-HMM	COLA1_HUMAN	932	None	0	IQGQPGPPGICDP
Naïve-HMM	CO1A2_HUMAN	809	None	1	ISGPPGPPGPAGK
Naïve-HMM	CO1A2_HUMAN	587	None	1	LPGPAGPRGERGP
Naïve-HMM	CO1A2_HUMAN	296	None	1	LSGPVGPPGNPGA
Naïve-HMM	CO1A2_HUMAN	350	None	0	LVGEPGPAGSKGE
Naïve-HMM	CO1A2_HUMAN	278	None	1	NAGPAGPAGPRGE
Naïve-HMM	C1T9B_HUMAN	132	None	0	NKGDVGPTGPEGP
Naïve-HMM	CO1A2_HUMAN	533	None	1	NNGAQGPPGPQGV
Naïve-HMM	CO1A2_HUMAN	935	None	0	NPGNDGPPGRDGQ
Naïve-HMM	CO1A2_HUMAN	983	None	1	NRGETGPSGPVGP
Naïve-HMM	CO1A2_HUMAN	995	None	1	PAGAVGPRGPSGP
Naïve-HMM	CO1A2_HUMAN	281	None	1	PAGPAGPRGEVGL
Naïve-HMM	CO1A2_HUMAN	770	None	1	PAGPNGPPGPAGS
Naïve-HMM	CO6A1_HUMAN	582	None	1	PEGPQGPPGHQGP
Naïve-HMM	CO1A2_HUMAN	971	None	1	PHGPVGPAGKHGN
Naïve-HMM	CO1A2_HUMAN	254	None	1	PIGSAGPPGFPGA
Naïve-HMM	CO1A2_HUMAN	902	None	1	PLGIAGPPGARGP
Naïve-HMM	CO1A2_HUMAN	728	None	1	PNGFAGPAGAAGQ
Naïve-HMM	CO1A2_HUMAN	773	None	1	PNGPPGPAGSRGD
Naïve-HMM	CO1A2_HUMAN	908	None	1	PPGARGPPGAVGS
Naïve-HMM	CO6A1_HUMAN	588	None	1	PPGHQGPPGPDEC
Naïve-HMM	CO1A2_HUMAN	812	None	1	PPGPPGPAGKEGL
Naïve-HMM	CO1A2_HUMAN	863	None	0	PPGTPGPQGLLGA
Naïve-HMM	CO1A2_HUMAN	374	None	1	PQGPPGPSGEEGK
Naïve-HMM	CO1A2_HUMAN	593	None	1	PRGERGPPGESGA
Naïve-HMM	CO1A2_HUMAN	332	None	1	PRGIPGPVGAAGA
Naïve-HMM	CO1A2_HUMAN	1001	None	1	PRGPSGPQGIRGD
Naïve-HMM	CO1A2_HUMAN	806	None	1	PSGISGPPGPPGP
Naïve-HMM	HMCS2_HUMAN	207	None	0	PSGNARPTGGAGA
Naïve-HMM	CO1A2_HUMAN	989	None	1	PSGPVGPAGAVGP
Naïve-HMM	CO1A2_HUMAN	764	None	1	PVGAAGPAGPNGP
Naïve-HMM	CO1A2_HUMAN	419	None	1	RAGVMGPPGSRGA
Naïve-HMM	CO1A2_HUMAN	395	None	1	SAGPPGPPGLRGS
Naïve-HMM	CO1A2_HUMAN	371	None	1	SAGPQGPPGPSGE
Naïve-HMM	VWCE_HUMAN	303	None	1	SPGHSPPSGAPGP
Naïve-HMM	CO1A2_HUMAN	782	None	0	SRGDGGPPGMTGF
Naïve-HMM	CO1A2_HUMAN	758	None	1	VVGPTGPVGAAGP
Naïve-HMM	CO1A2_HUMAN	956	None	1	YPGNIGPVGAAGA
Naïve-HMM	NUAK2_HUMAN	273	None	0	YREPPKPSDACGL
Naïve-HMM	CO6A1_HUMAN	579	None	1	YRGPEGPQGPPGH
Naïve-HMM	SOBP_HUMAN	741	None	0	AKSAEPPPEQPPP
Naïve-HMM	HCN2_HUMAN	772	None	0	APAAASPGPPPPA
Naïve-HMM	ATPK_HUMAN	8	None	0	ASVGECPAPVPVK
Naïve-HMM	REPS2_HUMAN	482	None	0	DPPTPPPRPQKTH
Naïve-HMM	FIBB_HUMAN	61	None	0	EAPSLRPAPPPIS
Naïve-HMM	REPS2_HUMAN	481	None	0	EDPPTPPPRPQKT
Naïve-HMM	G5E9C8_HUMAN	1137	None	0	EVPVPPPVPPRRR
Naïve-HMM	G5E9C8_HUMAN	1133	None	0	KGTDEVPVPPPVP
Naïve-HMM	ITIH6_HUMAN	879	None	1	KPETPNPHMPQTP
Naïve-HMM	REPS2_HUMAN	478	None	0	KRGEDPPTPPPRP
Naïve-HMM	HCN2_HUMAN	763	None	0	LVRRPPPGPAPAA
Naïve-HMM	ITIH6_HUMAN	887	None	1	MPQTPLPPRPDRP
Naïve-HMM	FGD1_HUMAN	176	None	0	MPRMPPPLEPIPP
Naïve-HMM	KAT2A_HUMAN	16	None	0	PAPAAQPRPLQSP
Naïve-HMM	IF4E_HUMAN	12	None	0	PETTPTPNPPTTE
Naïve-HMM	D6REZ4_HUMAN	911	None	0	PLPTPPPAPPPEP
Naïve-HMM	ATL4_HUMAN	633	None	0	PPLAPAPRPARTP
Naïve-HMM	PSMD3_HUMAN	32	None	0	PPPPPAPQDVEMK
Naïve-HMM	LMOD2_HUMAN	427	None	0	PPPPPPPPPPPPP
Naïve-HMM	LMOD2_HUMAN	428	None	0	PPPPPPPPPPPPS
Naïve-HMM	J3KS33_HUMAN	27	None	0	PQRDPPPPPPPPP
Naïve-HMM	KAT2A_HUMAN	10	None	0	PSQAPTPAPAAQP
Naïve-HMM	FUS_HUMAN	452	None	1	QCKAPKPDGPGGG
Naïve-HMM	J3KS33_HUMAN	28	None	0	QRDPPPPPPPPPL
Naïve-HMM	HMGA1_HUMAN	34	None	1	RPRKQPPVSPGTA
Naïve-HMM	J3KS33_HUMAN	26	None	0	SPQRDPPPPPPPP
Naïve-HMM	G5E9C8_HUMAN	1136	None	0	DEVPVPPPVPPRR
Naïve-HMM	SOBP_HUMAN	740	None	0	GAKSAEPPPEQPP
Naïve-HMM	PAXI_HUMAN	323	None	1	KTGSSSPPGGPPK
Naïve-HMM	REPS2_HUMAN	477	None	0	MKRGEDPPTPPPR
Naïve-HMM	CNTN1_HUMAN	160	None	1	MVLLCDPPYHFPD
Naïve-HMM	SYP2L_HUMAN	714	None	0	PMAPKTPPPMTPK
Naïve-HMM	H6ST3_HUMAN	78	None	0	PPPPRGPPEGPRG
Naïve-HMM	H7BYE4_HUMAN	97	None	1	PQRVSRPPVNQPP
Naïve-HMM	RNF44_HUMAN	58	None	1	RLPSQQPPSRPPH
Naïve-HMM	NOP2_HUMAN	782	None	0	TPKGPQPPTVSPI
Naïve-HMM	H12_HUMAN	13	None	1	AAPAAAPPAEKAP
Naïve-HMM	GLU2B_HUMAN	290	None	0	ALPTDLPAPSAPD
Naïve-HMM	FGD1_HUMAN	183	None	0	LEPIPPPPSRPLP
Naïve-HMM	MYL3_HUMAN	29	None	0	PAPPPEPERPKEV
Naïve-HMM	H0YLP6_HUMAN	74	None	1	PPPMCGPPSTRML
Naïve-HMM	H6ST3_HUMAN	79	None	1	PPPRGPPEGPRGA
Naïve-HMM	KDF1_HUMAN	13	None	1	PRPASGPPRLGPW
Naïve-HMM	ATRIP_HUMAN	24	None	1	PRPGPPPGTGHPP
Naïve-HMM	H14_HUMAN	12	None	1	PAAPAAPAPAEKT
Naïve-HMM	E7ET42_HUMAN	580	None	1	PGPPSTPKHKKSQ
Naïve-HMM	SPRR3_HUMAN	118	None	1	PGSIKVPDQGFIK
Naïve-HMM	J3KP74_HUMAN	586	None	1	PTTLKEPAPTTPK
Naïve-HMM	J3KP74_HUMAN	594	None	1	PTTPKKPAPKELA
Naïve-HMM	H15_HUMAN	19	None	1	APVEKSPAKKKAT
Naïve-HMM	NFH_HUMAN	615	None	1	KEEAKSPAEAKSP
Naïve-HMM	HYOU1_HUMAN	666	None	1	KSEAQKPSEKAEA
Naïve-HMM	H12_HUMAN	19	None	1	PPAEKAPVKKKAA
Naïve-HMM	BRD3_HUMAN	488	None	1	QAPVNKPKKKKEK
Naïve-HMM	ENPL_HUMAN	292	None	1	TETVEEPMEEEEA
Naïve-HMM	IGHG1_HUMAN	154	None	1	DVSHEDPEVKFNW
Naïve-HMM	IGHG2_HUMAN	150	None	1	DVSHEDPEVQFNW
Naïve-HMM	RAN_HUMAN	58	None	1	FHTNRGPIKFNVW
Naïve-HMM	CSRP1_HUMAN	100	None	1	EAPGHRPTTNPNA
Naïve-HMM	RNF44_HUMAN	59	None	1	LPSQQPPSRPPHL
Naïve-HMM	RNF44_HUMAN	63	None	1	QPPSRPPHLPVEE
Naïve-HMM	F2Z2X8_HUMAN	165	None	1	REPGVHPPIPPKP
Naïve-HMM	CABP1_HUMAN	106	None	1	RLPGSCPATPQSS
Naïve-HMM	DYN1_HUMAN	841	None	0	RPNRAPPGVPSRS
Naïve-HMM	VWCE_HUMAN	307	None	0	SPPSGAPGPPAGV
Naïve-HMM	LPP_HUMAN	363	None	1	TDPVSAPCAPPLQ
Naïve-HMM	IGHG1_HUMAN	110	None	1	DKTHTCPPCPAPE
Naïve-HMM	IGHG3_HUMAN	112	None	1	DTTHTCPRCPEPK
Naïve-HMM	J3KP74_HUMAN	591	None	1	EPAPTTPKKPAPK
Naïve-HMM	H6ST3_HUMAN	72	None	0	ERRPQLPPPPRGP
Naïve-HMM	H14_HUMAN	9	None	1	ETAPAAPAAPAPA
Naïve-HMM	IGHG4_HUMAN	107	None	1	KYGPPCPSCPAPE
Naïve-HMM	SMTL2_HUMAN	106	None	1	PSPPPAPGVPDRA
Naïve-HMM	B7Z6L6_HUMAN	18	None	1	PWIPPNPTSPPAS
Naïve-HMM	OSTF1_HUMAN	8	None	1	SKPPPKPVKPGQV
Naïve-HMM	M0QZL2_HUMAN	166	None	1	AAWTPRPRPTASM
Naïve-HMM	ANKR2_HUMAN	138	None	1	ASHEPPPEPEEIT
Naïve-HMM	H0Y3A3_HUMAN	612	None	1	FTRLPSPTPENKD
Naïve-HMM	REPS2_HUMAN	480	None	0	GEDPPTPPPRPQK
Naïve-HMM	H3BMM9_HUMAN	26	None	1	KSSTRAPSPTKRK
Naïve-HMM	CAH1_HUMAN	22	None	1	QWSKLYPIANGNN
Naïve-HMM	REG1B_HUMAN	129	None	1	SWDTGSPSSANAG
Naïve-HMM	REG1A_HUMAN	129	None	1	SWGIGAPSSVNPG
Naïve-HMM	TXND2_HUMAN	231	None	1	AKTSVKPSQPKES
Naïve-HMM	B7Z6L6_HUMAN	22	None	1	PNPTSPPASPKCA
Naïve-HMM	EMIL1_HUMAN	150	None	1	PRPLARPARPNLS
Naïve-HMM	SRC8_HUMAN	416	None	1	PTEERLPSSPVYE
Naïve-HMM	H0YFY4_HUMAN	8	None	1	PTGEPSPKRPRGR
Naïve-HMM	ZYX_HUMAN	333	None	1	EKQHPVPPPAQNQ
Naïve-HMM	MYL1_HUMAN	10	None	0	KKDVKKPVAAAAA
Naïve-HMM	SHPS1_HUMAN	162	None	1	PAARATPQHTVSF
Naïve-HMM	H15_HUMAN	12	None	1	PAETATPAPVEKS
Naïve-HMM	F8WDY8_HUMAN	15	None	1	PHQEDSPKPQDPG
Naïve-HMM	TXND2_HUMAN	240	None	1	PKESDIPKSPEET
Naïve-HMM	BASP1_HUMAN	37	None	1	TEEEGTPKESEPQ
Naïve-HMM	SERPH_HUMAN	24	None	0	AAEVKKPAAAAAP
Naïve-HMM	MBOA7_HUMAN	276	None	1	ARAGGGPTLQCPP
Naïve-HMM	LMOD1_HUMAN	509	None	1	AVAKGSPKPSPQP
Naïve-HMM	H1X_HUMAN	131	None	1	GERRGAPAAATAP
Naïve-HMM	MUC13_HUMAN	387	None	1	KKSGGAPECACVP
Naïve-HMM	H7BYE4_HUMAN	98	None	1	QRVSRPPVNQPPP
Naïve-HMM	EMIL1_HUMAN	277	None	1	SGGSRAPAPASAP
Naïve-HMM	MSMB_HUMAN	26	None	1	ASCYFIPNEGVPG
Naïve-HMM	SUN2_HUMAN	315	None	0	ELRQGAPGQGGGG
Naïve-HMM	VWCE_HUMAN	302	None	1	LSPGHSPPSGAPG
Naïve-HMM	ELN_HUMAN	142	None	1	VKPGKVPGVGLPG
Naïve-HMM	ELN_HUMAN	147	None	1	VPGVGLPGVYPGG
Naïve-HMM	CF155_HUMAN	15	None	1	APECGAPALPRPQ
Naïve-HMM	CKLF2_HUMAN	240	None	1	PPEPGKPPGPAKG
Naïve-HMM	NDUBB_HUMAN	54	None	1	PPEPTTPWQEDPE
Naïve-HMM	PIM2_HUMAN	18	None	1	PPGTPTPPPGGKD
Naïve-HMM	HCN2_HUMAN	767	None	0	PPPGPAPAAASPG
Naïve-HMM	EST1_HUMAN	73	None	1	PPQPAEPWSFVKN
Naïve-HMM	PP1RB_HUMAN	116	None	0	PPQPPDPSQPPPG
Naïve-HMM	F5H7C1_HUMAN	141	None	0	PPRPGKPEGPPPQ
Naïve-HMM	SYN1_HUMAN	621	None	1	PPTTQQPRPSGPG
Naïve-HMM	G5E9C8_HUMAN	1139	None	0	PVPPPVPPRRRPE
Naïve-HMM	IGHG2_HUMAN	108	None	1	CCVECPPCPAPPV
Naïve-HMM	TKT_HUMAN	289	None	1	KILATPPQEDAPS
Naïve-HMM	IGHG1_HUMAN	111	None	1	KTHTCPPCPAPEL
Naïve-HMM	CKLF2_HUMAN	241	None	1	PEPGKPPGPAKGK
Naïve-HMM	AOC3_HUMAN	313	None	1	PPGPAPPLQFYPQ
Naïve-HMM	CKLF2_HUMAN	229	None	1	PQQGKGPEPAKPP
Naïve-HMM	ITIH6_HUMAN	888	None	1	PQTPLPPRPDRPR
Naïve-HMM	H6ST3_HUMAN	73	None	0	RRPQLPPPPRGPP
Naïve-HMM	CQ047_HUMAN	389	None	1	TYMSQGPTPRYPE
Naïve-HMM	GRIN1_HUMAN	786	None	1	EAAAPPPGPRTRD
Naïve-HMM	GRIN1_HUMAN	785	None	1	PEAAAPPPGPRTR
Naïve-HMM	NHRF1_HUMAN	123	None	1	PGQAEPPAAAEVQ
Naïve-HMM	PIM2_HUMAN	19	None	1	PGTPTPPPGGKDR
Naïve-HMM	IF4E3_HUMAN	10	None	1	PPAAAPPAGAREP
Naïve-HMM	MBOA7_HUMAN	282	None	1	PTLQCPPPSSPEK
Naïve-HMM	ECM1_HUMAN	47	None	1	VGYAAPPSPPLSR
Naïve-HMM	EBP_HUMAN	13	None	1	PLHPYWPQHLRLD
Naïve-HMM	GROA_HUMAN	13	None	1	SAAPSNPRLLRVA
Naïve-HMM	ACTG_HUMAN	112	None	1	TEAPLNPKANREK
Naïve-HMM	SF3B3_HUMAN	456	None	1	SELPGNPNAVWTV
Naïve-HMM	ACTN1_HUMAN	15	None	1	TNDYMQPEEDWDR
Naïve-HMM	CX6B2_HUMAN	10	None	1	VEAQEPPKGKWST
Naïve-HMM	C163A_HUMAN	899	None	1	VQCPKGPDTLWQC
Naïve-HMM	IF2B3_HUMAN	45	None	1	YAFVDCPDESWAL
Naïve-HMM	AMPB_HUMAN	148	None	1	YRVGEGPGVCWLA
Naïve-HMM	ASC_HUMAN	153	None	1	QAVRAEPTNPSKM
Naïve-HMM	PEBP1_HUMAN	21	None	1	QEVDEQPQHPLHV
Naïve-HMM	H12_HUMAN	14	None	1	APAAAPPAEKAPV
Naïve-HMM	H14_HUMAN	14	None	1	APAAPAPAEKTPV
Naïve-HMM	CALR_HUMAN	228	None	1	RAKIDDPTDSKPE
Naïve-HMM	H1X_HUMAN	139	None	1	AATAPAPTAHKAK
Naïve-HMM	TYB4_HUMAN	30	None	1	QEKNPLPSKETIE
Naïve-HMM	CO6A2_HUMAN	704	None	1	AGGTWTPSALKFA
Naïve-HMM	PRDX1_HUMAN	179	None	1	CPAGWKPGSDTIK
Naïve-HMM	PRDX2_HUMAN	178	None	1	CPAGWKPGSDTIK
Naïve-HMM	FINC_HUMAN	1925	None	1	LLVSWQPPRARIT
Naïve-HMM	DEST_HUMAN	106	None	1	MFFLWAPELAPLK
Naïve-HMM	PDLI7_HUMAN	157	None	1	NTEDWRPRPGTGQ
Naïve-HMM	TBA8_HUMAN	348	None	1	QFVDWCPTGFKVG
Naïve-HMM	TBA1C_HUMAN	348	None	1	QFVDWCPTGFKVG
Naïve-HMM	TBA4A_HUMAN	348	None	1	QFVDWCPTGFKVG
Naïve-HMM	TBA1A_HUMAN	348	None	1	QFVDWCPTGFKVG
Naïve-HMM	TBA3E_HUMAN	348	None	1	QFVDWCPTGFKVG
Naïve-HMM	IGHA1_HUMAN	164	None	1	VTFTWTPSSGKSA
Naïve-HMM	TBB4B_HUMAN	346	None	1	YFVEWIPNNVKTA
Naïve-HMM	TBB4A_HUMAN	346	None	1	YFVEWIPNNVKTA
Naïve-HMM	TBB2A_HUMAN	346	None	1	YFVEWIPNNVKTA
Naïve-HMM	TBB2B_HUMAN	346	None	1	YFVEWIPNNVKTA
Naïve-HMM	TBB5_HUMAN	346	None	1	YFVEWIPNNVKTA
Naïve-HMM	TBB6_HUMAN	346	None	1	YFVEWIPNNVKVA
Naïve-HMM	TBB3_HUMAN	346	None	1	YFVEWIPNNVKVA
Naïve-HMM	CU086_HUMAN	10	None	1	ARPPRFPDDGSWR
Naïve-HMM	SAAL1_HUMAN	8	None	1	DRNPSPPPPGRDK
Naïve-HMM	ZYX_HUMAN	334	None	1	KQHPVPPPAQNQN
Naïve-HMM	SF3B2_HUMAN	21	None	1	LPPPPPPGHYGAW
Naïve-HMM	RNF44_HUMAN	62	None	1	QQPPSRPPHLPVE
Naïve-HMM	K7ENT7_HUMAN	25	None	1	DLALRPPPPLGTA
Naïve-HMM	D6REZ4_HUMAN	910	None	0	LPLPTPPPAPPPE
Naïve-HMM	SF3B2_HUMAN	20	None	1	QLPPPPPPGHYGA
Naïve-HMM	H6ST3_HUMAN	69	None	1	EEWERRPQLPPPP
Naïve-HMM	FGD1_HUMAN	179	None	1	MPPPLEPIPPPPS
Naïve-HMM	AMPB_HUMAN	155	None	1	GVCWLAPEQTAGK
Naïve-HMM	PRKRA_HUMAN	143	None	1	HHGWRLPEYTLSQ
Naïve-HMM	IPO5_HUMAN	159	None	1	HIFWNFPGIFGNQ
Naïve-HMM	A1AT_HUMAN	221	None	1	KGKWERPFEVKDT
Naïve-HMM	CBPA1_HUMAN	56	None	1	LDFWRGPAHPGSP
Naïve-HMM	TUTLA_HUMAN	646	None	1	LLHWDPPELVPKR
Naïve-HMM	TM205_HUMAN	108	None	1	NARWLEPRTTAAM
Naïve-HMM	G6PI_HUMAN	383	None	1	PIVWGEPGTNGQH
Naïve-HMM	IPYR_HUMAN	104	None	1	PQTWEDPGHNDKH
Naïve-HMM	PGK1_HUMAN	339	None	1	QIVWNGPVGVFEW
Naïve-HMM	THIO_HUMAN	34	None	1	SATWCGPCKMIKP
Naïve-HMM	CP2B6_HUMAN	36	None	1	LPPGPRPLPLLGN
Naïve-HMM	CAP1_HUMAN	152	None	1	MAPKPGPYVKEMN
Naïve-HMM	REPS2_HUMAN	484	None	1	PTPPPRPQKTHSR
Naïve-HMM	HCN2_HUMAN	765	None	0	RRPPPGPAPAAAS
Naïve-HMM	SYNP2_HUMAN	818	None	1	SYPPARPASTLNV
Naïve-HMM	SRRM1_HUMAN	699	None	1	TSSSPPPVRRGAS
Naïve-HMM	G5E9C8_HUMAN	1140	None	0	VPPPVPPRRRPES
Naïve-HMM	SRC8_HUMAN	410	None	1	VSPAPQPTEERLP
Naïve-HMM	TKT_HUMAN	38	None	1	AAGSGHPTSCCSA
Naïve-HMM	DD19A_HUMAN	114	None	1	AMGFNRPSKIQEN
Naïve-HMM	DD19B_HUMAN	115	None	1	AMGFNRPSKIQEN
Naïve-HMM	ATRIP_HUMAN	29	None	1	PPGTGHPPSKRAR
Naïve-HMM	I3L1K6_HUMAN	103	None	1	VLGKPKPEEMNVK
Naïve-HMM	H0Y3A3_HUMAN	632	None	1	SGVQPSPARSSSY
Naïve-HMM	MET7A_HUMAN	101	None	1	TCIDPNPNFEKFL
Naïve-HMM	NDRG1_HUMAN	242	None	1	DLEIERPMPGTHT
Naïve-HMM	E9PEH0_HUMAN	374	None	1	GRLFAPPSPETGE
Naïve-HMM	F5H5G6_HUMAN	8	None	1	HLALLSPLPSIKD
Naïve-HMM	TBB8_HUMAN	218	None	1	SKTLKLPTPTYGD
Naïve-HMM	TBB8L_HUMAN	218	None	1	SRTLKLPTPTYGD
Naïve-HMM	CAP7_HUMAN	135	None	1	SSVTILPLPLQNA
Naïve-HMM	CX6B2_HUMAN	9	None	1	DVEAQEPPKGKWS
Naïve-HMM	CAH3_HUMAN	239	None	1	ENEPPVPLVSNWR
Naïve-HMM	FRIL_HUMAN	85	None	1	FQDIKKPAEDEWG
Naïve-HMM	GATM_HUMAN	144	None	1	GVTVRRPDPIDWS
Naïve-HMM	APOH_HUMAN	67	None	1	MRKFICPLTGLWP
Naïve-HMM	ALDOA_HUMAN	291	None	1	NAINKCPLLKPWA
Naïve-HMM	PEBP1_HUMAN	50	None	1	TQVKNRPTSISWD
Naïve-HMM	ACSL6_HUMAN	360	None	0	DMKALCPTIFPVV
Naïve-HMM	RHOA_HUMAN	108	None	1	EVKHFCPNVPIIL
Naïve-HMM	RHOC_HUMAN	108	None	1	EVKHFCPNVPIIL
Naïve-HMM	RHOB_HUMAN	108	None	1	EVKHFCPNVPIIL
Naïve-HMM	RAC1_HUMAN	106	None	1	EVRHHCPNTPIIL
Naïve-HMM	RAC2_HUMAN	106	None	1	EVRHHCPSTPIIL
Naïve-HMM	TNR16_HUMAN	33	None	1	GAKEACPTGLYTH
Naïve-HMM	FTCD_HUMAN	92	None	0	GALDVCPFIPVRG
Naïve-HMM	ERP44_HUMAN	319	None	0	KTPADCPVIAIDS
Naïve-HMM	PRP19_HUMAN	231	None	0	LALDLCPSDTNKI
Naïve-HMM	NDUS8_HUMAN	122	None	1	LCEAICPAQAITI
Naïve-HMM	HNRPK_HUMAN	186	None	1	LFQECCPHSTDRV
Naïve-HMM	CD81_HUMAN	176	None	0	LKNNLCPSGSNII
Naïve-HMM	PRS7_HUMAN	378	None	1	LLARLCPNSTGAE
Naïve-HMM	ERG7_HUMAN	472	None	1	LLQEKCPHVTEHI
Naïve-HMM	ECHM_HUMAN	214	None	0	LVSKICPVETLVE
Naïve-HMM	CO8A_HUMAN	575	None	0	NGGASCPGRKVQT
Naïve-HMM	IMPG2_HUMAN	93	None	1	NGVKICPDESVAE
Naïve-HMM	GATM_HUMAN	65	None	1	PLPKDCPVSSYNE
Naïve-HMM	2AAA_HUMAN	378	None	1	QLKDECPEVRLNI
Naïve-HMM	ALDOB_HUMAN	159	None	1	RIADQCPSSLAIQ
Naïve-HMM	GLOD4_HUMAN	222	None	0	RIAFSCPQKELPD
Naïve-HMM	RL27A_HUMAN	71	None	1	RNQSFCPTVNLDK
Naïve-HMM	RED_HUMAN	264	None	1	RSKADCPTMEAQT
Naïve-HMM	PSMD1_HUMAN	634	None	0	RTPEQCPSVVSLL
Naïve-HMM	S17A5_HUMAN	84	None	0	RTSKACPEHSAPI
Naïve-HMM	COA6_HUMAN	91	None	1	SFESSCPQQWIKY
Naïve-HMM	MET17_HUMAN	16	None	0	TLGRWCPGLGVAP
Naïve-HMM	AN32A_HUMAN	88	None	1	VLAEKCPNLTHLN
Naïve-HMM	DX39B_HUMAN	166	None	1	VLKKNCPHIVVGT
Naïve-HMM	ZA2G_HUMAN	187	None	0	YLEEECPATLRKY
Naïve-HMM	MYPC3_HUMAN	910	None	0	YSVEYCPEGCSEW
Naïve-HMM	F2Z2X8_HUMAN	168	None	1	GVHPPIPPKPSSP
Naïve-HMM	IGHG2_HUMAN	107	None	1	KCCVECPPCPAPP
Naïve-HMM	MAP11_HUMAN	92	None	1	KLRPHYPLMPTRP
Naïve-HMM	FGD1_HUMAN	181	None	0	PPLEPIPPPPSRP
Naïve-HMM	F90A2_HUMAN	27	None	1	QKQRRAPVGPRAP
Naïve-HMM	E5RHA8_HUMAN	100	None	1	RDGLRVPAVPSSP
Naïve-HMM	M0QZL2_HUMAN	168	None	1	WTPRPRPTASMSP
Naïve-HMM	MPCP_HUMAN	345	None	1	YFRLPRPPPPEMP
Naïve-HMM	GANAB_HUMAN	686	None	1	DTGRREPWLLPSQ
Naïve-HMM	NDUB5_HUMAN	167	None	1	HVRGDGPWYYYET
Naïve-HMM	ACTN1_HUMAN	644	None	1	QANVIGPWIQTKM
Naïve-HMM	MTX2_HUMAN	17	None	1	QIAAAEPWPENAT
Naïve-HMM	LIPR2_HUMAN	46	None	1	RPVKLLPWSPEDI
Naïve-HMM	TPP1_HUMAN	469	None	1	SNRVPIPWVSGTS
Naïve-HMM	NHRF1_HUMAN	122	None	1	APGQAEPPAAAEV
Naïve-HMM	ACSF2_HUMAN	388	None	1	IAGSPAPPELIRA
Naïve-HMM	E7ET42_HUMAN	576	None	1	MIFTPGPPSTPKH
Naïve-HMM	ITIH4_HUMAN	675	None	1	QLGLPGPPDVPDH
Naïve-HMM	HS90B_HUMAN	287	None	1	ELNKTKPIWTRNP
Naïve-HMM	HS90A_HUMAN	295	None	1	ELNKTKPIWTRNP
Naïve-HMM	PGH1_HUMAN	320	None	1	LLKAEHPTWGDEQ
Naïve-HMM	ANXA2_HUMAN	211	None	1	RKGTDVPKWISIM
Naïve-HMM	PGAM1_HUMAN	165	None	1	TIARALPFWNEEI
Naïve-HMM	PGAM2_HUMAN	165	None	1	TIARALPFWNEEI
Naïve-HMM	PDIA4_HUMAN	170	None	1	VREVSQPDWTPPP
Naïve-HMM	KIME_HUMAN	258	None	1	NRLLKFPEIVAPL
Naïve-HMM	ERP44_HUMAN	371	None	1	DPTDTAPGEQAQD
Naïve-HMM	AT1A3_HUMAN	219	None	1	EPQTRSPDCTHDN
Naïve-HMM	TENR_HUMAN	126	None	1	FPKKACPCASSAQ
Naïve-HMM	RINL_HUMAN	402	None	1	GPEGQSPAPALRS
Naïve-HMM	SCRN1_HUMAN	323	None	1	VPKTQSPCFGDDD
Naïve-HMM	ITA2B_HUMAN	97	None	1	AEGGQCPSLLFDL
Naïve-HMM	H2AZ_HUMAN	112	None	1	AGGGVIPHIHKSL
Naïve-HMM	H2AV_HUMAN	112	None	1	AGGGVIPHIHKSL
Naïve-HMM	EMIL1_HUMAN	721	None	1	AQAGQCPSLEGRL
Naïve-HMM	H2A1_HUMAN	110	None	1	AQGGVLPNIQAVL
Naïve-HMM	H2A2A_HUMAN	110	None	1	AQGGVLPNIQAVL
Naïve-HMM	H2A1H_HUMAN	110	None	1	AQGGVLPNIQAVL
Naïve-HMM	H2A1A_HUMAN	110	None	1	AQGGVLPNIQAVL
Naïve-HMM	H2A2B_HUMAN	110	None	1	AQGGVLPNIQAVL
Naïve-HMM	H2A2C_HUMAN	110	None	1	AQGGVLPNIQAVL
Naïve-HMM	H2AX_HUMAN	110	None	1	AQGGVLPNIQAVL
Naïve-HMM	H2A3_HUMAN	110	None	1	AQGGVLPNIQAVL
Naïve-HMM	H2AJ_HUMAN	110	None	1	AQGGVLPNIQAVL
Naïve-HMM	H2A1B_HUMAN	110	None	1	AQGGVLPNIQAVL
Naïve-HMM	H2A1D_HUMAN	110	None	1	AQGGVLPNIQAVL
Naïve-HMM	H2A1C_HUMAN	110	None	1	AQGGVLPNIQAVL
Naïve-HMM	H2A1J_HUMAN	110	None	1	AQGGVLPNIQAVL
Naïve-HMM	K2C1_HUMAN	499	None	1	MSGECAPNVSVSV
Naïve-HMM	CP51A_HUMAN	350	None	1	VCGENLPPLTYDQ
Naïve-HMM	ACTB_HUMAN	172	None	1	YEGYALPHAILRL
Naïve-HMM	ACTG_HUMAN	172	None	1	YEGYALPHAILRL
Naïve-HMM	EFTU_HUMAN	214	None	1	YKGEETPVIVGSA
Naïve-HMM	HDGF_HUMAN	112	None	1	KSCVEEPEPEPEA
Naïve-HMM	IGHG3_HUMAN	123	None	1	PKSCDTPPPCPRC
Naïve-HMM	PLRG1_HUMAN	143	None	1	DANRTAPSGSEYR
Naïve-HMM	WDR25_HUMAN	199	None	1	KGKDVEPQGPPAG
Naïve-HMM	EMIL1_HUMAN	41	None	1	SSGALSPGGPQAQ
Naïve-HMM	HSPB1_HUMAN	145	None	1	TRKYTLPPGVDPT
Naïve-HMM	P4HA1_HUMAN	154	None	1	ISKGNLPGVKHKS
Naïve-HMM	VINC_HUMAN	43	None	1	IPDLTAPVAAVQA
Naïve-HMM	ENPL_HUMAN	346	None	1	KPIWQRPSKEVEE
Naïve-HMM	IGHA1_HUMAN	195	None	1	LPGCAEPWNHGKT
Naïve-HMM	IGHA2_HUMAN	182	None	1	LPGCAQPWNHGET
Naïve-HMM	FETUA_HUMAN	35	None	1	QPNCDDPETEEAA
Naïve-HMM	NONO_HUMAN	226	None	1	RPVTVEPMDQLDD
Naïve-HMM	MOES_HUMAN	475	None	1	TPHVAEPAENEQD
Naïve-HMM	CALR_HUMAN	250	None	1	DPDAKKPEDWDEE
Naïve-HMM	CALX_HUMAN	301	None	1	DPEAVKPDDWDED
Naïve-HMM	CALR_HUMAN	233	None	1	DPTDSKPEDWDKP
Naïve-HMM	PRDX2_HUMAN	173	None	1	EHGEVCPAGWKPG
Naïve-HMM	PRDX4_HUMAN	246	None	1	KHGEVCPAGWKPG
Naïve-HMM	PRDX1_HUMAN	174	None	1	KHGEVCPAGWKPG
Naïve-HMM	CTRB1_HUMAN	42	None	1	NGEDAVPGSWPWQ
Naïve-HMM	CTRB2_HUMAN	42	None	1	NGEDAVPGSWPWQ
Naïve-HMM	IGLC6_HUMAN	76	None	1	SYLSLTPEQWKSH
Naïve-HMM	IGLC7_HUMAN	76	None	1	SYLSLTPEQWKSH
Naïve-HMM	IGLC1_HUMAN	76	None	1	SYLSLTPEQWKSH
Naïve-HMM	IGLL5_HUMAN	184	None	1	SYLSLTPEQWKSH
Naïve-HMM	PRDX3_HUMAN	230	None	1	THGEVCPANWTPD
Naïve-HMM	LPP_HUMAN	323	None	1	YGQQGHPNTWKRE
Naïve-HMM	ADHX_HUMAN	243	None	1	ATECINPQDFSKP
Naïve-HMM	ADH1A_HUMAN	244	None	1	ATECINPQDYKKP
Naïve-HMM	ADH1G_HUMAN	244	None	1	ATECINPQDYKKP
Naïve-HMM	ADH1B_HUMAN	244	None	1	ATECINPQDYKKP
Naïve-HMM	C1QBP_HUMAN	160	None	1	KVEEQEPELTSTP
Naïve-HMM	PAHO_HUMAN	37	None	1	PLEPVYPGDNATP
Naïve-HMM	TXND2_HUMAN	234	None	1	SVKPSQPKESDIP
Naïve-HMM	GORS2_HUMAN	123	None	1	EVESNSPAALAGL
Naïve-HMM	HNRPM_HUMAN	294	None	1	FFPPERPQQLPHG
Naïve-HMM	EMIL1_HUMAN	612	None	1	LLPPRGPGAGPGV
Naïve-HMM	ICAL_HUMAN	419	None	1	CSIQSAPPEPATL
Naïve-HMM	IMPG2_HUMAN	631	None	1	AEPLSKPWLEDDD
Naïve-HMM	PLMN_HUMAN	143	None	1	FSPATHPSEGLEE
Naïve-HMM	THOC4_HUMAN	84	None	1	SRPKQLPDKWQHD
Naïve-HMM	K7ENT7_HUMAN	24	None	1	ADLALRPPPPLGT
Naïve-HMM	GRIN1_HUMAN	784	None	1	CPEAAAPPPGPRT
Naïve-HMM	PDC6I_HUMAN	526	None	1	IVLLCKPEPELNA
Naïve-HMM	ATRIP_HUMAN	22	None	1	PAPRPGPPPGTGH
Naïve-HMM	AP2A1_HUMAN	269	None	1	RLLQCYPPPEDAA
Naïve-HMM	H7BYE4_HUMAN	102	None	1	RPPVNQPPPKGAK
Naïve-HMM	ASPH_HUMAN	520	None	1	GIESGDPGTDDGR
Naïve-HMM	REG1A_HUMAN	153	None	1	QKWKDVPCEDKFS
Naïve-HMM	K7ERJ5_HUMAN	20	None	1	SRWAPLPRSMPTP
Naïve-HMM	CSRP1_HUMAN	96	None	1	IKHEEAPGHRPTT
Naïve-HMM	FIBB_HUMAN	57	None	1	KKREEAPSLRPAP
Naïve-HMM	AATC_HUMAN	48	None	1	RTDDCHPWVLPVV
Naïve-HMM	SERA_HUMAN	475	None	1	RTQTSDPAMLPTM
Naïve-HMM	HS90A_HUMAN	301	None	1	PIWTRNPDDITNE
Naïve-HMM	HS90B_HUMAN	293	None	1	PIWTRNPDDITQE
Naïve-HMM	VINC_HUMAN	398	None	1	QNWLADPNGGPEG
Naïve-HMM	H32_HUMAN	31	None	1	AARKSAPATGGVK
Naïve-HMM	H31_HUMAN	31	None	1	AARKSAPATGGVK
Naïve-HMM	CF155_HUMAN	10	None	1	GSSPRAPECGAPA
Naïve-HMM	H31T_HUMAN	31	None	1	VARKSAPATGGVK
Naïve-HMM	PHOCN_HUMAN	26	None	1	QDFYNWPDESFDE
Naïve-HMM	TRYB2_HUMAN	53	None	1	SLRVHGPYWMHFC
Naïve-HMM	TRYB1_HUMAN	53	None	1	SLRVHGPYWMHFC
Naïve-HMM	ARF1_HUMAN	47	None	1	EIVTTIPTIGFNV
Naïve-HMM	ARF3_HUMAN	47	None	1	EIVTTIPTIGFNV
Naïve-HMM	ARF5_HUMAN	47	None	1	EIVTTIPTIGFNV
Naïve-HMM	ARF4_HUMAN	47	None	1	EIVTTIPTIGFNV
Naïve-HMM	OSTC_HUMAN	15	None	1	FLVLECPNLKLKK
Naïve-HMM	ACS2A_HUMAN	175	None	1	TVASECPSLRIKL
Naïve-HMM	ACS2B_HUMAN	175	None	1	TVASECPSLRIKL
Naïve-HMM	KDF1_HUMAN	9	None	1	RPGHPRPASGPPR
Naïve-HMM	SPR1B_HUMAN	72	None	1	HPKVPEPCPSIVT
Naïve-HMM	SAAL1_HUMAN	10	None	1	NPSPPPPGRDKEE
Naïve-HMM	SPR1A_HUMAN	72	None	1	QPKVPEPCPSTVT
Naïve-HMM	SPRR3_HUMAN	152	None	1	YTKLPEPCPSTVT
Naïve-HMM	RSU1_HUMAN	221	None	1	NNPWVTPIADQFQ
Naïve-HMM	ACADM_HUMAN	163	None	1	AYCVTEPGAGSDV
Naïve-HMM	GDIR2_HUMAN	80	None	1	LVCESAPGPITMD
Naïve-HMM	CALX_HUMAN	364	None	1	PRCESAPGCGVWQ
Naïve-HMM	NUAK2_HUMAN	288	None	1	WLLMVNPTRRATL
Naïve-HMM	ALBU_HUMAN	445	None	1	VPQVSTPTLVEVS
Naïve-HMM	FBF1_HUMAN	115	None	1	GELPNHPKPAGGA
Naïve-HMM	MBP_HUMAN	233	None	1	IVTPRTPPPSQGK
Naïve-HMM	ITIH6_HUMAN	877	None	1	LSKPETPNPHMPQ
Naïve-HMM	SC24C_HUMAN	323	None	1	PPKRLDPDAIPSP
Naïve-HMM	ZYX_HUMAN	28	None	1	PQKKFGPVVAPKP
Naïve-HMM	HPT_HUMAN	34	None	1	IADDGCPKPPEIA
Naïve-HMM	H0Y3A3_HUMAN	610	None	1	IDFTRLPSPTPEN
Naïve-HMM	CD59_HUMAN	32	None	1	LQCYNCPNPTADC
Naïve-HMM	KCC2G_HUMAN	357	None	1	VSPAQEPAPLQTA
Naïve-HMM	MYPC3_HUMAN	459	None	1	PVLITRPLEDQLV
Naïve-HMM	ODO2_HUMAN	204	None	1	PVSAVKPTVAPPL
Naïve-HMM	HCDH_HUMAN	285	None	1	EMDAENPLHQPSP
Naïve-HMM	TCPE_HUMAN	254	None	1	IAILTCPFEPPKP
Naïve-HMM	TYB4_HUMAN	28	None	1	ETQEKNPLPSKET
Naïve-HMM	AK1C4_HUMAN	128	None	1	LKPGETPLPKDEN
Naïve-HMM	H0Y3A3_HUMAN	630	None	1	RSSGVQPSPARSS
Naïve-HMM	CLIC4_HUMAN	101	None	1	LEEVLCPPKYLKL
Naïve-HMM	ACTA_HUMAN	100	None	1	NELRVAPEEHPTL
Naïve-HMM	ACTC_HUMAN	100	None	1	NELRVAPEEHPTL
Naïve-HMM	ACTH_HUMAN	99	None	1	NELRVAPEEHPTL
Naïve-HMM	ACTS_HUMAN	100	None	1	NELRVAPEEHPTL
Naïve-HMM	ACTB_HUMAN	98	None	1	NELRVAPEEHPVL
Naïve-HMM	ACTG_HUMAN	98	None	1	NELRVAPEEHPVL
Naïve-HMM	GANAB_HUMAN	241	None	1	DSKPYGPMSVGLD
Naïve-HMM	B7Z972_HUMAN	150	None	1	LILPVGPAGGNQM
Naïve-HMM	ARHG1_HUMAN	56	None	1	EQVKRRPAHLMAL
Naïve-HMM	RS27A_HUMAN	19	None	1	ITLEVEPSDTIEN
Naïve-HMM	RL40_HUMAN	19	None	1	ITLEVEPSDTIEN
Naïve-HMM	UBC_HUMAN	19	None	1	ITLEVEPSDTIEN
Naïve-HMM	UBB_HUMAN	19	None	1	ITLEVEPSDTIEN
Naïve-HMM	LEG1_HUMAN	14	None	1	SNLNLKPGECLRV
Naïve-HMM	ANT3_HUMAN	36	None	1	VTCHGSPVDICTA
Naïve-HMM	IDI1_HUMAN	78	None	1	DAKITFPGCFTNT
Naïve-HMM	CRIP2_HUMAN	127	None	1	GEPNTCPRCSKKV
Naïve-HMM	CSRP1_HUMAN	120	None	1	GGSERCPRCSQAV
Naïve-HMM	B7Z6L6_HUMAN	25	None	1	TSPPASPKCAAWL
Naïve-HMM	AEBP1_HUMAN	79	None	1	GKPGKRPGTAAEV
Naïve-HMM	HMGA1_HUMAN	33	None	1	GRPRKQPPVSPGT
Naïve-HMM	DD19A_HUMAN	157	None	1	MLSRVEPSDRYPQ
Naïve-HMM	PFKAP_HUMAN	544	None	1	TVSNNVPGSDFSI
Naïve-HMM	FETUA_HUMAN	357	None	1	AGPVVPPCPGRIR
Naïve-HMM	PDIA1_HUMAN	329	None	1	EMTKYKPESEELT
Naïve-HMM	TBG1_HUMAN	173	None	1	QTYSVFPNQDEMS
Naïve-HMM	IGHG2_HUMAN	232	None	1	QVYTLPPSREEMT
Naïve-HMM	IGHG3_HUMAN	283	None	1	QVYTLPPSREEMT
Naïve-HMM	ASAH1_HUMAN	26	None	1	VAQHAPPWTEDCR
Naïve-HMM	MESD_HUMAN	87	None	1	LPEHKRPSAPVDF
Naïve-HMM	TRFE_HUMAN	527	None	1	GLNLCEPNNKEGY
Naïve-HMM	PGCB_HUMAN	690	None	1	GLRFCNPGWDAFQ
Naïve-HMM	BGH3_HUMAN	86	None	1	ISYECCPGYEKVP
Naïve-HMM	CBR1_HUMAN	228	None	1	LLNACCPGWVRTD
Naïve-HMM	CAPZB_HUMAN	208	None	1	TVSDCSPHIANIG
Naïve-HMM	SUMF1_HUMAN	58	None	1	CGTPQRPGAHGSS
Naïve-HMM	FUS_HUMAN	459	None	1	DGPGGGPGGSHMG
Naïve-HMM	ROA2_HUMAN	223	None	1	GNFGPGPGSNFRG
Naïve-HMM	S38AA_HUMAN	532	None	1	HAGGKAPGVQGQM
Naïve-HMM	ACLY_HUMAN	693	None	1	IGGDRYPGSTFMD
Naïve-HMM	LMAN1_HUMAN	378	None	1	KRGAGMPGQHGQI
Naïve-HMM	FIBA_HUMAN	302	None	1	NSGSSGPGSTGNR
Naïve-HMM	HMCS1_HUMAN	504	None	1	KKVPRLPATAAEP
Naïve-HMM	CP17A_HUMAN	35	None	1	KSLLSLPLVGSLP
Naïve-HMM	MYPC3_HUMAN	453	None	1	LFVKEPPVLITRP
Naïve-HMM	TNPO2_HUMAN	169	None	1	SDALNRPLNIMIP
Naïve-HMM	TNPO1_HUMAN	179	None	1	SDVLDRPLNIMIP
Naïve-HMM	FKB10_HUMAN	36	None	1	GLGRASPAGGPLE
Naïve-HMM	RL8_HUMAN	210	None	1	MNPVEHPFGGGNH
Naïve-HMM	MARCS_HUMAN	19	None	1	EAAAERPGEAAVA
Naïve-HMM	CMC2_HUMAN	520	None	1	EDGQVSPGSLLLA
Naïve-HMM	CNN1_HUMAN	69	None	1	FINKLQPGSVKKI
Naïve-HMM	TBK1_HUMAN	528	None	1	IDSRLSPGGSLAD
Naïve-HMM	XRCC5_HUMAN	100	None	1	IESKIQPGSQQAD
Naïve-HMM	HUMMR_HUMAN	140	None	1	KEASACPGHVEAA
Naïve-HMM	ADH4_HUMAN	197	None	1	NNAKVTPGSTCAV
Naïve-HMM	ADH1B_HUMAN	192	None	1	NVAKVTPGSTCAV
Naïve-HMM	COMT_HUMAN	69	None	1	VLQHAEPGNAQSV
Naïve-HMM	E7ERP4_HUMAN	12	None	1	RPPGILPPGMVLK
Naïve-HMM	MLRV_HUMAN	95	None	1	KLKGADPEETILN
Naïve-HMM	MYL9_HUMAN	99	None	1	KLNGTDPEDVIRN
Naïve-HMM	ML12B_HUMAN	99	None	1	KLNGTDPEDVIRN
Naïve-HMM	ML12A_HUMAN	98	None	1	KLNGTDPEDVIRN
Naïve-HMM	RS13_HUMAN	82	None	1	KSKGLAPDLPEDL
Naïve-HMM	TRFE_HUMAN	351	None	1	LREGTCPEAPTDE
Naïve-HMM	CQ047_HUMAN	391	None	1	MSQGPTPRYPELS
Naïve-HMM	IDH3A_HUMAN	294	None	1	SVHGTAPDIAGKD
Naïve-HMM	BCAS1_HUMAN	345	None	1	NSKGCNPSGHTQS
Naïve-HMM	CYC_HUMAN	45	None	1	RKTGQAPGYSYTA
Naïve-HMM	HYOU1_HUMAN	966	None	1	VETGSEPGDTEPL
Naïve-HMM	NCDN_HUMAN	466	None	1	ALRLLLPGWCHLT
Naïve-HMM	H2B1C_HUMAN	104	None	1	AVRLLLPGELAKH
Naïve-HMM	H2B1L_HUMAN	104	None	1	AVRLLLPGELAKH
Naïve-HMM	H2B1K_HUMAN	104	None	1	AVRLLLPGELAKH
Naïve-HMM	H2B1D_HUMAN	104	None	1	AVRLLLPGELAKH
Naïve-HMM	H2BFS_HUMAN	104	None	1	AVRLLLPGELAKH
Naïve-HMM	H2B1H_HUMAN	104	None	1	AVRLLLPGELAKH
Naïve-HMM	H2B1B_HUMAN	104	None	1	AVRLLLPGELAKH
Naïve-HMM	H2B1O_HUMAN	104	None	1	AVRLLLPGELAKH
Naïve-HMM	H2B2E_HUMAN	104	None	1	AVRLLLPGELAKH
Naïve-HMM	H2B2F_HUMAN	104	None	1	AVRLLLPGELAKH
Naïve-HMM	H2B1A_HUMAN	105	None	1	AVRLLLPGELAKH
Naïve-HMM	H2B3B_HUMAN	104	None	1	AVRLLLPGELAKH
Naïve-HMM	H2B1N_HUMAN	104	None	1	AVRLLLPGELAKH
Naïve-HMM	H2B1M_HUMAN	104	None	1	AVRLLLPGELAKH
Naïve-HMM	H2B1J_HUMAN	104	None	1	AVRLLLPGELAKH
Naïve-HMM	NDUS7_HUMAN	181	None	1	PVDIYIPGCPPTA
Naïve-HMM	SP16H_HUMAN	575	None	1	RINFYCPGSALGR
Naïve-HMM	ALDH2_HUMAN	239	None	1	GVVNIVPGFGPTA
Naïve-HMM	SUMF2_HUMAN	164	None	1	WRGKRLPTEEEWE
Naïve-HMM	ALDOA_HUMAN	159	None	1	KIGEHTPSALAIM
Naïve-HMM	ALDOC_HUMAN	159	None	1	KISERTPSALAIL
Naïve-HMM	MYP0_HUMAN	217	None	1	KRGRQTPVLYAML
Naïve-HMM	FIBG_HUMAN	46	None	1	RFGSYCPTTCGIA
Naïve-HMM	H2A1_HUMAN	49	None	1	RVGAGAPVYLAAV
Naïve-HMM	H2A1H_HUMAN	49	None	1	RVGAGAPVYLAAV
Naïve-HMM	H2A2B_HUMAN	49	None	1	RVGAGAPVYLAAV
Naïve-HMM	H2AX_HUMAN	49	None	1	RVGAGAPVYLAAV
Naïve-HMM	H2A3_HUMAN	49	None	1	RVGAGAPVYLAAV
Naïve-HMM	H2AJ_HUMAN	49	None	1	RVGAGAPVYLAAV
Naïve-HMM	H2A1B_HUMAN	49	None	1	RVGAGAPVYLAAV
Naïve-HMM	H2A1D_HUMAN	49	None	1	RVGAGAPVYLAAV
Naïve-HMM	H2A1C_HUMAN	49	None	1	RVGAGAPVYLAAV
Naïve-HMM	H2A1J_HUMAN	49	None	1	RVGAGAPVYLAAV
Naïve-HMM	H0YKT9_HUMAN	9	None	1	GRTPRGPPTSTTP
Naïve-HMM	HS90B_HUMAN	630	None	1	KHLEINPDHPIVE
Naïve-HMM	CAP1_HUMAN	96	None	1	ASQCQQPAENKLS
Naïve-HMM	FHL1_HUMAN	74	None	1	CAKCLHPLANETF
Naïve-HMM	PRDX3_HUMAN	63	None	1	SSSCHAPAVTQHA
Naïve-HMM	RL22_HUMAN	28	None	1	TLDCTHPVEDGIM
Naïve-HMM	VASP_HUMAN	146	None	1	QQKRQQPGPSEHI
Naïve-HMM	CN37_HUMAN	247	None	1	YFGKRPPGVLHCT
Naïve-HMM	ETFA_HUMAN	89	None	1	VYKGLLPEELTPL
Naïve-HMM	URP2_HUMAN	494	None	1	GNHPHGPDASAEG
Naïve-HMM	ATPG_HUMAN	160	None	1	KEVGRKPPTFGDA
Naïve-HMM	MYH6_HUMAN	151	None	1	KKRSEAPPHIFSI
Naïve-HMM	CQ047_HUMAN	379	None	1	KQQTQKPPEITYM
Naïve-HMM	H2A1_HUMAN	118	None	1	IQAVLLPKKTESH
Naïve-HMM	H2A2A_HUMAN	118	None	1	IQAVLLPKKTESH
Naïve-HMM	H2A1H_HUMAN	118	None	1	IQAVLLPKKTESH
Naïve-HMM	H2A1A_HUMAN	118	None	1	IQAVLLPKKTESH
Naïve-HMM	H2A2B_HUMAN	118	None	1	IQAVLLPKKTESH
Naïve-HMM	H2A2C_HUMAN	118	None	1	IQAVLLPKKTESH
Naïve-HMM	H2A3_HUMAN	118	None	1	IQAVLLPKKTESH
Naïve-HMM	H2A1B_HUMAN	118	None	1	IQAVLLPKKTESH
Naïve-HMM	H2A1D_HUMAN	118	None	1	IQAVLLPKKTESH
Naïve-HMM	H2A1C_HUMAN	118	None	1	IQAVLLPKKTESH
Naïve-HMM	H2A1J_HUMAN	118	None	1	IQAVLLPKKTESH
Naïve-HMM	H2AJ_HUMAN	118	None	1	IQAVLLPKKTESQ
Naïve-HMM	H2AX_HUMAN	118	None	1	IQAVLLPKKTSAT
Naïve-HMM	TPIS_HUMAN	81	None	1	TEVVCAPPTAYID
Naïve-HMM	CAPG_HUMAN	13	None	1	QSGSPFPGSVQDP
Naïve-HMM	AASS_HUMAN	343	None	1	AGVEGCPALPHKL
Naïve-HMM	MESD_HUMAN	38	None	1	CAAEGSPGTPDES
Naïve-HMM	E7ET42_HUMAN	577	None	1	IFTPGPPSTPKHK
Naïve-HMM	GDIA_HUMAN	201	None	1	DDYLDQPCLETVN
Naïve-HMM	CIP4_HUMAN	290	None	1	FEDFSQPMNRAPS
Naïve-HMM	HSP7C_HUMAN	365	None	1	LNKSINPDEAVAY
Naïve-HMM	CAVN1_HUMAN	303	None	1	LRKSFTPDHVVYA
Naïve-HMM	H2B1C_HUMAN	51	None	1	VLKQVHPDTGISS
Naïve-HMM	H2B1L_HUMAN	51	None	1	VLKQVHPDTGISS
Naïve-HMM	H2B1K_HUMAN	51	None	1	VLKQVHPDTGISS
Naïve-HMM	H2B1D_HUMAN	51	None	1	VLKQVHPDTGISS
Naïve-HMM	H2BFS_HUMAN	51	None	1	VLKQVHPDTGISS
Naïve-HMM	H2B1H_HUMAN	51	None	1	VLKQVHPDTGISS
Naïve-HMM	H2B1B_HUMAN	51	None	1	VLKQVHPDTGISS
Naïve-HMM	H2B1O_HUMAN	51	None	1	VLKQVHPDTGISS
Naïve-HMM	H2B2E_HUMAN	51	None	1	VLKQVHPDTGISS
Naïve-HMM	H2B2F_HUMAN	51	None	1	VLKQVHPDTGISS
Naïve-HMM	H2B1A_HUMAN	52	None	1	VLKQVHPDTGISS
Naïve-HMM	H2B3B_HUMAN	51	None	1	VLKQVHPDTGISS
Naïve-HMM	H2B1N_HUMAN	51	None	1	VLKQVHPDTGISS
Naïve-HMM	H2B1M_HUMAN	51	None	1	VLKQVHPDTGISS
Naïve-HMM	H2B1J_HUMAN	51	None	1	VLKQVHPDTGISS
Naïve-HMM	PGS1_HUMAN	90	None	1	VPKEISPDTTLLD
Naïve-HMM	TINAL_HUMAN	139	None	1	WQCDQEPCLVDPD
Naïve-HMM	GSTM2_HUMAN	118	None	1	AKLCYDPDFEKLK
Naïve-HMM	CFAH_HUMAN	1051	None	1	DTSCVNPPTVQNA
Naïve-HMM	PGK1_HUMAN	111	None	1	EKACANPAAGSVI
Naïve-HMM	PLMN_HUMAN	155	None	1	ENYCRNPDNDPQG
Naïve-HMM	HYEP_HUMAN	307	None	1	HIQCTKPDTVGSA
Naïve-HMM	GSTM5_HUMAN	118	None	1	VRLCYDPDFEKLK
Naïve-HMM	PARP1_HUMAN	29	None	1	KCSESIPKDSLRM
Naïve-HMM	K1C18_HUMAN	22	None	1	LGSVQAPSYGARP
Naïve-HMM	MET17_HUMAN	22	None	1	PGLGVAPQARALA
Naïve-HMM	BIP_HUMAN	641	None	1	YGSAGPPPTGEED
Naïve-HMM	F2Z2X8_HUMAN	166	None	1	EPGVHPPIPPKPS
Naïve-HMM	ATRIP_HUMAN	20	None	1	EPPAPRPGPPPGT
Naïve-HMM	PAXI_HUMAN	328	None	1	SPPGGPPKPGSQL
Naïve-HMM	DDAH2_HUMAN	206	None	1	AVLTDHPYASLTL
Naïve-HMM	ALBU_HUMAN	363	None	1	EYARRHPDYSVVL
Naïve-HMM	CBPA5_HUMAN	187	None	1	TGGSRHPAIWIDT
Naïve-HMM	ACTBL_HUMAN	103	None	1	VAPDEHPILLTEA
Naïve-HMM	POTEJ_HUMAN	765	None	1	VAPEEHPILLTEA
Naïve-HMM	POTEI_HUMAN	802	None	1	VAPEEHPILLTEA
Naïve-HMM	ACTBM_HUMAN	102	None	1	VAPEEHPILLTEA
Naïve-HMM	POTEE_HUMAN	802	None	1	VAPEEHPILLTEA
Naïve-HMM	ACTA_HUMAN	104	None	1	VAPEEHPTLLTEA
Naïve-HMM	ACTC_HUMAN	104	None	1	VAPEEHPTLLTEA
Naïve-HMM	ACTH_HUMAN	103	None	1	VAPEEHPTLLTEA
Naïve-HMM	ACTS_HUMAN	104	None	1	VAPEEHPTLLTEA
Naïve-HMM	ACTB_HUMAN	102	None	1	VAPEEHPVLLTEA
Naïve-HMM	ACTG_HUMAN	102	None	1	VAPEEHPVLLTEA
Naïve-HMM	CCAR1_HUMAN	825	None	1	DDETDEPKPKRRK
Naïve-HMM	ABRA_HUMAN	99	None	1	QSSEKAPEVSHIK
Naïve-HMM	CHCH7_HUMAN	15	None	1	RDPDINPCLSESD
Naïve-HMM	ACPM_HUMAN	131	None	1	EFGFEIPDIDAEK
Naïve-HMM	TEBP_HUMAN	87	None	1	ESGQSWPRLTKER
Naïve-HMM	6PGD_HUMAN	169	None	1	KVGTGEPCCDWVG
Naïve-HMM	RNAS1_HUMAN	70	None	1	TQGRCKPVNTFVH
Naïve-HMM	E9PMG3_HUMAN	9	None	1	FDVENGPSPGRSP
Naïve-HMM	GDIR1_HUMAN	151	None	1	MVGSYGPRAEEYE
Naïve-HMM	GDIR2_HUMAN	148	None	1	MVGSYGPRPEEYE
Naïve-HMM	E9PEH0_HUMAN	373	None	1	NGRLFAPPSPETG
Naïve-HMM	APMAP_HUMAN	159	None	1	LGIRAGPNGTLFV
Naïve-HMM	ACS2A_HUMAN	499	None	1	VISSPDPVRGEVV
Naïve-HMM	ACS2B_HUMAN	499	None	1	VISSPDPVRGEVV
Naïve-HMM	ACSM3_HUMAN	514	None	1	VVSSPDPIRGEVV
Naïve-HMM	POTEE_HUMAN	964	None	1	PEALFQPCFLGME
Naïve-HMM	ACTB_HUMAN	264	None	1	PEALFQPSFLGME
Naïve-HMM	ACTG_HUMAN	264	None	1	PEALFQPSFLGME
Naïve-HMM	ACTA_HUMAN	266	None	1	PETLFQPSFIGME
Naïve-HMM	ACTC_HUMAN	266	None	1	PETLFQPSFIGME
Naïve-HMM	ACTH_HUMAN	265	None	1	PETLFQPSFIGME
Naïve-HMM	ACTS_HUMAN	266	None	1	PETLFQPSFIGME
Naïve-HMM	TSP1_HUMAN	547	None	1	CNKQDCPIDGCLS
Naïve-HMM	FUS_HUMAN	450	None	1	CNQCKAPKPDGPG
Naïve-HMM	TXND5_HUMAN	215	None	1	FIKFFAPWCGHCK
Naïve-HMM	PDIA2_HUMAN	416	None	1	FVKFYAPWCTHCK
Naïve-HMM	FIBB_HUMAN	90	None	1	KVERKAPDAGGCL
Naïve-HMM	PEBP1_HUMAN	163	None	1	KYELRAPVAGTCY
Naïve-HMM	PDIA3_HUMAN	404	None	1	LIEFYAPWCGHCK
Naïve-HMM	PDIA4_HUMAN	89	None	1	LLEFYAPWCGHCK
Naïve-HMM	PDIA2_HUMAN	69	None	1	LVEFYAPWCGHCQ
Naïve-HMM	PDIA5_HUMAN	303	None	1	LVMFHAPWCGHCK
Naïve-HMM	PDIA5_HUMAN	424	None	1	LVMFYAPWCPHCK
Naïve-HMM	TMX4_HUMAN	62	None	1	MLKFYAPWCPSCQ
Naïve-HMM	PDIA6_HUMAN	188	None	1	MVEFYAPWCGHCK
Naïve-HMM	EF1A1_HUMAN	192	None	1	DTVAFVPISGWNG
Naïve-HMM	MISP_HUMAN	180	None	1	GPPRSTPLEENVV
Naïve-HMM	CP2B6_HUMAN	38	None	1	PGPRPLPLLGNLL
Naïve-HMM	H14_HUMAN	39	None	1	RKASGPPVSELIT
Naïve-HMM	H12_HUMAN	39	None	1	RKASGPPVSELIT
Naïve-HMM	H13_HUMAN	40	None	1	RKASGPPVSELIT
Naïve-HMM	IGHA1_HUMAN	175	None	1	SAVQGPPERDLCG
Naïve-HMM	CALR_HUMAN	243	None	1	DKPEHIPDPDAKK
Naïve-HMM	TBA8_HUMAN	173	None	1	LEFAIYPAPQVST
Naïve-HMM	TBA3E_HUMAN	173	None	1	LEFAIYPAPQVST
Naïve-HMM	LIMA1_HUMAN	488	None	1	ANARETPHSPGVE
Naïve-HMM	VTDB_HUMAN	103	None	1	ESNSPFPVHPGTA
Naïve-HMM	PAXI_HUMAN	327	None	1	SSPPGGPPKPGSQ
Naïve-HMM	RL15_HUMAN	84	None	1	GATYGKPVHHGVN
Naïve-HMM	ACTBL_HUMAN	165	None	1	GVTHIVPIYEGYA
Naïve-HMM	ACTA_HUMAN	166	None	1	GVTHNVPIYEGYA
Naïve-HMM	ACTC_HUMAN	166	None	1	GVTHNVPIYEGYA
Naïve-HMM	ACTH_HUMAN	165	None	1	GVTHNVPIYEGYA
Naïve-HMM	ACTS_HUMAN	166	None	1	GVTHNVPIYEGYA
Naïve-HMM	ACTB_HUMAN	164	None	1	GVTHTVPIYEGYA
Naïve-HMM	ACTG_HUMAN	164	None	1	GVTHTVPIYEGYA
Naïve-HMM	TBA8_HUMAN	89	None	1	YRQLFHPEQLITG
Naïve-HMM	TBA1C_HUMAN	89	None	1	YRQLFHPEQLITG
Naïve-HMM	TBA4A_HUMAN	89	None	1	YRQLFHPEQLITG
Naïve-HMM	TBA1B_HUMAN	89	None	1	YRQLFHPEQLITG
Naïve-HMM	TBA1A_HUMAN	89	None	1	YRQLFHPEQLITG
Naïve-HMM	TBA3E_HUMAN	89	None	1	YRQLFHPEQLITG
Naïve-HMM	TBA1C_HUMAN	72	None	1	VFVDLEPTVIDEV
Naïve-HMM	TBA1B_HUMAN	72	None	1	VFVDLEPTVIDEV
Naïve-HMM	TBA1A_HUMAN	72	None	1	VFVDLEPTVIDEV
Naïve-HMM	1433B_HUMAN	109	None	1	LDKYLIPNATQPE
Naïve-HMM	REG1B_HUMAN	37	None	1	NPRISCPEGTNAY
Naïve-HMM	CP17A_HUMAN	420	None	1	PERFLNPAGTQLI
Naïve-HMM	REG1A_HUMAN	37	None	1	QARISCPEGTNAY
Naïve-HMM	MTPN_HUMAN	71	None	1	DKHHITPLLSAVY
Naïve-HMM	POSTN_HUMAN	93	None	1	EGMKGCPAVLPID
Naïve-HMM	FBLN3_HUMAN	361	None	1	GGFRCYPRNPCQD
Naïve-HMM	LUM_HUMAN	39	None	1	SSPNCAPECNCPE
Naïve-HMM	ACTB_HUMAN	27	None	1	FAGDDAPRAVFPS
Naïve-HMM	ACTA_HUMAN	29	None	1	FAGDDAPRAVFPS
Naïve-HMM	ACTC_HUMAN	29	None	1	FAGDDAPRAVFPS
Naïve-HMM	ACTG_HUMAN	27	None	1	FAGDDAPRAVFPS
Naïve-HMM	ACTH_HUMAN	28	None	1	FAGDDAPRAVFPS
Naïve-HMM	ACTS_HUMAN	29	None	1	FAGDDAPRAVFPS
Naïve-HMM	POTEJ_HUMAN	690	None	1	FAGDDAPRAVFPS
Naïve-HMM	POTEI_HUMAN	727	None	1	FAGDDAPRAVFPS
Naïve-HMM	POTEF_HUMAN	727	None	1	FAGDDAPRAVFPS
Naïve-HMM	POTEE_HUMAN	727	None	1	FAGDDAPRAVFPS
Naïve-HMM	DPYL3_HUMAN	470	None	1	GAGRFIPCSPFSD
Naïve-HMM	TBA1C_HUMAN	263	None	1	TNLVPYPRIHFPL
Naïve-HMM	TBA4A_HUMAN	263	None	1	TNLVPYPRIHFPL
Naïve-HMM	TBA1B_HUMAN	263	None	1	TNLVPYPRIHFPL
Naïve-HMM	TBA1A_HUMAN	263	None	1	TNLVPYPRIHFPL
Naïve-HMM	TBA3E_HUMAN	263	None	1	TNLVPYPRIHFPL
Naïve-HMM	SERA_HUMAN	282	None	1	ENVISCPHLGAST
Naïve-HMM	MATR3_HUMAN	290	None	1	LLPKGYPHLCSIC
Naïve-HMM	HSP74_HUMAN	529	None	1	QVDQEEPHVEEQQ
Naïve-HMM	ADDB_HUMAN	476	None	1	KSSSGMPIRIENP
Naïve-HMM	SYIC_HUMAN	91	None	1	WDCHGLPVEYEID
Naïve-HMM	DRA_HUMAN	152	None	1	WLRNGKPVTTGVS
Naïve-HMM	DESP_HUMAN	2042	None	1	RKKLISPESTVML
Naïve-HMM	HMCS2_HUMAN	457	None	1	SRKCVSPEEFTEI
Naïve-HMM	A1AT_HUMAN	45	None	1	HHDQDHPTFNKIT
Naïve-HMM	SRRM1_HUMAN	688	None	1	HSPSPRPRAPQTS
Naïve-HMM	ALBU_HUMAN	120	None	1	CCAKQEPERNECF
Naïve-HMM	CTRB2_HUMAN	243	None	1	TCSTTTPAVYARV
Naïve-HMM	HEMO_HUMAN	423	None	1	SCSANGPGLYLIH
Naïve-HMM	CBPA2_HUMAN	264	None	1	DAGFGGPGASSNP
Naïve-HMM	EMIL1_HUMAN	172	None	1	GLGGEGPGESEKV
Naïve-HMM	EMIL1_HUMAN	621	None	1	GPGVGGPSRGPLD
Naïve-HMM	EMIL1_HUMAN	398	None	1	GQGGHPPGYTSLA
Naïve-HMM	NIT1_HUMAN	9	None	1	GFITRPPHRFLSL
Naïve-HMM	CQ047_HUMAN	380	None	1	QQTQKPPEITYMS
Naïve-HMM	A1AT_HUMAN	381	None	1	MFLEAIPMSIPPE
Naïve-HMM	ALBU_HUMAN	403	None	1	VFDEFKPLVEEPQ
Naïve-HMM	SRRM1_HUMAN	691	None	1	SPRPRAPQTSSSP
Naïve-HMM	ENPL_HUMAN	518	None	1	FQSSHHPTDITSL
Naïve-HMM	RADI_HUMAN	86	None	1	FRAKFFPEDVSEE
Naïve-HMM	IGHG1_HUMAN	257	None	1	LVKGFYPSDIAVE
Naïve-HMM	IGHG4_HUMAN	254	None	1	LVKGFYPSDIAVE
Naïve-HMM	HCD2_HUMAN	62	None	1	NNCVFAPADVTSE
Naïve-HMM	CISY_HUMAN	148	None	1	AKRAALPSHVVTM
Naïve-HMM	PP1B_HUMAN	191	None	1	IRRIMRPTDVPDT
Naïve-HMM	PDC6I_HUMAN	360	None	1	LFEKMVPVSVQQS
Naïve-HMM	F8VYH5_HUMAN	70	None	1	GLLVGRPAFEAWT
Naïve-HMM	RAIN_HUMAN	497	None	1	RTGGSGPARPPWL
Naïve-HMM	AACT_HUMAN	25	None	1	PAVLCHPNSPLDE
Naïve-HMM	UBP5_HUMAN	609	None	1	RGTGLQPGEEELP
Naïve-HMM	FIBA_HUMAN	362	None	1	STGTWNPGSSERG
Naïve-HMM	PGS1_HUMAN	228	None	1	GIPKDLPETLNEL
Naïve-HMM	HMGB1_HUMAN	99	None	1	NAPKRPPSAFFLF
Naïve-HMM	IGHA1_HUMAN	190	None	1	SVSSVLPGCAEPW
Naïve-HMM	IGHA2_HUMAN	177	None	1	SVSSVLPGCAQPW
Naïve-HMM	ENOA_HUMAN	295	None	1	VVSIEDPFDQDDW
Naïve-HMM	TM9S2_HUMAN	248	None	1	HTHIDKPDCSGPP
Naïve-HMM	MOT4_HUMAN	10	None	1	AVVDEGPTGVKAP
Naïve-HMM	PGK1_HUMAN	67	None	1	MSHLGRPDGVPMP
Naïve-HMM	ALBU_HUMAN	142	None	1	LPRLVRPEVDVMC
Naïve-HMM	CDV3_HUMAN	120	None	1	NEKRQDPGDNWEE
Naïve-HMM	EWS_HUMAN	469	None	1	GRGMPPPLRGGPG
Naïve-HMM	ROA2_HUMAN	330	None	1	SRNMGGPYGGGNY
Naïve-HMM	H0Y950_HUMAN	12	None	1	LGTQTVPCNKILL
Naïve-HMM	HPLN2_HUMAN	56	None	1	GATATLPCVLGTT
Naïve-HMM	ASSY_HUMAN	96	None	1	GTSLARPCIARKQ
Naïve-HMM	RLA0_HUMAN	118	None	1	RAGAIAPCEVTVP
Naïve-HMM	RLA0L_HUMAN	118	None	1	RAGAIAPCEVTVP
Naïve-HMM	ECHA_HUMAN	746	None	1	YGKQFTPCQLLAD
Naïve-HMM	ACTB_HUMAN	130	None	1	FETFNTPAMYVAI
Naïve-HMM	ACTG_HUMAN	130	None	1	FETFNTPAMYVAI
Naïve-HMM	PUR6_HUMAN	89	None	1	ETAFIAPQCEMIP
Naïve-HMM	MAP4_HUMAN	619	None	1	VGQSAAPTFMISP
Naïve-HMM	TMA7_HUMAN	52	None	1	KAAGKGPLATGGI
Naïve-HMM	C1TC_HUMAN	711	None	1	KMHGGGPTVTAGL
Naïve-HMM	HIBCH_HUMAN	235	None	1	LLALKSPSKENIA
Naïve-HMM	TBA1C_HUMAN	222	None	1	NLDIERPTYTNLN
Naïve-HMM	TBA1B_HUMAN	222	None	1	NLDIERPTYTNLN
Naïve-HMM	TBB3_HUMAN	220	None	1	TLKLATPTYGDLN
Naïve-HMM	TBB4B_HUMAN	220	None	1	TLKLTTPTYGDLN
Naïve-HMM	TBB4A_HUMAN	220	None	1	TLKLTTPTYGDLN
Naïve-HMM	TBB2A_HUMAN	220	None	1	TLKLTTPTYGDLN
Naïve-HMM	TBB2B_HUMAN	220	None	1	TLKLTTPTYGDLN
Naïve-HMM	TBB5_HUMAN	220	None	1	TLKLTTPTYGDLN
Naïve-HMM	FUMH_HUMAN	137	None	1	KLNDHFPLVVWQT
Naïve-HMM	ITIH4_HUMAN	502	None	1	KLQDRGPDVLTAT
Naïve-HMM	TCPB_HUMAN	300	None	1	QLIYNYPEQLFGA
Naïve-HMM	SDHA_HUMAN	286	None	1	ITRAGLPCQDLEF
Naïve-HMM	HS90B_HUMAN	588	None	1	NRLVSSPCCIVTS
Naïve-HMM	HS90A_HUMAN	596	None	1	NRLVTSPCCIVTS
Naïve-HMM	RL4_HUMAN	207	None	1	RIQRRGPCIIYNE
Naïve-HMM	PLMN_HUMAN	501	None	1	TTVTGTPCQDWAA
Naïve-HMM	THRB_HUMAN	233	None	1	VTTHGLPCLAWAS
Naïve-HMM	DD19A_HUMAN	162	None	1	EPSDRYPQCLCLS
Naïve-HMM	PF4V_HUMAN	68	None	1	EVIKAGPHCPTAQ
Naïve-HMM	PLF4_HUMAN	65	None	1	EVIKAGPHCPTAQ
Naïve-HMM	TXD17_HUMAN	44	None	1	GGKSWCPDCVQAE
Naïve-HMM	PDLI7_HUMAN	330	None	1	KGAIFCPPCYDVR
Naïve-HMM	AK1C2_HUMAN	186	None	1	PGLKYKPVCNQVE
Naïve-HMM	AK1C1_HUMAN	186	None	1	PGLKYKPVCNQVE
Naïve-HMM	ADH1A_HUMAN	166	None	1	KIDAASPLEKVCL
Naïve-HMM	ADH1B_HUMAN	166	None	1	KIDAASPLEKVCL
Naïve-HMM	ENPL_HUMAN	571	None	1	VIYLTEPVDEYCI
Naïve-HMM	ACTA_HUMAN	72	None	1	ILTLKYPIEHGII
Naïve-HMM	ACTS_HUMAN	72	None	1	ILTLKYPIEHGII
Naïve-HMM	ACTG_HUMAN	70	None	1	ILTLKYPIEHGIV
Naïve-HMM	E5RG13_HUMAN	63	None	1	SIKEKYPSHRFPF
Naïve-HMM	ACTBL_HUMAN	71	None	1	VLTLKYPIEHGVV
Naïve-HMM	TRFE_HUMAN	589	None	1	LDGTRKPVEEYAN
Naïve-HMM	TRFE_HUMAN	253	None	1	LDNTRKPVDEYKD
Naïve-HMM	DLG1_HUMAN	312	None	1	YVKRRKPVSEKIM
Naïve-HMM	I3L1K6_HUMAN	101	None	1	LRVLGKPKPEEMN
Naïve-HMM	BIP_HUMAN	202	None	1	MRIINEPTAAAIA
Naïve-HMM	TBB6_HUMAN	182	None	1	SDTVVEPYNATLS
Naïve-HMM	TBB4B_HUMAN	182	None	1	SDTVVEPYNATLS
Naïve-HMM	TBB4A_HUMAN	182	None	1	SDTVVEPYNATLS
Naïve-HMM	TBB2B_HUMAN	182	None	1	SDTVVEPYNATLS
Naïve-HMM	TBB5_HUMAN	182	None	1	SDTVVEPYNATLS
Naïve-HMM	CRIP2_HUMAN	172	None	1	AEHDGQPYCHKPC
Naïve-HMM	CRIP1_HUMAN	50	None	1	AEHEGKPYCNHPC
Naïve-HMM	PGS2_HUMAN	52	None	1	FEPSLGPVCPFRC
Naïve-HMM	HYEP_HUMAN	74	None	1	DKFRFTPPLEDSC
Naïve-HMM	IBP1_HUMAN	42	None	1	EKLALCPPVSASC
Naïve-HMM	MDHM_HUMAN	87	None	1	LGPEQLPDCLKGC
Naïve-HMM	PRDX6_HUMAN	45	None	1	HPRDFTPVCTTEL
Naïve-HMM	HBA_HUMAN	120	None	1	LPAEFTPAVHASL
Naïve-HMM	SWAHA_HUMAN	510	None	1	KFLSASPMAPRKK
Naïve-HMM	ACTA_HUMAN	111	None	1	TLLTEAPLNPKAN
Naïve-HMM	ACTC_HUMAN	111	None	1	TLLTEAPLNPKAN
Naïve-HMM	ACTH_HUMAN	110	None	1	TLLTEAPLNPKAN
Naïve-HMM	ACTS_HUMAN	111	None	1	TLLTEAPLNPKAN
Naïve-HMM	ACTB_HUMAN	109	None	1	VLLTEAPLNPKAN
Naïve-HMM	ACTG_HUMAN	109	None	1	VLLTEAPLNPKAN
Naïve-HMM	H2AZ_HUMAN	29	None	1	RAGLQFPVGRIHR
Naïve-HMM	H2A1A_HUMAN	27	None	1	RAGLQFPVGRIHR
Naïve-HMM	H2AV_HUMAN	29	None	1	RAGLQFPVGRIHR
Naïve-HMM	H2A1_HUMAN	27	None	1	RAGLQFPVGRVHR
Naïve-HMM	H2A2A_HUMAN	27	None	1	RAGLQFPVGRVHR
Naïve-HMM	H2A1H_HUMAN	27	None	1	RAGLQFPVGRVHR
Naïve-HMM	H2A2B_HUMAN	27	None	1	RAGLQFPVGRVHR
Naïve-HMM	H2A2C_HUMAN	27	None	1	RAGLQFPVGRVHR
Naïve-HMM	H2AX_HUMAN	27	None	1	RAGLQFPVGRVHR
Naïve-HMM	H2A3_HUMAN	27	None	1	RAGLQFPVGRVHR
Naïve-HMM	H2AJ_HUMAN	27	None	1	RAGLQFPVGRVHR
Naïve-HMM	H2A1B_HUMAN	27	None	1	RAGLQFPVGRVHR
Naïve-HMM	H2A1D_HUMAN	27	None	1	RAGLQFPVGRVHR
Naïve-HMM	H2A1C_HUMAN	27	None	1	RAGLQFPVGRVHR
Naïve-HMM	H2A1J_HUMAN	27	None	1	RAGLQFPVGRVHR
Naïve-HMM	HS71L_HUMAN	118	None	1	ENKAFYPEEISSM
Naïve-HMM	APOA1_HUMAN	90	None	1	LREQLGPVTQEFW
Naïve-HMM	CH60_HUMAN	303	None	1	VVAVKAPGFGDNR
Naïve-HMM	TPIS_HUMAN	72	None	1	LNAAKVPADTEVV
Naïve-HMM	VDAC1_HUMAN	229	None	1	AKYQIDPDACFSA
Naïve-HMM	BCAS1_HUMAN	522	None	1	KQEAKEPAQCTEQ
Naïve-HMM	NB5R1_HUMAN	205	None	1	LKVPEDPTQCFLL
Naïve-HMM	RHG01_HUMAN	254	None	1	HLQEKNPEQEPIP
Naïve-HMM	EMIL1_HUMAN	884	None	1	SLPRSEPGTVPFD
Naïve-HMM	IGHA1_HUMAN	209	None	1	TCTAAYPESKTPL
Naïve-HMM	ALAT1_HUMAN	242	None	1	ALCVINPGNPTGQ
Naïve-HMM	PROM2_HUMAN	460	None	1	LSARDDPSHPEAK
Naïve-HMM	DHPR_HUMAN	172	None	1	GKNSGMPPGAAAI
Naïve-HMM	Q8NBA4_HUMAN	17	None	1	SLIGKKPPPLYLK
Naïve-HMM	CN37_HUMAN	246	None	1	TYFGKRPPGVLHC
Naïve-HMM	GROA_HUMAN	10	None	1	AALSAAPSNPRLL
Naïve-HMM	KLC4_HUMAN	373	None	1	YEGQLGPDNPNVA
Naïve-HMM	ROA3_HUMAN	359	None	1	GRSSGSPYGGGYG
Naïve-HMM	H6ST3_HUMAN	82	None	1	RGPPEGPRGAAAP
Naïve-HMM	PPAP_HUMAN	64	None	1	IKESSWPQGFGQL
Naïve-HMM	ACTA_HUMAN	260	None	1	NERFRCPETLFQP
Naïve-HMM	ACTC_HUMAN	260	None	1	NERFRCPETLFQP
Naïve-HMM	ACTH_HUMAN	259	None	1	NERFRCPETLFQP
Naïve-HMM	ACTS_HUMAN	260	None	1	NERFRCPETLFQP
Naïve-HMM	AGO4_HUMAN	316	None	1	LKYPHLPCLQVGQ
Naïve-HMM	AGO1_HUMAN	324	None	1	LKYPHLPCLQVGQ
Naïve-HMM	AGO3_HUMAN	327	None	1	LKYPHLPCLQVGQ
Naïve-HMM	AGO2_HUMAN	326	None	1	LRYPHLPCLQVGQ
Naïve-HMM	FUBP3_HUMAN	124	None	1	SGIPERPCVLTGT
Naïve-HMM	TPIS_HUMAN	204	None	1	VVLAYEPVWAIGT
Naïve-HMM	PGS2_HUMAN	185	None	1	IELGTNPLKSSGI
Naïve-HMM	MVP_HUMAN	838	None	1	ITDGSTPINLFNT
Naïve-HMM	TAGL_HUMAN	76	None	1	YPDGSKPVKVPEN
Naïve-HMM	PRDX6_HUMAN	178	None	1	EKRVATPVDWKDG
Naïve-HMM	RSU1_HUMAN	217	None	1	FKAENNPWVTPIA
Naïve-HMM	PDIA1_HUMAN	246	None	1	FTEQTAPKIFGGE
Naïve-HMM	FIBB_HUMAN	100	None	1	GCLHADPDLGVLC
Naïve-HMM	CB39L_HUMAN	136	None	1	LKGYEAPQIALRC
Naïve-HMM	KPYM_HUMAN	323	None	1	CNRAGKPVICATQ
Naïve-HMM	PDIA6_HUMAN	198	None	1	HCKNLEPEWAAAA
Naïve-HMM	H7BZJ3_HUMAN	41	None	1	HCKRLAPEYEAAA
Naïve-HMM	PBIP1_HUMAN	424	None	1	DASRGDPAHAGLA
Naïve-HMM	K7ENT7_HUMAN	26	None	1	LALRPPPPLGTAG
Naïve-HMM	MGN_HUMAN	78	None	1	EDDALWPPPDRVG
Naïve-HMM	MGN2_HUMAN	80	None	1	EDDALWPPPDRVG
Naïve-HMM	MESD_HUMAN	90	None	1	HKRPSAPVDFSKI
Naïve-HMM	PRELP_HUMAN	241	None	1	KMPPRVPTAIHQL
Naïve-HMM	SUCA_HUMAN	173	None	1	LIGPNCPGVINPG
Naïve-HMM	AK1A1_HUMAN	226	None	1	WRDPDEPVLLEEP
Naïve-HMM	ZC3H4_HUMAN	868	None	1	PRLSRDPRLTRHV
Naïve-HMM	ACTBM_HUMAN	38	None	1	PSIVGRPRHQGMM
Naïve-HMM	ACTB_HUMAN	38	None	1	PSIVGRPRHQGVM
Naïve-HMM	ACTA_HUMAN	40	None	1	PSIVGRPRHQGVM
Naïve-HMM	ACTC_HUMAN	40	None	1	PSIVGRPRHQGVM
Naïve-HMM	ACTG_HUMAN	38	None	1	PSIVGRPRHQGVM
Naïve-HMM	ACTH_HUMAN	39	None	1	PSIVGRPRHQGVM
Naïve-HMM	ACTS_HUMAN	40	None	1	PSIVGRPRHQGVM
Naïve-HMM	POTEI_HUMAN	738	None	1	PSIVGRPRQQGMM
Naïve-HMM	POTEF_HUMAN	738	None	1	PSIVGRPRQQGMM
Naïve-HMM	POTEE_HUMAN	738	None	1	PSIVGRPRQQGMM
Naïve-HMM	ACTA_HUMAN	245	None	1	EKSYELPDGQVIT
Naïve-HMM	ACTC_HUMAN	245	None	1	EKSYELPDGQVIT
Naïve-HMM	ACTG_HUMAN	243	None	1	EKSYELPDGQVIT
[truncated: 8,717 more rows]
