# Supplementary material for: Assessing predictors for new post translational modification sites: A case study on hydroxylation
Source: PLoS Comput Biol. 2020 Jun 22;16(6):e1007967. doi: 10.1371/journal.pcbi.1007967 (PMC7332089; doi:10.1371/journal.pcbi.1007967)
Supplement: S1 Data — (ZIP) [file pcbi.1007967.s002.zip › hydroxylation_supplementary/data/reference.tsv]

Collagen	CO1A1_MAMAE	251	AGAPGFPGARGPA
Collagen	CAFF_RIFPA	483	AGAQGTPGEAGKT
Collagen	CO1A2_HUMAN	522	AGARGAPGPDGNN
Collagen	CO1A2_MAMAE	410	AGARGEPGNIGFP
Collagen	CO1A2_HUMAN	489	AGARGEPGNIGFP
Collagen	CO1A2_BOVIN	133	AGARGPPGPPGKA
Collagen	CO1A2_MAMAE	815	AGAVGEPGPLGIA
Collagen	CO1A2_MAMAE	491	AGEAGKPGERGIP
Collagen	CO1A2_BOVIN	145	AGEDGHPGKPGRP
Collagen	CO1A2_HUMAN	147	AGEDGHPGKPGRP
Collagen	CO1A2_HUMAN	123	AGEPGEPGQTGPA
Collagen	C1QT9_MOUSE	61	AGEPGHPGGPGKD
Collagen	ADIPO_HUMAN	47	AGIPGHPGHNGAP
Collagen	ADIPO_BOVIN	42	AGIPGHPGHNGTP
Collagen	CAFF_RIFPA	303	AGKRGSPGSPGPA
Collagen	CO1A1_MAMAE	227	AGPAGNPGADGQP
Collagen	CO1A1_MAMAE	128	AGPKGEPGSPGEN
Collagen	CO1A2_BOVIN	256	AGPPGFPGAPGPK
Collagen	CO1A1_MAMAE	185	AGPPGFPGAVGAK
Collagen	CO1A2_HUMAN	1095	AGPPGPPGPPGPP
Collagen	CO1A2_HUMAN	150	DGHPGKPGRPGER
Collagen	CO1A2_BOVIN	190	DGLKGQPGAPGVK
Collagen	CO1A2_HUMAN	192	DGLKGQPGAPGVK
Collagen	CO1A1_MAMAE	998	DGLNGLPGPPGPP
Collagen	CO1A2_HUMAN	624	DGNKGEPGVVGAV
Collagen	CO1A2_HUMAN	62	DGPTGPPGPPGPP
Collagen	C1QB_HUMAN	56	DGQPGTPGIKGEK
Collagen	CO6A2_HUMAN	321	DGRKGAPGLAGKN
Collagen	CAFF_RIFPA	1011	DGRSGPPGPPGPP
Collagen	CO1A2_HUMAN	1071	DGRTGHPGTVGPA
Collagen	CO6A1_HUMAN	493	EGARGAPGPAGPP
Collagen	CO6A1_HUMAN	555	EGEAGDPGDDNND
Collagen	CO6A2_HUMAN	584	EGEPGPPGDPGLT
Collagen	CO6A1_HUMAN	525	EGFPGFPGYPGNR
Collagen	CO6A2_HUMAN	297	EGPIGFPGPKGVP
Collagen	EMIL1_HUMAN	852	EGPIGPPGPQGEQ
Collagen	ADIPO_HUMAN	95	EGPRGFPGIQGRK
Collagen	CO1A2_HUMAN	471	EGPVGLPGIDGRP
Collagen	ADIPO_BOVIN	39	GWMAGIPGHPGHN
Collagen	ADIPO_HUMAN	44	GWMAGIPGHPGHN
Collagen	ADIPO_HUMAN	86	IGETGVPGAEGPR
Collagen	CAFF_RIFPA	54	IGKRGPPGPAGIA
Collagen	COL12_HUMAN	493	IGPAGPPGERGGK
Collagen	COAA1_CHICK	453	IGPPGMPGAPGAK
Collagen	CAFF_RIFPA	21	IGPRGPPGPPGSP
Collagen	CO1A2_BOVIN	253	IGSAGPPGFPGAP
Collagen	CO1A1_MAMAE	242	KGANGAPGIAGAP
Collagen	C1QT9_MOUSE	58	KGDAGEPGHPGGP
Collagen	C1QB_HUMAN	83	KGDPGIPGNPGKV
Collagen	C1QA_HUMAN	73	KGDQGEPGPSGNP
Collagen	ADIPO_HUMAN	71	KGEKGDPGLIGPK
Collagen	CO6A1_HUMAN	376	KGEKGEPGADGEA
Collagen	CO1A2_HUMAN	660	KGEKGEPGLRGEI
Collagen	C1QB_HUMAN	65	KGEKGLPGLAGDH
Collagen	CO1A2_BOVIN	202	KGEPGAPGENGTP
Collagen	CO1A2_HUMAN	204	KGEPGAPGENGTP
Collagen	C1QC_HUMAN	63	KGEPGIPAIPGIR
Collagen	C1QC_HUMAN	81	KGEPGLPGHPGKN
Collagen	CO1A1_MAMAE	131	KGEPGSPGENGAP
Collagen	SFTPD_RAT	170	KGERGAPGEQGAP
Collagen	C1QB_HUMAN	104	KGGPGAPGAPGPK
Collagen	COLA1_HUMAN	562	KGNAGFPGLPGPA
Collagen	CO1A2_HUMAN	504	KGPTGDPGKNGDK
Collagen	CO1A2_BOVIN	193	KGQPGAPGVKGEP
Collagen	CO1A2_HUMAN	195	KGQPGAPGVKGEP
Collagen	CO6A2_HUMAN	288	KGRQGDPGIEGPI
Collagen	CAFF_RIFPA	285	KGSSGPPGDVGAP
Collagen	CO1A2_MAMAE	824	LGIAGPPGARGPP
Collagen	C1QT9_MOUSE	151	LGPKGLPGPMGPI
Collagen	MBL2_HUMAN	82	LGPPGNPGPSGSP
Collagen	C1QB_HUMAN	35	LSCTGPPAIPGIP
Collagen	CO9A3_HUMAN	417	MGDPGLPGPQGLR
Collagen	SFTPD_RAT	77	MGLSGLPGPRGPV
Collagen	C1QT9_MOUSE	160	MGPIGKPGPRGEA
Collagen	C1QB_HUMAN	101	MGPKGGPGAPGAP
Collagen	C1QC_HUMAN	96	MGPPGMPGVPGPM
Collagen	C1QT9_MOUSE	175	MGPQGEPGVRGMR
Collagen	CO1A2_HUMAN	102	MGPRGPPGAAGAP
Collagen	CO1A2_BOVIN	100	MGPRGPPGASGAP
Collagen	CAFF_RIFPA	432	NGAPGEPGAHGEQ
Collagen	CO1A2_BOVIN	439	NGDSGRPGEPGLM
Collagen	CO1A1_MAMAE	1001	NGLPGPPGPPGPR
Collagen	C1QC_HUMAN	93	NGPMGPPGMPGVP
Collagen	SFTPD_RAT	95	NGSAGEPGPKGER
Collagen	CO6A1_HUMAN	522	NGTEGFPGFPGYP
Collagen	CO6A1_HUMAN	543	NGTKGYPGLKGDE
Collagen	C1QB_HUMAN	41	PAIPGIPGIPGTP
Collagen	CO1A2_HUMAN	108	PGAAGAPGPQGFQ
Collagen	CO1A1_MAMAE	863	PGAEGSPGRDGSP
Collagen	C1QB_HUMAN	107	PGAPGAPGPKGES
Collagen	CAFF_RIFPA	423	PGARGEPGKNGAP
Collagen	CO1A2_BOVIN	106	PGASGAPGPQGFQ
Collagen	CAFF_RIFPA	291	PGDVGAPGHAGEA
Collagen	CO6A2_HUMAN	363	PGEAGSPGERGDQ
Collagen	CO1A2_BOVIN	208	PGENGTPGQTGAR
Collagen	CO1A2_BOVIN	121	PGEPGEPGQTGPA
Collagen	SFTPD_RAT	176	PGEQGAPGNAGAA
Collagen	CO1A2_MAMAE	497	PGERGIPGEFGLP
Collagen	CO6A1_HUMAN	528	PGFPGYPGNRGAP
Collagen	CO1A2_MAMAE	479	PGFQGLPGPSGTA
Collagen	ADIPO_HUMAN	53	PGHNGAPGRDGRD
Collagen	C1QT9_MOUSE	40	PGHNGLPGRDGRD
Collagen	ADIPO_BOVIN	48	PGHNGTPGRDGRD
Collagen	C1QT9_MOUSE	64	PGHPGGPGKDGIR
Collagen	CO1A1_MAMAE	248	PGIAGAPGFPGAR
Collagen	CO1A2_HUMAN	477	PGIDGRPGPIGPA
Collagen	MBL2_HUMAN	47	PGINGFPGKDGRD
Collagen	C1QB_HUMAN	86	PGIPGNPGKVGPK
Collagen	COLA1_HUMAN	833	PGIPGPPGPIGPE
Collagen	FCN2_HUMAN	86	PGKAGPPGPNGAP
Collagen	CAFF_RIFPA	990	PGKDGQPGPSGRV
Collagen	MBL2_HUMAN	79	PGKLGPPGNPGPS
Collagen	CAFF_RIFPA	429	PGKNGAPGEPGAH
Collagen	CO9A2_CHICK	158	PGKPGPPGHIQGV
Collagen	CO1A2_HUMAN	153	PGKPGRPGERGVV
Collagen	C1QA_HUMAN	85	PGKVGYPGPSGPL
Collagen	CO4A3_BOVIN	232	PGLKGKPGDTGPP
Collagen	CO6A1_HUMAN	265	PGLRGDPGFEGER
Collagen	COAA1_CHICK	456	PGMPGAPGAKGEA
Collagen	C1QC_HUMAN	99	PGMPGVPGPMGIP
Collagen	CO1A2_HUMAN	495	PGNIGFPGPKGPT
Collagen	EMIL1_HUMAN	837	PGPAGPPGSPGKD
Collagen	CAFF_RIFPA	312	PGPAGSPGPQGDR
Collagen	C1QB_HUMAN	53	PGPDGQPGTPGIK
Collagen	CO6A2_HUMAN	581	PGPEGEPGPPGDP
Collagen	C1QC_HUMAN	105	PGPMGIPGEPGEE
Collagen	CO6A2_HUMAN	587	PGPPGDPGLTECD
Collagen	CO1A2_HUMAN	71	PGPPGPPGLGGNF
Collagen	CAFF_RIFPA	1020	PGPPGPPGNSDYG
Collagen	CO1A2_HUMAN	68	PGPPGPPGPPGLG
Collagen	CAFF_RIFPA	1017	PGPPGPPGPPGNS
Collagen	CO1A2_HUMAN	1098	PGPPGPPGPPGVS
Collagen	CO1A1_MAMAE	1004	PGPPGPPGPRGRT
Collagen	CO1A2_HUMAN	1101	PGPPGPPGVSGGG
Collagen	CO1A1_MAMAE	965	PGPPGSPGEQGPS
Collagen	CAFF_RIFPA	27	PGPPGSPGQQGYQ
Collagen	CO9A2_HUMAN	582	PGPRGVPGIVGAV
Collagen	C1QA_HUMAN	79	PGPSGNPGKVGYP
Collagen	MBL2_HUMAN	88	PGPSGSPGPKGQK
Collagen	CO1A2_BOVIN	406	PGSRGLPGADGRA
Collagen	CAFF_RIFPA	327	PGSRGLPGMTGAS
Collagen	CO1A2_BOVIN	199	PGVKGEPGAPGEN
Collagen	CO1A2_HUMAN	201	PGVKGEPGAPGEN
Collagen	CO9A1_HUMAN	747	QGATGLPGVQGPP
Collagen	CAFF_RIFPA	321	QGDRGLPGSRGLP
Collagen	CO1A2_BOVIN	115	QGFQGPPGEPGEP
Collagen	C1QT9_MOUSE	31	QGHSGIPGNPGHN
Collagen	CAFF_RIFPA	39	QGLRGEPGDSGPM
Collagen	CO1A2_HUMAN	120	QGPAGEPGEPGQT
Collagen	CO1A2_MAMAE	473	QGPAGPPGFQGLP
Collagen	CO1A2_HUMAN	1092	QGPAGPPGPPGPP
Collagen	CTHR1_HUMAN	63	QGPAGVPGRDGSP
Collagen	COAA1_HUMAN	352	QGPKGIPGSHGLP
Collagen	CO1A2_BOVIN	118	QGPPGEPGEPGQT
Collagen	CO1A1_MAMAE	962	QGPPGPPGSPGEQ
Collagen	CAFF_RIFPA	417	QGRAGPPGARGEP
Collagen	CAFF_RIFPA	276	QGRPGAPGVKGSS
Collagen	CO1A1_MAMAE	212	QGVRGEPGPPGPA
Collagen	CO6A1_HUMAN	259	QPARGPPGLRGDP
Collagen	CO1A2_HUMAN	651	RGAAGIPGGKGEK
Collagen	CO6A1_HUMAN	484	RGDEGPPGSEGAR
Collagen	C1QT9_MOUSE	76	RGEKGEPGADGRV
Collagen	CO1A1_MAMAE	215	RGEPGPPGPAGAA
Collagen	CO1A1_MAMAE	812	RGERGFPGLPGPS
Collagen	FCN2_HUMAN	77	RGERGPPGPPGKA
Collagen	CO1A2_HUMAN	47	RGERGPPGPPGRD
Collagen	CO1A1_MAMAE	815	RGFPGLPGPSGEP
Collagen	MBL2_HUMAN	73	RGLQGPPGKLGPP
Collagen	EMID1_HUMAN	347	RGLRGEPGPQGSA
Collagen	CO1A2_HUMAN	138	RGPAGPPGKAGED
Collagen	CO6A2_HUMAN	357	RGPDGYPGEAGSP
Collagen	CO8A1_HUMAN	231	RGPKGLPGPQGLR
Collagen	CO1A2_BOVIN	136	RGPPGPPGKAGED
Collagen	FCN2_HUMAN	80	RGPPGPPGKAGPP
Collagen	CO1A2_HUMAN	50	RGPPGPPGRDGED
Collagen	CAFF_RIFPA	24	RGPPGPPGSPGQQ
Collagen	CO6A2_HUMAN	575	RGPRGVPGPEGEP
Collagen	CO1A2_HUMAN	615	RGPSGPPGPDGNK
Collagen	CO1A2_BOVIN	226	RGRVGAPGPAGAR
Collagen	CAFF_RIFPA	306	RGSPGSPGPAGSP
Collagen	CAFF_RIFPA	984	RGSQGPPGKDGQP
Collagen	CO1A1_MAMAE	530	RGVQGPPGPAGPR
Collagen	CAFF_RIFPA	339	SGAMGIPGEKGPS
Collagen	C1QT9_MOUSE	34	SGIPGNPGHNGLP
Collagen	CO1A1_MAMAE	959	SGLQGPPGPPGSP
Collagen	CAFF_RIFPA	966	SGPPGAPGPRGAR
Collagen	CAFF_RIFPA	1014	SGPPGPPGPPGPP
Collagen	CO1A2_HUMAN	642	SGPSGLPGERGAA
Collagen	CO1A2_BOVIN	442	SGRPGEPGLMGPR
Collagen	CAFF_RIFPA	453	TGAAGPPGAAGPT
Collagen	CO1A1_MAMAE	173	TGAAGPPGPTGPA
Collagen	CO1A2_BOVIN	217	TGARGLPGERGRV
Collagen	CAFF_RIFPA	465	TGARGPPGPRGQQ
Collagen	C1QT9_MOUSE	115	TGEQGLPGETGPQ
Collagen	CAFF_RIFPA	273	TGEQGRPGAPGVK
Collagen	CO1A1_MAMAE	182	TGPAGPPGFPGAV
Collagen	C1QB_HUMAN	38	TGPPAIPGIPGIP
Collagen	CO1A2_HUMAN	65	TGPPGPPGPPGPP
Collagen	FCN1_HUMAN	54	TILRGCPGLPGAP
Collagen	COAA1_HUMAN	135	VGPAGLPGPRGPP
Collagen	CO1A2_HUMAN	110	AAGAPGPQGFQGP
Collagen	CO1A2_HUMAN	1049	APGSVGPAGPRGP
Collagen	CO1A2_HUMAN	524	ARGAPGPDGNNGA
Collagen	CO1A2_HUMAN	635	AVGTAGPSGPSGL
Collagen	CO6A1_HUMAN	258	CQPARGPPGLRGD
Collagen	CAFF_RIFPA	1010	DDGRSGPPGPPGP
Collagen	CO6A1_HUMAN	450	DPGEAGPQGDQGR
Collagen	ADIPO_HUMAN	76	DPGLIGPKGDIGE
Collagen	CO6A1_HUMAN	474	EAGPIGPKGYRGD
Collagen	COAA1_HUMAN	125	ERGPYGPKGDVGP
Collagen	CO1A2_HUMAN	602	ESGAAGPTGPIGS
Collagen	CO1A2_HUMAN	500	FPGPKGPTGDPGK
Collagen	CO1A2_HUMAN	479	IDGRPGPIGPAGA
Collagen	CO6A2_HUMAN	260	IPGPSGPKGYRGQ
Collagen	ADIPO_BOVIN	86	ITGIEGPRGFPGT
Collagen	CAFF_RIFPA	416	LQGRAGPPGARGE
Collagen	ADIPO_MOUSE	94	MTGAEGPRGFPGT
Collagen	CO1A2_HUMAN	497	NIGFPGPKGPTGD
Collagen	C1T9A_HUMAN	132	NKGDVGPTGPEGP
Collagen	CO1A2_HUMAN	467	PAGKEGPVGLPGI
Collagen	CO1A2_HUMAN	1055	PAGPRGPAGPSGP
Collagen	CO1A2_HUMAN	1061	PAGPSGPAGKDGR
Collagen	CO6A2_HUMAN	583	PEGEPGPPGDPGL
Collagen	CO6A2_HUMAN	299	PIGFPGPKGVPGF
Collagen	CAFF_RIFPA	53	PIGKRGPPGPAGI
Collagen	CO1A2_HUMAN	611	PIGSRGPSGPPGP
Collagen	CO1A2_HUMAN	98	PMGLMGPRGPPGA
Collagen	CAFF_RIFPA	1019	PPGPPGPPGNSDY
Collagen	CAFF_RIFPA	1016	PPGPPGPPGPPGN
Collagen	CO1A2_HUMAN	1100	PPGPPGPPGVSGG
Collagen	CO6A2_HUMAN	577	PRGVPGPEGEPGP
Collagen	CO1A2_HUMAN	617	PSGPPGPDGNKGE
Collagen	CO1A2_HUMAN	482	RPGPIGPAGARGE
Collagen	CAFF_RIFPA	1013	RSGPPGPPGPPGP
Collagen	COLA1_HUMAN	832	SPGIPGPPGPIGP
Collagen	CO1A2_HUMAN	614	SRGPSGPPGPDGN
Collagen	CO1A2_HUMAN	1052	SVGPAGPRGPAGP
Collagen	CO1A2_HUMAN	638	TAGPSGPSGLPGE
Collagen	ADIPO_HUMAN	91	VPGAEGPRGFPGI
Collagen	CO4A3_BOVIN	238	PGDTGPPAAGAVM
Collagen	CO9A1_HUMAN	417	CPNACPPGRSGYP
Collagen	CO9A2_CHICK	178	CPTNCPPGPKGPQ
Collagen	CO6A1_HUMAN	254	CSFECQPARGPPG
Literature	CO1A1_MAMAE	290	AGAKGEPGPIGIQ
Literature	CO1A1_MAMAE	251	AGAPGFPGARGPA
Literature	CO1A1_BRACN	15	AGAPGFPGARGPS
Literature	CO1A2_BOVIN	322	AGAPGLPGPRGIP
Literature	CAFF_RIFPA	483	AGAQGTPGEAGKT
Literature	CO1A2_MAMAE	410	AGARGEPGNIGFP
Literature	CO1A2_BOVIN	133	AGARGPPGPPGKA
Literature	CO1A2_MAMAE	815	AGAVGEPGPLGIA
Literature	CO1A2_MAMAE	491	AGEAGKPGERGIP
Literature	CO1A2_BOVIN	145	AGEDGHPGKPGRP
Literature	CAFF_RIFPA	216	AGENGHPGMPGMD
Literature	C1QT9_MOUSE	61	AGEPGHPGGPGKD
Literature	ADIPO_HUMAN	47	AGIPGHPGHNGAP
Literature	ADIPO_BOVIN	42	AGIPGHPGHNGTP
Literature	CO1A2_MAMAE	728	AGITGPPGPPGAA
Literature	CAFF_RIFPA	303	AGKRGSPGSPGPA
Literature	ELN_HUMAN	116	AGLGGVPGVGGLG
Literature	CAFF_RIFPA	375	AGLPGNPGSDGRP
Literature	CAFF_RIFPA	561	AGLVGLPGERGPK
Literature	CO1A1_MAMAE	227	AGPAGNPGADGQP
Literature	CO1A1_MAMAE	128	AGPKGEPGSPGEN
Literature	CO1A1_MAMAE	362	AGPKGSPGEAGRP
Literature	CO1A2_BOVIN	256	AGPPGFPGAPGPK
Literature	CO1A1_MAMAE	185	AGPPGFPGAVGAK
Literature	CO1A2_BOVIN	394	AGPPGPPGLRGNP
Literature	CAFF_RIFPA	165	AGPPGPPGPIGST
Literature	CO1A2_MAMAE	293	AGPQGPPGPSGEE
Literature	CO1A2_MACSX	272	AGPTGPPGIRGSR
Literature	CAFF_RIFPA	540	AGPTGSPGVAGAK
Literature	CO1A2_CHICK	443	AGRPGEPGLMGPR
Literature	CO1A2_HUMAN	444	AGRPGEPGLMGPR
Literature	SFTPA_RAT	33	AGSPGIPGAPGNH
Literature	CO1A1_MAMAE	422	AGVMGFPGPKGAA
Literature	CO1A2_HUMAN	420	AGVMGPPGSRGAS
Literature	ELN_HUMAN	286	AGVPGVPGAIPGI
Literature	CAFF_RIFPA	228	DGANGEPGASGES
Literature	CO1A2_MAMAE	599	DGARGAPGAVGAP
Literature	CAFF_RIFPA	150	DGKSGLPGLRGVD
Literature	CAFF_RIFPA	162	DGLAGPPGPPGPI
Literature	CO1A2_BOVIN	190	DGLKGQPGAPGVK
Literature	CO1A1_MAMAE	998	DGLNGLPGPPGPP
Literature	CO1A2_HUMAN	62	DGPTGPPGPPGPP
Literature	C1QB_HUMAN	56	DGQPGTPGIKGEK
Literature	CAFF_RIFPA	72	DGRDGEPGPRGGI
Literature	CAFF_RIFPA	1011	DGRSGPPGPPGPP
Literature	SFTPA_RAT	54	DGVKGDPGPPGPM
Literature	C1QC_HUMAN	54	DGYDGLPGPKGEP
Literature	SFTPA_RAT	30	DVCAGSPGIPGAP
Literature	ADIPO_HUMAN	95	EGPRGFPGIQGRK
Literature	CAFF_RIFPA	513	GGERGAPGDRGNV
Literature	SFTPA_RAT	70	GGMPGLPGRDGLP
Literature	CAFF_RIFPA	93	GGMPGMPGPKGHR
Literature	ADIPO_BOVIN	39	GWMAGIPGHPGHN
Literature	ADIPO_HUMAN	44	GWMAGIPGHPGHN
Literature	CO1A2_MAMAE	902	HGNRGEPGPAGSV
Literature	CO1A1_MAMAE	299	IGIQGPPGPAGEE
Literature	CAFF_RIFPA	54	IGKRGPPGPAGIA
Literature	CAFF_RIFPA	711	IGLPGSPGQPGLP
Literature	CO1A2_BOVIN	391	IGPAGPPGPPGLR
Literature	COAA1_CHICK	453	IGPPGMPGAPGAK
Literature	CAFF_RIFPA	21	IGPRGPPGPPGSP
Literature	CO1A2_BOVIN	253	IGSAGPPGFPGAP
Literature	CO1A2_MAMAE	176	IGSAGPPGFPGAP
Literature	CAFF_RIFPA	174	IGSTGSPGFPGTP
Literature	CO1A2_BOVIN	313	KGAAGLPGVAGAP
Literature	CO1A1_MAMAE	242	KGANGAPGIAGAP
Literature	CAFF_RIFPA	744	KGARGSPGLVGKQ
Literature	C1QT9_MOUSE	58	KGDAGEPGHPGGP
Literature	CAFF_RIFPA	816	KGDGGPPGPSGDR
Literature	CAFF_RIFPA	663	KGDIGFPGERGTR
Literature	C1QB_HUMAN	83	KGDPGIPGNPGKV
Literature	SFTPA_RAT	57	KGDPGPPGPMGPP
Literature	C1QA_HUMAN	73	KGDQGEPGPSGNP
Literature	C1QA_HUMAN	39	KGEAGRPGRRGRP
Literature	ADIPO_HUMAN	71	KGEKGDPGLIGPK
Literature	C1QB_HUMAN	65	KGEKGLPGLAGDH
Literature	CO1A2_BOVIN	202	KGEPGAPGENGTP
Literature	C1QC_HUMAN	63	KGEPGIPAIPGIR
Literature	C1QC_HUMAN	81	KGEPGLPGHPGKN
Literature	CO1A1_MAMAE	131	KGEPGSPGENGAP
Literature	C1QA_HUMAN	54	KGEQGEPGAPGIR
Literature	SFTPD_RAT	170	KGERGAPGEQGAP
Literature	C1QB_HUMAN	104	KGGPGAPGAPGPK
Literature	CO1A1_MAMAE	383	KGLTGSPGSPGPD
Literature	CAFF_RIFPA	348	KGPSGEPGAKGPT
Literature	CAFF_RIFPA	552	KGQGGPPGPAGLV
Literature	CO1A2_BOVIN	193	KGQPGAPGVKGEP
Literature	CAFF_RIFPA	285	KGSSGPPGDVGAP
Literature	CO1A1_BRACN	39	KGVQGPPGPQGPR
Literature	CAFF_RIFPA	945	KGWTGLPGLQGLQ
Literature	CO1A2_MAMAE	824	LGIAGPPGARGPP
Literature	C1QT9_MOUSE	151	LGPKGLPGPMGPI
Literature	MBL2_HUMAN	82	LGPPGNPGPSGSP
Literature	CO1A2_BOVIN	271	LGPVGNPGPAGPA
Literature	C1QB_HUMAN	35	LSCTGPPAIPGIP
Literature	SFTPD_RAT	77	MGLSGLPGPRGPV
Literature	C1QT9_MOUSE	160	MGPIGKPGPRGEA
Literature	FCN3_HUMAN	77	MGPKGEPGDPVNL
Literature	C1QB_HUMAN	101	MGPKGGPGAPGAP
Literature	C1QC_HUMAN	96	MGPPGMPGVPGPM
Literature	C1QT9_MOUSE	175	MGPQGEPGVRGMR
Literature	CO1A2_HUMAN	102	MGPRGPPGAAGAP
Literature	CO1A2_BOVIN	100	MGPRGPPGASGAP
Literature	CAFF_RIFPA	888	MGQRGLPGAAGPP
Literature	CAFF_RIFPA	432	NGAPGEPGAHGEQ
Literature	CO1A2_CHICK	440	NGDAGRPGEPGLM
Literature	CO1A2_HUMAN	441	NGDAGRPGEPGLM
Literature	CO1A2_BOVIN	439	NGDSGRPGEPGLM
Literature	CAFF_RIFPA	219	NGHPGMPGMDGAN
Literature	CO1A1_MAMAE	1001	NGLPGPPGPPGPR
Literature	C1QC_HUMAN	93	NGPMGPPGMPGVP
Literature	SFTPD_RAT	95	NGSAGEPGPKGER
Literature	C1QB_HUMAN	41	PAIPGIPGIPGTP
Literature	CO1A2_HUMAN	108	PGAAGAPGPQGFQ
Literature	CAFF_RIFPA	894	PGAAGPPGDRGER
Literature	CO1A1_MAMAE	863	PGAEGSPGRDGSP
Literature	CO1A2_BOVIN	304	PGANGLPGAKGAA
Literature	CO1A1_MAMAE	890	PGAPGAPGAPGPV
Literature	C1QB_HUMAN	107	PGAPGAPGPKGES
Literature	FCN3_HUMAN	53	PGAPGSPGEKGAP
Literature	CAFF_RIFPA	423	PGARGEPGKNGAP
Literature	CO1A2_BOVIN	106	PGASGAPGPQGFQ
Literature	CO1A1_BRACN	90	PGATGFPGAAGRG
Literature	CO1A2_MAMAE	710	PGATGFPGAAGRT
Literature	CO1A1_MAMAE	716	PGATGFPGAAGRV
Literature	CO1A2_MAMAE	605	PGAVGAPGPAGAT
Literature	CO1A2_BOVIN	367	PGAVGQPGPPGPS
Literature	CAFF_RIFPA	291	PGDVGAPGHAGEA
Literature	CO1A1_MAMAE	374	PGEAGLPGAKGLT
Literature	CO1A1_MAMAE	368	PGEAGRPGEAGLP
Literature	CO1A2_MAMAE	503	PGEFGLPGPAGPR
Literature	FCN3_HUMAN	59	PGEKGAPGPQGPP
Literature	CO1A2_BOVIN	208	PGENGTPGQTGAR
Literature	CO1A2_BOVIN	121	PGEPGEPGQTGPA
Literature	SFTPD_RAT	176	PGEQGAPGNAGAA
Literature	CAFF_RIFPA	867	PGERGEPGVAGRA
Literature	CO1A2_MAMAE	497	PGERGIPGEFGLP
Literature	CAFF_RIFPA	627	PGERGSPGPAGER
Literature	CO1A1_MAMAE	764	PGEVGPPGPPGPA
Literature	CO1A2_MAMAE	182	PGFPGAPGPKGEI
Literature	CO1A2_BOVIN	259	PGFPGAPGPKGEL
Literature	CAFF_RIFPA	180	PGFPGTPGSKGDR
Literature	CO1A2_MAMAE	479	PGFQGLPGPSGTA
Literature	ADIPO_HUMAN	53	PGHNGAPGRDGRD
Literature	C1QT9_MOUSE	40	PGHNGLPGRDGRD
Literature	ADIPO_BOVIN	48	PGHNGTPGRDGRD
Literature	C1QT9_MOUSE	64	PGHPGGPGKDGIR
Literature	CO1A1_MAMAE	248	PGIAGAPGFPGAR
Literature	CO1A1_BRACN	12	PGIAGAPGFPGAR
Literature	CAFF_RIFPA	372	PGIAGLPGNPGSD
Literature	MBL2_HUMAN	47	PGINGFPGKDGRD
Literature	SFTPA_RAT	36	PGIPGAPGNHGLP
Literature	C1QB_HUMAN	86	PGIPGNPGKVGPK
Literature	FCN2_HUMAN	86	PGKAGPPGPNGAP
Literature	CAFF_RIFPA	855	PGKDGLPGLAGRP
Literature	CAFF_RIFPA	990	PGKDGQPGPSGRV
Literature	CAFF_RIFPA	387	PGKDGRPGIRGKD
Literature	MBL2_HUMAN	79	PGKLGPPGNPGPS
Literature	CAFF_RIFPA	429	PGKNGAPGEPGAH
Literature	CO9A2_CHICK	158	PGKPGPPGHIQGV
Literature	CO1A2_BOVIN	151	PGKPGRPGERGVV
Literature	C1QA_HUMAN	85	PGKVGYPGPSGPL
Literature	CAFF_RIFPA	861	PGLAGRPGERGEP
Literature	CO4A3_BOVIN	232	PGLKGKPGDTGPP
Literature	C1QC_HUMAN	45	PGLPGAPGKDGYD
Literature	CO1A2_BOVIN	400	PGLRGNPGSRGLP
Literature	COAA1_CHICK	456	PGMPGAPGAKGEA
Literature	C1QC_HUMAN	42	PGMPGLPGAPGKD
Literature	C1QC_HUMAN	99	PGMPGVPGPMGIP
Literature	SFTPA_RAT	42	PGNHGLPGRDGRD
Literature	CO1A1_MAMAE	617	PGPAGAPGDKGEA
Literature	CO1A1_BRACN	60	PGPAGAPGDKGEA
Literature	CAFF_RIFPA	312	PGPAGSPGPQGDR
Literature	C1QB_HUMAN	53	PGPDGQPGTPGIK
Literature	C1QC_HUMAN	105	PGPMGIPGEPGEE
Literature	SFTPA_RAT	63	PGPMGPPGGMPGL
Literature	CO1A2_HUMAN	71	PGPPGPPGLGGNF
Literature	CAFF_RIFPA	1020	PGPPGPPGNSDYG
Literature	CO1A2_HUMAN	68	PGPPGPPGPPGLG
Literature	CAFF_RIFPA	1017	PGPPGPPGPPGNS
Literature	CO1A1_MAMAE	1004	PGPPGPPGPRGRT
Literature	CO1A1_MAMAE	965	PGPPGSPGEQGPS
Literature	CAFF_RIFPA	27	PGPPGSPGQQGYQ
Literature	FCN3_HUMAN	65	PGPQGPPGPPGKM
Literature	CO1A2_BOVIN	328	PGPRGIPGPVGAA
Literature	CAFF_RIFPA	249	PGPRGMPGTAGSP
Literature	CAFF_RIFPA	243	PGPSGFPGPRGMP
Literature	C1QA_HUMAN	79	PGPSGNPGKVGYP
Literature	CAFF_RIFPA	723	PGPSGQPGPSGPA
Literature	MBL2_HUMAN	88	PGPSGSPGPKGQK
Literature	CO1A1_MAMAE	320	PGPTGLPGPPGER
Literature	CAFF_RIFPA	849	PGQEGAPGKDGLP
Literature	CAFF_RIFPA	717	PGQPGLPGPSGQP
Literature	SFTPA_RAT	76	PGRDGLPGAPGAP
Literature	CO1A1_MAMAE	869	PGRDGSPGPKGDR
Literature	C1QA_HUMAN	45	PGRRGRPGLKGEQ
Literature	CAFF_RIFPA	381	PGSDGRPGKDGRP
Literature	CAFF_RIFPA	714	PGSPGQPGLPGPS
Literature	CO1A1_MAMAE	335	PGSRGFPGADGVA
Literature	CO1A2_BOVIN	406	PGSRGLPGADGRA
Literature	CAFF_RIFPA	327	PGSRGLPGMTGAS
Literature	CAFF_RIFPA	255	PGTAGSPGQAGAK
Literature	ELN_HUMAN	481	PGTGGVPGVGTPA
Literature	CO1A2_BOVIN	172	PGTPGLPGFKGIR
Literature	CO1A2_BOVIN	319	PGVAGAPGLPGPR
Literature	ELN_HUMAN	421	PGVAGVPGVGGVP
Literature	ELN_HUMAN	427	PGVGGVPGVGGVP
Literature	ELN_HUMAN	522	PGVGVAPGVGLAP
Literature	ELN_HUMAN	167	PGVGVLPGVPTGA
Literature	CO1A2_BOVIN	199	PGVKGEPGAPGEN
Literature	FCN3_HUMAN	50	PSCPGAPGSPGEK
Literature	CO1A2_BOVIN	166	QGARGFPGTPGLP
Literature	CAFF_RIFPA	321	QGDRGLPGSRGLP
Literature	CAFF_RIFPA	708	QGEIGLPGSPGQP
Literature	CAFF_RIFPA	792	QGERGMPGMVGLR
Literature	CO1A2_BOVIN	115	QGFQGPPGEPGEP
Literature	C1QT9_MOUSE	31	QGHSGIPGNPGHN
Literature	CAFF_RIFPA	645	QGIQGQPGPPGDA
Literature	CAFF_RIFPA	954	QGLQGTPGHSGES
Literature	CAFF_RIFPA	39	QGLRGEPGDSGPM
Literature	CAFF_RIFPA	366	QGNQGTPGIAGLP
Literature	CO1A2_MAMAE	473	QGPAGPPGFQGLP
Literature	CAFF_RIFPA	123	QGPDGGPGPAGPS
Literature	CO1A2_BOVIN	118	QGPPGEPGEPGQT
Literature	FCN3_HUMAN	68	QGPPGPPGKMGPK
Literature	CO1A1_MAMAE	962	QGPPGPPGSPGEQ
Literature	CO1A1_MAMAE	266	QGPSGAPGPKGNS
Literature	CO1A1_BRACN	30	QGPSGAPGPKGVQ
Literature	CAFF_RIFPA	915	QGPVGAPGSQGPA
Literature	CAFF_RIFPA	648	QGQPGPPGDAGPA
Literature	CAFF_RIFPA	417	QGRAGPPGARGEP
Literature	CAFF_RIFPA	276	QGRPGAPGVKGSS
Literature	CO1A1_MAMAE	212	QGVRGEPGPPGPA
Literature	CAFF_RIFPA	90	RGAGGMPGMPGPK
Literature	CO1A1_MAMAE	314	RGARGEPGPTGLP
Literature	CO1A2_MAMAE	704	RGDGGPPGATGFP
Literature	CAFF_RIFPA	621	RGDMGSPGERGSP
Literature	CAFF_RIFPA	774	RGEDGPPGVSGPT
Literature	C1QT9_MOUSE	76	RGEKGEPGADGRV
Literature	CAFF_RIFPA	603	RGENGLPGPSGLA
Literature	CO1A1_MAMAE	215	RGEPGPPGPAGAA
Literature	CAFF_RIFPA	903	RGERGEPGGQGVQ
Literature	CO1A1_MAMAE	812	RGERGFPGLPGPS
Literature	CO1A2_MAMAE	806	RGERGLPGVAGAV
Literature	FCN2_HUMAN	77	RGERGPPGPPGKA
Literature	CO1A2_HUMAN	47	RGERGPPGPPGRD
Literature	CO1A2_BOVIN	286	RGEVGLPGLSGPV
Literature	CO1A1_MAMAE	815	RGFPGLPGPSGEP
Literature	CO1A2_BOVIN	169	RGFPGTPGLPGFK
Literature	MBL2_HUMAN	73	RGLQGPPGKLGPP
Literature	CO1A2_BOVIN	346	RGLVGEPGPAGSK
Literature	CO1A2_BOVIN	136	RGPPGPPGKAGED
Literature	FCN2_HUMAN	80	RGPPGPPGKAGPP
Literature	CO1A2_HUMAN	50	RGPPGPPGRDGED
Literature	CAFF_RIFPA	24	RGPPGPPGSPGQQ
Literature	CO1A2_BOVIN	226	RGRVGAPGPAGAR
Literature	CO1A1_MAMAE	710	RGSAGPPGATGFP
Literature	CO1A1_BRACN	84	RGSAGPPGATGFP
Literature	CAFF_RIFPA	759	RGSDGEPGRDGTK
Literature	CAFF_RIFPA	306	RGSPGSPGPAGSP
Literature	CAFF_RIFPA	984	RGSQGPPGKDGQP
Literature	CO1A1_MAMAE	530	RGVQGPPGPAGPR
Literature	CAFF_RIFPA	339	SGAMGIPGEKGPS
Literature	CAFF_RIFPA	237	SGESGLPGPSGFP
Literature	CAFF_RIFPA	963	SGESGPPGAPGPR
Literature	C1QT9_MOUSE	34	SGIPGNPGHNGLP
Literature	CO1A1_MAMAE	959	SGLQGPPGPPGSP
Literature	CO1A2_BOVIN	361	SGNKGEPGAVGQP
Literature	CO1A1_MAMAE	887	SGPPGAPGAPGAP
Literature	CAFF_RIFPA	966	SGPPGAPGPRGAR
Literature	CAFF_RIFPA	1014	SGPPGPPGPPGPP
Literature	CAFF_RIFPA	783	SGPTGAPGQQGER
Literature	CO1A2_BOVIN	295	SGPVGPPGNPGAN
Literature	CAFF_RIFPA	843	SGQAGAPGQEGAP
Literature	CO1A2_BOVIN	442	SGRPGEPGLMGPR
Literature	CO1A2_MAMAE	284	SGSKGEPGSAGPQ
Literature	CAFF_RIFPA	453	TGAAGPPGAAGPT
Literature	CO1A1_MAMAE	173	TGAAGPPGPTGPA
Literature	CO1A2_BOVIN	217	TGARGLPGERGRV
Literature	CAFF_RIFPA	465	TGARGPPGPRGQQ
Literature	CO1A2_MAMAE	761	TGASGPPGFAGEK
Literature	C1QC_HUMAN	36	TGCYGIPGMPGLP
Literature	C1QT9_MOUSE	115	TGEQGLPGETGPQ
Literature	CAFF_RIFPA	273	TGEQGRPGAPGVK
Literature	CO1A1_MAMAE	323	TGLPGPPGERGGP
Literature	CO1A1_MAMAE	182	TGPAGPPGFPGAV
Literature	CO1A1_MAMAE	758	TGPAGRPGEVGPP
Literature	CO1A1_MAMAE	611	TGPIGPPGPAGAP
Literature	CO1A1_BRACN	54	TGPIGPPGPAGAP
Literature	C1QB_HUMAN	38	TGPPAIPGIPGIP
Literature	CO1A2_MAMAE	731	TGPPGPPGAAGKE
Literature	CO1A2_HUMAN	65	TGPPGPPGPPGPP
Literature	CAFF_RIFPA	177	TGSPGFPGTPGSK
Literature	CO1A1_MAMAE	386	TGSPGSPGPDGKT
Literature	ELN_HUMAN	283	VGGAGVPGVPGAI
Literature	CAFF_RIFPA	207	VGLSGQPGVAGEN
Literature	CO1A1_MAMAE	767	VGPPGPPGPAGEK
Literature	CAFF_RIFPA	525	VGPRGMPGERGAT
Literature	CO1A2_BOVIN	370	VGQPGPPGPSGEE
Literature	ELN_HUMAN	415	VGVGGIPGVAGVP
Literature	C1QC_HUMAN	39	YGIPGMPGLPGAP
Literature	CO1A1_MAMAE	292	AKGEPGPIGIQGP
Literature	CAFF_RIFPA	551	AKGQGGPPGPAGL
Literature	CAFF_RIFPA	536	ATGPAGPTGSPGV
Literature	CAFF_RIFPA	503	ATGPSGPAGPGGE
Literature	CAFF_RIFPA	500	AVGATGPSGPAGP
Literature	CAFF_RIFPA	1010	DDGRSGPPGPPGP
Literature	ADIPO_HUMAN	76	DPGLIGPKGDIGE
Literature	CAFF_RIFPA	533	ERGATGPAGPTGS
Literature	CAFF_RIFPA	773	ERGEDGPPGVSGP
Literature	CAFF_RIFPA	128	GPGPAGPSGPIGP
Literature	CAFF_RIFPA	647	IQGQPGPPGDAGP
Literature	ADIPO_BOVIN	86	ITGIEGPRGFPGT
Literature	CAFF_RIFPA	164	LAGPPGPPGPIGS
Literature	CAFF_RIFPA	416	LQGRAGPPGARGE
Literature	CAFF_RIFPA	815	MKGDGGPPGPSGD
Literature	ADIPO_MOUSE	94	MTGAEGPRGFPGT
Literature	CAFF_RIFPA	53	PIGKRGPPGPAGI
Literature	CAFF_RIFPA	1019	PPGPPGPPGNSDY
Literature	CAFF_RIFPA	1016	PPGPPGPPGPPGN
Literature	CAFF_RIFPA	506	PSGPAGPGGERGA
Literature	CAFF_RIFPA	1013	RSGPPGPPGPPGP
Literature	ELN_HUMAN	550	VAPGIGPGGVAAA
Literature	CAFF_RIFPA	161	VDGLAGPPGPPGP
Literature	ADIPO_HUMAN	91	VPGAEGPRGFPGI
Literature	AGP13_ARATH	31	AAAVEAPAPSPTS
Literature	AGP12_ARATH	32	AAQTEAPAPSPTS
Literature	LECT_SOLTU	205	ASPPPPPPALPYP
Literature	LECT_SOLTU	153	CKLPSPPPPPPPP
Literature	LECT_SOLTU	154	KLPSPPPPPPPPS
Literature	LECT_SOLTU	155	LPSPPPPPPPPSP
Literature	LECT_SOLTU	53	NASPPSPSPLPYP
Literature	CPC_CUCSA	115	NATVSMPPPSSSP
Literature	AGP10_ARATH	32	PAPTRSPLPSPAQ
Literature	AGP4_ARATH	39	PPATPPPVATPPP
Literature	HYP2_TAROF	10	PPLLPPPVPGLAP
Literature	LECT_SOLTU	202	PPPASPPPPPPAL
Literature	LECT_SOLTU	201	PPPPASPPPPPPA
Literature	LECT_SOLTU	158	PPPPPPPPSPPPP
Literature	LECT_SOLTU	159	PPPPPPPSPPPPS
Literature	LECT_SOLTU	180	PPPPPPPSPPPPS
Literature	LECT_SOLTU	161	PPPPPSPPPPSPP
Literature	LECT_SOLTU	182	PPPPPSPPPPSPP
Literature	LECT_SOLTU	175	PPPPSPPPPPPPS
Literature	LECT_SOLTU	183	PPPPSPPPPSPPP
Literature	LECT_SOLTU	162	PPPPSPPPPSPPS
Literature	LECT_SOLTU	188	PPPPSPPPPSPSP
Literature	LECT_SOLTU	167	PPPPSPPSPPPPS
Literature	LECT_SOLTU	176	PPPSPPPPPPPSP
Literature	LECT_SOLTU	184	PPPSPPPPSPPPP
Literature	LECT_SOLTU	163	PPPSPPPPSPPSP
Literature	LECT_SOLTU	189	PPPSPPPPSPSPP
Literature	LECT_SOLTU	194	PPPSPSPPPPPAS
Literature	LECT_SOLTU	177	PPSPPPPPPPSPP
Literature	LECT_SOLTU	172	PPSPPPPSPPPPP
Literature	LECT_SOLTU	185	PPSPPPPSPPPPS
Literature	LECT_SOLTU	164	PPSPPPPSPPSPP
Literature	LECT_SOLTU	190	PPSPPPPSPSPPP
Literature	LECT_SOLTU	169	PPSPPSPPPPSPP
Literature	LECT_SOLTU	198	PSPPPPPASPPPP
Literature	LECT_SOLTU	156	PSPPPPPPPPSPP
Literature	LECT_SOLTU	178	PSPPPPPPPSPPP
Literature	LECT_SOLTU	170	PSPPSPPPPSPPP
Literature	LECT_SOLTU	196	PSPSPPPPPASPP
Literature	AGP4_ARATH	34	PTATPPPATPPPV
Literature	A70A_DROME	34	PTKFPIPSPNPRD
Literature	LECT_SOLTU	152	QCKLPSPPPPPPP
Literature	LECT_SOLTU	150	QSQCKLPSPPPPP
Literature	HSYA_TOBAC	151	RKPLSPPSPKPAD
Literature	A70A_DROME	32	RKPTKFPIPSPNP
Literature	HSY1_SOLLC	55	RTPYKTPPPPTSS
Literature	AGP10_ARATH	24	SAIAQAPGPAPTR
Literature	AGP4_ARATH	24	SALAQAPAPTPTA
Literature	AGP15_ARATH	27	SAQSEAPAPSPTS
Literature	AGP2_ARATH	24	SCLAQAPAPAPTT
Literature	AGP7_ARATH	24	SCLAQAPAPSPTT
Literature	LECT_SOLTU	206	SPPPPPPALPYPQ
Literature	LECT_SOLTU	157	SPPPPPPPPSPPP
Literature	LECT_SOLTU	179	SPPPPPPPSPPPP
Literature	LECT_SOLTU	174	SPPPPSPPPPPPP
Literature	LECT_SOLTU	187	SPPPPSPPPPSPS
Literature	LECT_SOLTU	166	SPPPPSPPSPPPP
Literature	LECT_SOLTU	192	SPPPPSPSPPPPP
Literature	LECT_SOLTU	171	SPPSPPPPSPPPP
Literature	LECT_SOLTU	197	SPSPPPPPASPPP
Literature	CPC_CUCSA	129	SSVMPPPVMPPPS
Literature	AGP4_ARATH	37	TPPPATPPPVATP
Literature	AGP2_ARATH	35	TTVTPPPTALPPV
Literature	AGP7_ARATH	36	TTVTPPPVATPPP
Literature	CPC_CUCSA	117	TVSMPPPSSSPPS
Literature	AGP14_ARATH	32	VAAVDAPAPSPTS
Literature	HSY1_SOLLC	58	YKTPPPPTSSSPT
Literature	AGP9_ARATH	26	GQAPTSPPTATPA
Literature	HSYA_TOBAC	150	NRKPLSPPSPKPA
Literature	AGP4_ARATH	38	PPPATPPPVATPP
Literature	CPC_CUCSA	122	PPSSSPPSSVMPP
Literature	CPC_CUCSA	127	PPSSVMPPPVMPP
Literature	CPC_CUCSA	128	PSSVMPPPVMPPP
Literature	AGP4_ARATH	32	PTPTATPPPATPP
Literature	AGP2_ARATH	34	PTTVTPPPTALPP
Literature	AGP4_ARATH	33	TPTATPPPATPPP
Literature	AGP7_ARATH	35	TTTVTPPPVATPP
Literature	AGP31_ARATH	82	VKAPVSPPAKPPV
Literature	AGP31_ARATH	114	VKPPVSPPAKPPV
Literature	AGP31_ARATH	186	VKPPVSPPAKPPV
Literature	AGP31_ARATH	210	VKPPVSPPTKPPV
Literature	HYP2_TAROF	20	LAPGLPPLPVPDP
Literature	CPC_CUCSA	121	PPPSSSPPSSVMP
Literature	HSYB_TOBAC	49	PSPASSPPSKEVS
Literature	HSYA_TOBAC	49	PSPASSPPSKEVS
Literature	HYP2_TAROF	16	PVPGLAPGLPPLP
Literature	AGP2_ARATH	28	QAPAPAPTTVTPP
Literature	AGP7_ARATH	28	QAPAPSPTTTVTP
Literature	AGP4_ARATH	28	QAPAPTPTATPPP
Literature	AGP10_ARATH	28	QAPGPAPTRSPLP
Literature	AGP9_ARATH	27	QAPTSPPTATPAP
Literature	IDA_ARATH	64	PIPPSAPSKRHNS
Literature	BRD4_HUMAN	536	QPQQNKPKKKEKD
Literature	FP1V2_PERVI	53	TAWKAHPPAWTAW
Literature	FP1V1_PERVI	53	TAWKAHPPAWTAW
Literature	FP1V1_PERVI	363	TAWKAHPPAWTAW
Literature	FP1V1_PERVI	203	TAWKAPPPAWSAW
Literature	FP1V1_PERVI	303	TAWKAPPPAWSAW
Literature	FP1V2_PERVI	73	TAWKAPPPAWTAW
Literature	FP1V2_PERVI	163	TAWKAPPPAWTAW
Literature	FP1V2_PERVI	223	TAWKAPPPAWTAW
Literature	FP1V2_PERVI	243	TAWKAPPPAWTAW
Literature	FP1V2_PERVI	263	TAWKAPPPAWTAW
Literature	FP1V1_PERVI	73	TAWKAPPPAWTAW
Literature	FP1V1_PERVI	113	TAWKAPPPAWTAW
Literature	FP1V1_PERVI	263	TAWKAPPPAWTAW
Literature	FP1V1_PERVI	383	TAWKAPPPAWTAW
Literature	FP1V1_PERVI	403	TAWKAPPPAWTAW
Literature	FP1V2_PERVI	93	TAWKAPPPTWTAW
Literature	FP1V2_PERVI	133	TAWKAPPPTWTAW
Literature	FP1V1_PERVI	93	TAWKAPPPTWTAW
Literature	FP1V1_PERVI	283	TAWKAPPPTWTAW
Literature	FP1V2_PERVI	113	TAWKAPPPVWTAW
Literature	FP1V1_PERVI	43	TAWKVHPPAWTAW
Literature	FP1V2_PERVI	43	TAWKVPPPAWTAW
Literature	FP1V1_PERVI	353	TAWKVPPPAWTAW
Literature	AGP31_ARATH	71	HPPAKSPVKPPVK
Literature	AGP31_ARATH	103	KAPVKPPTKPPVK
Literature	AGP31_ARATH	135	KAPVKPPTKPPVK
Literature	AGP31_ARATH	155	KAPVKPPTKPPVK
Literature	AGP31_ARATH	175	KAPVKPPTKPPVK
Literature	AGP31_ARATH	207	KAPVKPPVSPPTK
Literature	AGP31_ARATH	83	KAPVSPPAKPPVK
Literature	HYP2_TAROF	9	KPPLLPPPVPGLA
Literature	AGP31_ARATH	107	KPPTKPPVKPPVS
Literature	AGP31_ARATH	179	KPPTKPPVKPPVS
Literature	AGP31_ARATH	139	KPPTKPPVKPPVY
Literature	AGP31_ARATH	159	KPPTKPPVKPPVY
Literature	AGP31_ARATH	79	KPPVKAPVSPPAK
Literature	AGP31_ARATH	111	KPPVKPPVSPPAK
Literature	AGP31_ARATH	183	KPPVKPPVSPPAK
Literature	AGP31_ARATH	91	KPPVKPPVYPPTK
Literature	AGP31_ARATH	123	KPPVKPPVYPPTK
Literature	AGP31_ARATH	143	KPPVKPPVYPPTK
Literature	AGP31_ARATH	163	KPPVKPPVYPPTK
Literature	AGP31_ARATH	195	KPPVKPPVYPPTK
Literature	AGP31_ARATH	115	KPPVSPPAKPPVK
Literature	AGP31_ARATH	187	KPPVSPPAKPPVK
Literature	AGP31_ARATH	211	KPPVSPPTKPPVT
Literature	AGP31_ARATH	219	KPPVTPPVYPPKF
Literature	AGP31_ARATH	95	KPPVYPPTKAPVK
Literature	AGP31_ARATH	127	KPPVYPPTKAPVK
Literature	AGP31_ARATH	147	KPPVYPPTKAPVK
Literature	AGP31_ARATH	167	KPPVYPPTKAPVK
Literature	AGP31_ARATH	199	KPPVYPPTKAPVK
Literature	AGP31_ARATH	75	KSPVKPPVKAPVS
Literature	HSYB_TOBAC	45	NLPPPSPASSPPS
Literature	HSYA_TOBAC	45	NLPPPSPASSPPS
Literature	AGP10_ARATH	36	RSPLPSPAQPPRT
Literature	AGP31_ARATH	87	SPPAKPPVKPPVY
Literature	AGP31_ARATH	119	SPPAKPPVKPPVY
Literature	AGP31_ARATH	191	SPPAKPPVKPPVY
Literature	AGP31_ARATH	215	SPPTKPPVTPPVY
Literature	AGP31_ARATH	99	YPPTKAPVKPPTK
Literature	AGP31_ARATH	131	YPPTKAPVKPPTK
Literature	AGP31_ARATH	151	YPPTKAPVKPPTK
Literature	AGP31_ARATH	171	YPPTKAPVKPPTK
Literature	AGP31_ARATH	203	YPPTKAPVKPPVS
Literature	ARRB2_HUMAN	181	APEKPGPQPSAET
Literature	AGP14_ARATH	34	AVDAPAPSPTSDA
Literature	AGP13_ARATH	33	AVEAPAPSPTSDA
Literature	CHI1_TOBAC	69	CPGGPTPTPPTPP
Literature	HSY1_SOLLC	80	DSVLPPPSPKTDP
Literature	HSYA_TOBAC	43	GANLPPPSPASSP
Literature	HSYB_TOBAC	43	GTNLPPPSPASSP
Literature	AGP10_ARATH	26	IAQAPGPAPTRSP
Literature	AGP2_ARATH	26	LAQAPAPAPTTVT
Literature	AGP7_ARATH	26	LAQAPAPSPTTTV
Literature	AGP4_ARATH	26	LAQAPAPTPTATP
Literature	AGP15_ARATH	29	QSEAPAPSPTSGS
Literature	AGP12_ARATH	34	QTEAPAPSPTSDA
Literature	LECT_SOLTU	55	SPPSPSPLPYPQC
Literature	SERPH_HUMAN	30	PAAAAAPGTAEKL
Literature	FIBA_HUMAN	565	ESSSHHPGIAEFP
Literature	ELN_HUMAN	580	GLGAGIPGLGVGV
Literature	ELN_HUMAN	607	GVGAGVPGFGAGA
Literature	ELN_HUMAN	598	GVGAGVPGLGVGA
Literature	ELN_HUMAN	589	GVGVGVPGLGVGA
Literature	ELN_HUMAN	677	LGGVGIPGGVVGA
Literature	ELN_HUMAN	360	VPGAGIPGAAVPG
Literature	ELN_HUMAN	342	VPGAGVPGVGVPG
Literature	ELN_HUMAN	347	VPGVGVPGAGIPV
Literature	ELN_HUMAN	156	YPGGVLPGARFPG
Literature	HPEP_AEDAE	26	CEDQRPPSLKTRF
Literature	HPEP_AEDAE	59	RSAQRPPSLKTRF
Literature	HPEP_AEDAE	83	RSAQRPPSLKTRF
Literature	HSY1_SOLLC	63	PPTSSSPTHQEIV
Literature	CO4A3_BOVIN	238	PGDTGPPAAGAVM
Literature	LECT_SOLTU	203	PPASPPPPPPALP
Literature	LECT_SOLTU	195	PPSPSPPPPPASP
Literature	CHI1_TOBAC	75	PTPPTPPGGGDLG
Literature	ACTB_HUMAN	112	TEAPLNPKANREK
Literature	ACTC_HUMAN	114	TEAPLNPKANREK
Literature	U6BW_CONRA	21	FKTCCGPPGDWQC
Literature	FP1V2_PERVI	132	RTAWKAPPPTWTA
Literature	FP1V2_PERVI	145	WKAAPKPWTAWKA
Literature	FP1V1_PERVI	125	WKATLKPWTAWKA
Literature	FP1V2_PERVI	125	WKATPKPRTAWKA
Literature	FP1V2_PERVI	65	WKATPKPWTAWKA
Literature	FP1V2_PERVI	85	WKATPKPWTAWKA
Literature	FP1V2_PERVI	105	WKATPKPWTAWKA
Literature	FP1V2_PERVI	155	WKATPKPWTAWKA
Literature	FP1V2_PERVI	175	WKATPKPWTAWKA
Literature	FP1V2_PERVI	185	WKATPKPWTAWKA
Literature	FP1V2_PERVI	195	WKATPKPWTAWKA
Literature	FP1V2_PERVI	215	WKATPKPWTAWKA
Literature	FP1V2_PERVI	235	WKATPKPWTAWKA
Literature	FP1V2_PERVI	255	WKATPKPWTAWKA
Literature	FP1V2_PERVI	275	WKATPKPWTAWKA
Literature	FP1V2_PERVI	285	WKATPKPWTAWKA
Literature	FP1V2_PERVI	295	WKATPKPWTAWKA
Literature	FP1V1_PERVI	65	WKATPKPWTAWKA
Literature	FP1V1_PERVI	85	WKATPKPWTAWKA
Literature	FP1V1_PERVI	105	WKATPKPWTAWKA
Literature	FP1V1_PERVI	135	WKATPKPWTAWKA
Literature	FP1V1_PERVI	145	WKATPKPWTAWKA
Literature	FP1V1_PERVI	155	WKATPKPWTAWKA
Literature	FP1V1_PERVI	165	WKATPKPWTAWKA
Literature	FP1V1_PERVI	185	WKATPKPWTAWKA
Literature	FP1V1_PERVI	195	WKATPKPWTAWKA
Literature	FP1V1_PERVI	225	WKATPKPWTAWKA
Literature	FP1V1_PERVI	235	WKATPKPWTAWKA
Literature	FP1V1_PERVI	255	WKATPKPWTAWKA
Literature	FP1V1_PERVI	275	WKATPKPWTAWKA
Literature	FP1V1_PERVI	295	WKATPKPWTAWKA
Literature	FP1V1_PERVI	315	WKATPKPWTAWKA
Literature	FP1V1_PERVI	325	WKATPKPWTAWKA
Literature	FP1V1_PERVI	335	WKATPKPWTAWKA
Literature	FP1V1_PERVI	375	WKATPKPWTAWKA
Literature	FP1V1_PERVI	395	WKATPKPWTAWKA
Literature	FP1V1_PERVI	415	WKATPKPWTAWKA
Literature	FP1V1_PERVI	345	WKATPKPWTAWKV
Literature	FP1V2_PERVI	305	WKATPKPWTAWRA
Literature	FP1V1_PERVI	435	WKATPKPWTAWRA
Literature	FP1V2_PERVI	205	WKATPKPWTVWKA
Literature	FP1V1_PERVI	175	WKATPKPWTVWKA
Literature	FP1V1_PERVI	215	WKATPKPWTVWKA
Literature	FP1V1_PERVI	245	WKATPKPWTVWKA
Literature	FP1V1_PERVI	425	WKATPKPWTVWKA
Literature	FP1V1_PERVI	202	WTAWKAPPPAWSA
Literature	FP1V1_PERVI	302	WTAWKAPPPAWSA
Literature	FP1V2_PERVI	72	WTAWKAPPPAWTA
Literature	FP1V2_PERVI	162	WTAWKAPPPAWTA
Literature	FP1V2_PERVI	222	WTAWKAPPPAWTA
Literature	FP1V2_PERVI	242	WTAWKAPPPAWTA
Literature	FP1V2_PERVI	262	WTAWKAPPPAWTA
Literature	FP1V1_PERVI	72	WTAWKAPPPAWTA
Literature	FP1V1_PERVI	112	WTAWKAPPPAWTA
Literature	FP1V1_PERVI	262	WTAWKAPPPAWTA
Literature	FP1V1_PERVI	382	WTAWKAPPPAWTA
Literature	FP1V1_PERVI	402	WTAWKAPPPAWTA
Literature	FP1V2_PERVI	92	WTAWKAPPPTWTA
Literature	FP1V1_PERVI	92	WTAWKAPPPTWTA
Literature	FP1V1_PERVI	282	WTAWKAPPPTWTA
Literature	FP1V2_PERVI	112	WTAWKAPPPVWTA
Literature	FP1V2_PERVI	42	WTAWKVPPPAWTA
Literature	FP1V1_PERVI	352	WTAWKVPPPAWTA
Literature	COMA_CONMR	64	YHAHPKPNSFWTL
Literature	LECT_SOLTU	50	GINNASPPSPSPL
Literature	KPYM_HUMAN	517	VLTGWRPGSGFTN
Literature	LECT_SOLTU	204	PASPPPPPPALPY
Literature	HSYA_TOBAC	153	PLSPPSPKPADGQ
Literature	HSY1_SOLLC	122	VASPPPPKPQDEQ
Literature	HSY1_SOLLC	121	YVASPPPPKPQDE
Literature	HSY1_SOLLC	119	HDYVASPPPPKPQ
Literature	AGP9_ARATH	31	SPPTATPAPPTPT
Literature	AGP14_ARATH	36	DAPAPSPTSDASS
Literature	AGP12_ARATH	36	EAPAPSPTSDAAM
Literature	AGP13_ARATH	35	EAPAPSPTSDASL
Literature	AGP15_ARATH	31	EAPAPSPTSGSSA
Literature	FOXO3_HUMAN	426	GSGLGSPTSSFNS
Literature	HSY1_SOLLC	82	VLPPPSPKTDPII
Literature	CA4A_CONMA	69	MCTYSCPPKRKPG
Literature	AGP9_ARATH	33	PTATPAPPTPTTP
Literature	CM31_CONLT	58	RDECCEPQWCDGA
Literature	OSTCN_FELCA	9	APGLGAPAPYPDP
Literature	OSTCN_BISPR	9	DHGLGAPAPYPDP
Literature	OSTCN_CAMHE	9	DHGLGAPAPYVDP
Literature	OSTCN_CAMDR	9	DHGLGAPAPYVDP
Literature	OSTCN_CAMBA	9	DHGLGAPAPYVDP
Literature	OSTCN_LAMGU	9	DHGLGAPAPYVDP
Literature	OSTCN_BOVIN	60	DHWLGAPAPYPDP
Literature	OSTCN_CAPHI	9	DPGLGAPAPYPDP
Literature	OSTCN_RAT	58	NNGLGAPAPYPDP
Literature	OSTCN_MACEU	9	YQTLGFPAPYPDP
Literature	OSTCN_MACFA	9	YQWLGAPAPYPDP
Literature	OSTCN_GORGO	60	YQWLGAPVPYPDP
Literature	TDIF_ZINVI	123	AGAHEVPSGPNPI
Literature	CLV3_ARATH	73	EELRTVPSGPDPL
Literature	CLE2_ARATH	67	SPERLSPGGPDPQ
Literature	SFTPA_RAT	67	GPPGGMPGLPGRD
Literature	ELN_HUMAN	34	GVPGAIPGGVPGG
Literature	PCEP3_ARATH	74	TEPGHSPGIGHSV
Literature	PCEP1_ARATH	82	TNPGNSPGVGHSN
Literature	PCEP9_ARATH	107	TSPGHSPGVGHKK
Literature	PCEP9_ARATH	159	TSPGNSPGIGHKK
Literature	PCEP6_ARATH	59	TSPGNSPGIGHKM
Literature	PCEP9_ARATH	55	TSPGNSPGVGHKK
Literature	PCEP5_ARATH	96	TTPGHSPGIGHSL
Literature	PCEP9_ARATH	230	TTPGHSPGVGHAV
Literature	PCEP6_ARATH	88	TTPGHSPGVGHAV
Literature	PCEP9_ARATH	211	TTPGNSPGMGHKK
Literature	ELN_HUMAN	465	VLGGLVPGAPGAV
Literature	KPYM_HUMAN	408	APITSDPTEATAV
Literature	HSYB_TOBAC	50	SPASSPPSKEVSN
Literature	HSYA_TOBAC	50	SPASSPPSKEVSN
Literature	PCEP9_ARATH	103	DFAPTSPGHSPGV
Literature	PCEP9_ARATH	155	DFAPTSPGNSPGI
Literature	PCEP9_ARATH	207	DFAPTTPGNSPGM
Literature	PCEP6_ARATH	84	DFEPTTPGHSPGV
Literature	PCEP6_ARATH	55	DFGPTSPGNSPGI
Literature	PCEP9_ARATH	226	DFKPTTPGHSPGV
Literature	PCEP5_ARATH	92	DFRPTTPGHSPGI
Literature	PCEP9_ARATH	51	DFVPTSPGNSPGV
Literature	ELN_HUMAN	327	GLVPGGPGFGPGV
Literature	HYP2_TAROF	12	LLPPPVPGLAPGL
Literature	C1QA_HUMAN	57	QGEPGAPGIRTGI
Literature	HSY1_SOLLC	79	HDSVLPPPSPKTD
Literature	HSYA_TOBAC	42	RGANLPPPSPASS
Literature	HSYB_TOBAC	42	RGTNLPPPSPASS
Literature	HSY1_SOLLC	56	TPYKTPPPPTSSS
Literature	RS23A_YEAST	64	GIESKQPNSAIRK
Literature	RS23B_YEAST	64	GIESKQPNSAIRK
Literature	RS23_DROME	62	GVEAKQPNSAIRK
Literature	RS23_HUMAN	62	GVEAKQPNSAIRK
Literature	RS23B_SCHPO	62	GVEAKQPNSAIRK
Literature	RS23A_SCHPO	62	GVEAKQPNSAIRK
Literature	ACTH_HUMAN	361	QMWISKPEYDEAG
Literature	A70A_DROME	28	WPWNRKPTKFPIP
Literature	ELN_HUMAN	65	GGKPLKPVPGGLA
Literature	CM3E_CONPU	64	GRCRRYPGCSSAS
Literature	ADRB2_HUMAN	382	LLCEDLPGTEDFV
Literature	O226A_CONTE	58	WQYCESPTDCCSW
Literature	CHI1_TOBAC	72	GPTPTPPTPPGGG
Literature	ENAM_PIG	547	VYTEGIPSPAKEH
Literature	A70A_DROME	38	PIPSPNPRDKWCR
Literature	CLV3_ARATH	76	RTVPSGPDPLHHH
Literature	CHI2_TOBAC	67	SQCPGGPTPPGGG
Literature	CHI1_TOBAC	67	SQCPGGPTPTPPT
Literature	CA12A_CONER	45	DPKRQTPGCCWNP
Literature	EPOR_HUMAN	443	RPWTLCPELPPTP
Literature	CO9A2_CHICK	178	CPTNCPPGPKGPQ
Literature	I1BA_CONRA	11	CKADEKPCEYHAD
Literature	I1BC_CONRA	47	CKADEKPCKYHAD
Literature	I1BB_CONRA	11	CKANGKPCSYHAD
Literature	I1BD_CONRA	8	CKKDRKPCSYHAD
Literature	O236D_CONTE	54	CPDYTDPCSHAHE
Literature	O236E_CONTE	54	CPDYTEPCSHAHE
Literature	TB10C_HUMAN	306	EQRGACPGLLETL
Literature	AGP9_ARATH	23	GVTGQAPTSPPTA
Literature	ELN_HUMAN	290	GVPGAIPGIGGIA
Literature	ELN_HUMAN	170	GVLPGVPTGAGVK
Literature	BRK2_PHYAZ	52	KRFEPVPPGFTPF
Literature	BRK4_PHYHY	52	KRFEPVPPGFTPF
Literature	K9LSK7_9STRA	23	ALFRITPQPGVDP
Literature	A8DP67_9STRA	48	ALFRITPQPGVDP
Literature	CDA_CONDE	21	ECCKGYPCVNKAC
Literature	CDKA_CONVX	55	DCQVSTPGSKWGR
Literature	CXAT5_CONCE	56	ECQIDTPGSSWGK
Literature	CXAT5_CONMS	56	ECQINTPGSSWGK
Literature	CXAT4_CONMS	56	ECQINTPGSSWGK
Literature	CDK3_CONCE	55	ECQVDTPGSSWGK
Literature	CDK3_CONMS	55	ECQVNTPGSSWGK
Literature	CXAT2_CONMI	55	ECQVVTPGSKWGR
Literature	CXAT1_CONMI	55	ECQVVTPGSKWGR
Literature	TB10C_HUMAN	116	VCQKNSPGTYQEL
Literature	ELN_HUMAN	67	KPLKPVPGGLAGA
Literature	ENPL_HUMAN	321	EEEEKKPKTKKVE
Literature	TENA_HUMAN	533	CAELSCPNDCHGQ
Literature	CDKA_CONVX	74	CGPMCCPASHCYC
Literature	CDKB_CONVX	75	CGSMCCPRNGCTC
Literature	PDIA1_HUMAN	395	FVEFYAPWCGHCK
Literature	PDIA4_HUMAN	553	LIEFYAPWCGHCK
Literature	PDIA3_HUMAN	55	LVEFFAPWCGHCK
Literature	PDIA4_HUMAN	204	LVEFYAPWCGHCK
Literature	PDIA1_HUMAN	51	LVEFYAPWCGHCK
Literature	PDIA6_HUMAN	53	LVEFYAPWCGHCQ
Literature	CA4A_CONMA	55	NCCGYNPMTICPP
Literature	O16E_CONST	65	TFCGIHPGLCCSE
Literature	O161_CONAH	65	TFCGIKPGLCCSA
Literature	O162_CONAH	65	TFCGIKPGLCCSE
Literature	O16A_CONPU	65	TFCGIKPGLCCSE
Literature	ELN_HUMAN	646	PSSPRVPGALAAA
Literature	ELN_HUMAN	88	FPAVTFPGALVPG
Literature	TBB4A_HUMAN	70	VLVDLEPGTMDSV
Literature	P4HA1_HUMAN	358	VKDLAKPRLRRAT
Literature	CGA_CONDI	53	EKRGCDPTDGCQT
Literature	O16B_CONCL	58	GQNKCCPDESCRS
Literature	FINC_HUMAN	557	GRWKCDPVDQCQD
Literature	CM3A_CONGE	67	KDRQCKPQRCCAG
Literature	CM3A_CONGE	56	RRDCCTPPKKCKD
Literature	INS1A_CONGE	34	TRTFDTPKHRCGS
Literature	SKP1B_DICDI	143	IKNDFTPEEEEQI
Literature	SKP1A_DICDI	143	IKNDFTPEEEEQI
Literature	ELN_HUMAN	190	GAFAGIPGVGPFG
Literature	TERA_HUMAN	783	NQGGAGPSQGSGG
Literature	PRIO_MOUSE	44	YPGQGSPGGNRYP
Literature	HSPB1_HUMAN	66	PAAIESPAVAAPA
Literature	CPC_CUCSA	116	ATVSMPPPSSSPP
Literature	ARRB2_HUMAN	176	RKVQFAPEKPGPQ
Literature	CA4A_CONMA	61	PMTICPPCMCTYS
Literature	CA4A_CONER	13	PNAACHPCGCKVG
Literature	CA4B_CONER	13	PNAACHPCGCTVG
Literature	TX9A_ANTMC	39	PNVAVPPCGDCYQ
Literature	TX9A_ANTMC	73	PNVAVPPCGDCYQ
Literature	TX9A_ANTMC	107	PNVAVPPCGDCYQ
Literature	TX9A_ANTMC	141	PNVAVPPCGDCYQ
Literature	TX9A_ANTMC	175	PNVAVPPCGDCYQ
Literature	TX9A_ANTMC	209	PNVAVPPCGDCYQ
Literature	TBB3_HUMAN	272	FMPGFAPLTARGS
Literature	HSPB1_HUMAN	150	LPPGVDPTQVSSS
Literature	ACTC_HUMAN	72	ILTLKYPIEHGII
Literature	ACTH_HUMAN	71	ILTLKYPIEHGII
Literature	ACTB_HUMAN	70	ILTLKYPIEHGIV
Literature	CA4A_CONMA	40	VVHERAPELVVTA
Literature	COF1_HUMAN	67	GQTVDDPYATFVK
Literature	HIF1A_HUMAN	564	DLEMLAPYIPMDD
Literature	HIF3A_HUMAN	492	DLEMLAPYISMDD
Literature	HIF1_CAEEL	621	DLSCLAPFVDTYD
Literature	SFPQ_HUMAN	380	SVRNLSPYVSNEL
Literature	FOXO3_HUMAN	437	NSTVFGPSSLNSL
Literature	HIF1A_HUMAN	402	ALTLLAPAAGDTI
Literature	CA18_CONMR	52	ALNARRPECCTHP
Literature	CM3E_CONPU	52	LLERRHPPCCMYG
Literature	U7A_CONTU	11	RDSRCPPVCCMGL
Literature	U6GS_CONGE	11	RGSRCPPQCCMGL
Literature	KPYM_HUMAN	403	ELRRLAPITSDPT
Literature	CHI2_TOBAC	69	CPGGPTPPGGGDL
Literature	CHI1_TOBAC	74	TPTPPTPPGGGDL
Literature	PSY1_ARATH	63	KHDPGVPPSATGQ
Literature	NA13_ANTMC	29	VLKRGFPCRCDSD
Literature	ENPL_HUMAN	581	YCIQALPEFDGKR
Literature	ACTB_HUMAN	243	EKSYELPDGQVIT
Literature	PSY1_ARATH	64	HDPGVPPSATGQR
Literature	ACTC_HUMAN	369	EYDEAGPSIVHRK
Literature	COF1_HUMAN	76	TFVKMLPDKDCRY
Literature	CDKA_CONVX	70	LNRVCGPMCCPAS
Literature	EPOR_HUMAN	450	ELPPTPPHLKYLY
Literature	HSY1_SOLLC	51	GNYGRTPYKTPPP
Literature	O16A_CONGE	49	STRCKSPGSSCSP
Literature	CONG7_ARAHY	67	GRDPYSPSQDPYS
Literature	CONG7_ARAHY	74	SQDPYSPSQDPDR
Literature	CATLL_FASHE	196	ETESSYPYTAVEG
Literature	AGO2_HUMAN	700	LEKDYQPGITFIV
Literature	PCEP5_ARATH	89	DAEDFRPTTPGHS
Literature	PCEP9_ARATH	48	FTDDFVPTSPGNS
Literature	PCEP3_ARATH	67	GVDTFRPTEPGHS
Literature	PCEP1_ARATH	75	HPTDFRPTNPGNS
Literature	PCEP9_ARATH	100	STDDFAPTSPGHS
Literature	PCEP9_ARATH	152	STDDFAPTSPGNS
Literature	PCEP9_ARATH	204	STDDFAPTTPGNS
Literature	PCEP6_ARATH	52	YTDDFGPTSPGNS
Literature	ADRB2_HUMAN	395	GHQGTVPSDNIDS
Literature	I1BC_CONRA	65	LGGICKPSTSWIG
Literature	I1BD_CONRA	26	LSGICAPSTNWIL
Literature	I1BA_CONRA	29	LSGICAPSTNWIL
Literature	I1BB_CONRA	29	LSGICKPSTNVIL
Literature	U6B_CONPI	20	CTICCRPLRCHEE
Literature	CIF1_ARATH	69	DYGNNSPSPRLER
Literature	EF1A1_HUMAN	238	LDCILPPTRPTDK
Literature	TELO2_HUMAN	419	VSARIHPEGPPLK
Literature	U6BW_CONRA	22	KTCCGPPGDWQCV
Literature	CU5A_CONCL	58	ARTNEGPGRDPAP
Literature	CHI1_TOBAC	71	GGPTPTPPTPPGG
Literature	KPYM_HUMAN	107	DPILYRPVAVALD
Literature	CGA_CONDI	68	CETDTGPCCCKPN
Literature	BRK1_PHYSA	54	EAPERPPGFTPFR
Literature	BRKP1_PHYHY	54	ESPDRPPGFSPFR
Literature	BRKP1_AGACL	53	ESPERPPGFTPFR
Literature	BRKP1_PACDA	53	NQEERPPGFTPFR
Literature	BRKP2_PHYNA	126	RGKRRPPGFSPFR
Literature	KNG1_HUMAN	383	SLMKRPPGFSPFR
Literature	FINC_HUMAN	359	GNSNGEPCVLPFT
Literature	AKT1_HUMAN	313	KTFCGTPEYLAPE
Literature	IKKB_HUMAN	191	TLQYLAPELLEQQ
Literature	CA4A_CONMA	70	CTYSCPPKRKPGR
Literature	CX21A_CONPU	43	DATTNCPDTYYFG
Literature	CU5A_CONCL	64	PGRDPAPCCQHPI
Literature	CDKB_CONVX	59	INTRDSPWGRCCR
Literature	CM3A_CONGE	57	RDCCTPPKKCKDR
Literature	CM3A_CONPU	57	RLCCGFPKSCRSR
Literature	ELN_HUMAN	177	TGAGVKPKAPGVG
Literature	CA4A_CONER	22	CKVGRPPYCDRPS
Literature	CA4B_CONER	22	CTVGRPPYCDRPS
Literature	O165_CONAH	55	AGNYCGPTVMKIC
Literature	O16A_CONGE	55	PGSSCSPTSYNCC
Literature	ELN_HUMAN	769	PGFGLSPIFPGGA
Literature	CU5A_CONCL	50	DAADVKPVARTNE
Literature	CA4A_CONMA	60	NPMTICPPCMCTY
Literature	CIF1_ARATH	71	GNNSPSPRLERPP
Literature	ROA1_HUMAN	76	AAMNARPHKVDGR
Literature	EF1A1_HUMAN	274	ETGVLKPGMVVTF
Literature	A70A_DROME	36	KFPIPSPNPRDKW
Literature	ELN_HUMAN	355	AGIPVVPGAGIPG
Literature	TCPD_HUMAN	462	DAMEVIPSTLAEN
Literature	O16A_CONPU	57	KEACYAPGTFCGI
Literature	O161_CONAH	57	RDECFSPGTFCGI
Literature	O162_CONAH	57	RDECYPPGTFCGI
Literature	O165_CONAH	67	CCGFCSPFSKICM
Literature	O16A_CONGE	66	CCRSCNPYTKRCY
Literature	LECT_SOLTU	209	PPPPALPYPQCGI
Literature	PDLI1_HUMAN	147	TNQYNNPAGLYSS
Literature	FINC_HUMAN	1280	RFTNIGPDTMRVT
Literature	M3G_CONMR	55	AVRDCCPLPACPF
Literature	O236D_CONTE	49	QQKRLCPDYTDPC
Literature	O236E_CONTE	49	QQKRLCPDYTEPC
Literature	INS1A_CONGE	104	EHCCHRPCSNAEF
Literature	AMBN_PIG	37	PRQPGTPGVASLS
Literature	HSY1_SOLLC	120	DYVASPPPPKPQD
Literature	CX21A_CONPU	24	ECLENYPGQASQR
Literature	ROA1_HUMAN	49	CVVMRDPNTKRSR
Literature	CH60_HUMAN	550	VVVTEIPKEEKDP
Literature	CXY17_CONCB	51	GDSCNEPAGELCC
Literature	CA18_CONMR	58	PECCTHPACHVSN
Literature	CA1AB_CONSP	55	RTCCSRPTCRMEY
Literature	AKT1_HUMAN	125	DFRSGSPSDNSGA
Literature	MYH6_HUMAN	683	PNERKAPGVMDNP
Literature	CONG7_ARAHY	86	RRDPYSPSPYDRR
Literature	CM3E_CONPU	53	LERRHPPCCMYGR
Literature	CA1A_CONER	46	LTARRDPCCYHPT
Literature	CA4A_CONER	21	GCKVGRPPYCDRP
Literature	CA4B_CONER	21	GCTVGRPPYCDRP
Literature	CATLL_FASHE	109	ANNRAVPDKIDWR
Literature	ELN_HUMAN	352	VPGAGIPVVPGAG
Literature	A0A068LG98_9STRA	151	LKTFQGPATGIIV
Literature	K9LSK7_9STRA	130	LKTFQGPATGIVV
Literature	A8DP67_9STRA	155	LKTFQGPATGIVV
Literature	RBL_CHLRE	151	VKTFVGPPHGIQV
Literature	CA1D_CONCN	54	NGRCCHPACGKHF
Literature	CA1A_CONCN	54	NGRCCHPACGKYY
Literature	SERPH_HUMAN	186	TTDGKLPEVTKDV
Literature	CU5A_CONCL	62	EGPGRDPAPCCQH
Literature	ELN_HUMAN	772	GLSPIFPGGACLG
Literature	EF1A1_HUMAN	249	DKPLRLPLQDVYK
Literature	DESP_HUMAN	2311	VSNLRLPVEEAYK
Literature	I1BC_CONRA	38	RVKNRGPSFCKAD
Literature	TENA_HUMAN	1839	YTGEKVPEITRTV
Literature	EF2_HUMAN	361	TIHLPSPVTAQKY
Literature	I2B_CONBE	53	WGGCGHPCRHPGK
Literature	FINC_HUMAN	363	GEPCVLPFTYNGR
Literature	RBL_CHLRE	104	IAYVAYPIDLFEE
Literature	BDS2A_ANTMC	56	LFHGGCPNNYGYN
Literature	TELO2_HUMAN	422	RIHPEGPPLKFQY
Literature	U6B_CONPI	13	CAHKGEPCTICCR
Literature	TELO2_HUMAN	374	LAQLGEPELRDSR
Literature	CTFA_CONCB	8	RVENKCPHTVCCD
Literature	COC1B_CONCL	65	WCDQDAPHGNCCD
Literature	COC1A_CONCL	65	WCDQEAPHGNCCD
Literature	O16B_CONCL	48	GSRDCGPWCWGQN
Literature	U7A_CONTU	10	GRDSRCPPVCCMG
Literature	U6GS_CONGE	10	GRGSRCPPQCCMG
Literature	CS8A_CONGE	55	TRTCGGPKCTGTC
Literature-collagen	CO1A1_MAMAE	251	AGAPGFPGARGPA
Literature-collagen	CAFF_RIFPA	483	AGAQGTPGEAGKT
Literature-collagen	CO1A2_MAMAE	410	AGARGEPGNIGFP
Literature-collagen	CO1A2_BOVIN	133	AGARGPPGPPGKA
Literature-collagen	CO1A2_MAMAE	815	AGAVGEPGPLGIA
Literature-collagen	CO1A2_MAMAE	491	AGEAGKPGERGIP
Literature-collagen	CO1A2_BOVIN	145	AGEDGHPGKPGRP
Literature-collagen	C1QT9_MOUSE	61	AGEPGHPGGPGKD
Literature-collagen	ADIPO_HUMAN	47	AGIPGHPGHNGAP
Literature-collagen	ADIPO_BOVIN	42	AGIPGHPGHNGTP
Literature-collagen	CAFF_RIFPA	303	AGKRGSPGSPGPA
Literature-collagen	CO1A1_MAMAE	227	AGPAGNPGADGQP
Literature-collagen	CO1A1_MAMAE	128	AGPKGEPGSPGEN
Literature-collagen	CO1A2_BOVIN	256	AGPPGFPGAPGPK
Literature-collagen	CO1A1_MAMAE	185	AGPPGFPGAVGAK
Literature-collagen	CO1A2_BOVIN	190	DGLKGQPGAPGVK
Literature-collagen	CO1A1_MAMAE	998	DGLNGLPGPPGPP
Literature-collagen	CO1A2_HUMAN	62	DGPTGPPGPPGPP
Literature-collagen	C1QB_HUMAN	56	DGQPGTPGIKGEK
Literature-collagen	CAFF_RIFPA	1011	DGRSGPPGPPGPP
Literature-collagen	ADIPO_HUMAN	95	EGPRGFPGIQGRK
Literature-collagen	ADIPO_BOVIN	39	GWMAGIPGHPGHN
Literature-collagen	ADIPO_HUMAN	44	GWMAGIPGHPGHN
Literature-collagen	CAFF_RIFPA	54	IGKRGPPGPAGIA
Literature-collagen	COAA1_CHICK	453	IGPPGMPGAPGAK
Literature-collagen	CAFF_RIFPA	21	IGPRGPPGPPGSP
Literature-collagen	CO1A2_BOVIN	253	IGSAGPPGFPGAP
Literature-collagen	CO1A1_MAMAE	242	KGANGAPGIAGAP
Literature-collagen	C1QT9_MOUSE	58	KGDAGEPGHPGGP
Literature-collagen	C1QB_HUMAN	83	KGDPGIPGNPGKV
Literature-collagen	C1QA_HUMAN	73	KGDQGEPGPSGNP
Literature-collagen	ADIPO_HUMAN	71	KGEKGDPGLIGPK
Literature-collagen	C1QB_HUMAN	65	KGEKGLPGLAGDH
Literature-collagen	CO1A2_BOVIN	202	KGEPGAPGENGTP
Literature-collagen	C1QC_HUMAN	63	KGEPGIPAIPGIR
Literature-collagen	C1QC_HUMAN	81	KGEPGLPGHPGKN
Literature-collagen	CO1A1_MAMAE	131	KGEPGSPGENGAP
Literature-collagen	SFTPD_RAT	170	KGERGAPGEQGAP
Literature-collagen	C1QB_HUMAN	104	KGGPGAPGAPGPK
Literature-collagen	CO1A2_BOVIN	193	KGQPGAPGVKGEP
Literature-collagen	CAFF_RIFPA	285	KGSSGPPGDVGAP
Literature-collagen	CO1A2_MAMAE	824	LGIAGPPGARGPP
Literature-collagen	C1QT9_MOUSE	151	LGPKGLPGPMGPI
Literature-collagen	MBL2_HUMAN	82	LGPPGNPGPSGSP
Literature-collagen	C1QB_HUMAN	35	LSCTGPPAIPGIP
Literature-collagen	SFTPD_RAT	77	MGLSGLPGPRGPV
Literature-collagen	C1QT9_MOUSE	160	MGPIGKPGPRGEA
Literature-collagen	C1QB_HUMAN	101	MGPKGGPGAPGAP
Literature-collagen	C1QC_HUMAN	96	MGPPGMPGVPGPM
Literature-collagen	C1QT9_MOUSE	175	MGPQGEPGVRGMR
Literature-collagen	CO1A2_HUMAN	102	MGPRGPPGAAGAP
Literature-collagen	CO1A2_BOVIN	100	MGPRGPPGASGAP
Literature-collagen	CAFF_RIFPA	432	NGAPGEPGAHGEQ
Literature-collagen	CO1A2_BOVIN	439	NGDSGRPGEPGLM
Literature-collagen	CO1A1_MAMAE	1001	NGLPGPPGPPGPR
Literature-collagen	C1QC_HUMAN	93	NGPMGPPGMPGVP
Literature-collagen	SFTPD_RAT	95	NGSAGEPGPKGER
Literature-collagen	C1QB_HUMAN	41	PAIPGIPGIPGTP
Literature-collagen	CO1A2_HUMAN	108	PGAAGAPGPQGFQ
Literature-collagen	CO1A1_MAMAE	863	PGAEGSPGRDGSP
Literature-collagen	C1QB_HUMAN	107	PGAPGAPGPKGES
Literature-collagen	CAFF_RIFPA	423	PGARGEPGKNGAP
Literature-collagen	CO1A2_BOVIN	106	PGASGAPGPQGFQ
Literature-collagen	CAFF_RIFPA	291	PGDVGAPGHAGEA
Literature-collagen	CO1A2_BOVIN	208	PGENGTPGQTGAR
Literature-collagen	CO1A2_BOVIN	121	PGEPGEPGQTGPA
Literature-collagen	SFTPD_RAT	176	PGEQGAPGNAGAA
Literature-collagen	CO1A2_MAMAE	497	PGERGIPGEFGLP
Literature-collagen	CO1A2_MAMAE	479	PGFQGLPGPSGTA
Literature-collagen	ADIPO_HUMAN	53	PGHNGAPGRDGRD
Literature-collagen	C1QT9_MOUSE	40	PGHNGLPGRDGRD
Literature-collagen	ADIPO_BOVIN	48	PGHNGTPGRDGRD
Literature-collagen	C1QT9_MOUSE	64	PGHPGGPGKDGIR
Literature-collagen	CO1A1_MAMAE	248	PGIAGAPGFPGAR
Literature-collagen	MBL2_HUMAN	47	PGINGFPGKDGRD
Literature-collagen	C1QB_HUMAN	86	PGIPGNPGKVGPK
Literature-collagen	FCN2_HUMAN	86	PGKAGPPGPNGAP
Literature-collagen	CAFF_RIFPA	990	PGKDGQPGPSGRV
Literature-collagen	MBL2_HUMAN	79	PGKLGPPGNPGPS
Literature-collagen	CAFF_RIFPA	429	PGKNGAPGEPGAH
Literature-collagen	CO9A2_CHICK	158	PGKPGPPGHIQGV
Literature-collagen	C1QA_HUMAN	85	PGKVGYPGPSGPL
Literature-collagen	CO4A3_BOVIN	232	PGLKGKPGDTGPP
Literature-collagen	COAA1_CHICK	456	PGMPGAPGAKGEA
Literature-collagen	C1QC_HUMAN	99	PGMPGVPGPMGIP
Literature-collagen	CAFF_RIFPA	312	PGPAGSPGPQGDR
Literature-collagen	C1QB_HUMAN	53	PGPDGQPGTPGIK
Literature-collagen	C1QC_HUMAN	105	PGPMGIPGEPGEE
Literature-collagen	CO1A2_HUMAN	71	PGPPGPPGLGGNF
Literature-collagen	CAFF_RIFPA	1020	PGPPGPPGNSDYG
Literature-collagen	CO1A2_HUMAN	68	PGPPGPPGPPGLG
Literature-collagen	CAFF_RIFPA	1017	PGPPGPPGPPGNS
Literature-collagen	CO1A1_MAMAE	1004	PGPPGPPGPRGRT
Literature-collagen	CO1A1_MAMAE	965	PGPPGSPGEQGPS
Literature-collagen	CAFF_RIFPA	27	PGPPGSPGQQGYQ
Literature-collagen	C1QA_HUMAN	79	PGPSGNPGKVGYP
Literature-collagen	MBL2_HUMAN	88	PGPSGSPGPKGQK
Literature-collagen	CO1A2_BOVIN	406	PGSRGLPGADGRA
Literature-collagen	CAFF_RIFPA	327	PGSRGLPGMTGAS
Literature-collagen	CO1A2_BOVIN	199	PGVKGEPGAPGEN
Literature-collagen	CAFF_RIFPA	321	QGDRGLPGSRGLP
Literature-collagen	CO1A2_BOVIN	115	QGFQGPPGEPGEP
Literature-collagen	C1QT9_MOUSE	31	QGHSGIPGNPGHN
Literature-collagen	CAFF_RIFPA	39	QGLRGEPGDSGPM
Literature-collagen	CO1A2_MAMAE	473	QGPAGPPGFQGLP
Literature-collagen	CO1A2_BOVIN	118	QGPPGEPGEPGQT
Literature-collagen	CO1A1_MAMAE	962	QGPPGPPGSPGEQ
Literature-collagen	CAFF_RIFPA	417	QGRAGPPGARGEP
Literature-collagen	CAFF_RIFPA	276	QGRPGAPGVKGSS
Literature-collagen	CO1A1_MAMAE	212	QGVRGEPGPPGPA
Literature-collagen	C1QT9_MOUSE	76	RGEKGEPGADGRV
Literature-collagen	CO1A1_MAMAE	215	RGEPGPPGPAGAA
Literature-collagen	CO1A1_MAMAE	812	RGERGFPGLPGPS
Literature-collagen	FCN2_HUMAN	77	RGERGPPGPPGKA
Literature-collagen	CO1A2_HUMAN	47	RGERGPPGPPGRD
Literature-collagen	CO1A1_MAMAE	815	RGFPGLPGPSGEP
Literature-collagen	MBL2_HUMAN	73	RGLQGPPGKLGPP
Literature-collagen	CO1A2_BOVIN	136	RGPPGPPGKAGED
Literature-collagen	FCN2_HUMAN	80	RGPPGPPGKAGPP
Literature-collagen	CO1A2_HUMAN	50	RGPPGPPGRDGED
Literature-collagen	CAFF_RIFPA	24	RGPPGPPGSPGQQ
Literature-collagen	CO1A2_BOVIN	226	RGRVGAPGPAGAR
Literature-collagen	CAFF_RIFPA	306	RGSPGSPGPAGSP
Literature-collagen	CAFF_RIFPA	984	RGSQGPPGKDGQP
Literature-collagen	CO1A1_MAMAE	530	RGVQGPPGPAGPR
Literature-collagen	CAFF_RIFPA	339	SGAMGIPGEKGPS
Literature-collagen	C1QT9_MOUSE	34	SGIPGNPGHNGLP
Literature-collagen	CO1A1_MAMAE	959	SGLQGPPGPPGSP
Literature-collagen	CAFF_RIFPA	966	SGPPGAPGPRGAR
Literature-collagen	CAFF_RIFPA	1014	SGPPGPPGPPGPP
Literature-collagen	CO1A2_BOVIN	442	SGRPGEPGLMGPR
Literature-collagen	CAFF_RIFPA	453	TGAAGPPGAAGPT
Literature-collagen	CO1A1_MAMAE	173	TGAAGPPGPTGPA
Literature-collagen	CO1A2_BOVIN	217	TGARGLPGERGRV
Literature-collagen	CAFF_RIFPA	465	TGARGPPGPRGQQ
Literature-collagen	C1QT9_MOUSE	115	TGEQGLPGETGPQ
Literature-collagen	CAFF_RIFPA	273	TGEQGRPGAPGVK
Literature-collagen	CO1A1_MAMAE	182	TGPAGPPGFPGAV
Literature-collagen	C1QB_HUMAN	38	TGPPAIPGIPGIP
Literature-collagen	CO1A2_HUMAN	65	TGPPGPPGPPGPP
Literature-collagen	CAFF_RIFPA	1010	DDGRSGPPGPPGP
Literature-collagen	ADIPO_HUMAN	76	DPGLIGPKGDIGE
Literature-collagen	ADIPO_BOVIN	86	ITGIEGPRGFPGT
Literature-collagen	CAFF_RIFPA	416	LQGRAGPPGARGE
Literature-collagen	ADIPO_MOUSE	94	MTGAEGPRGFPGT
Literature-collagen	CAFF_RIFPA	53	PIGKRGPPGPAGI
Literature-collagen	CAFF_RIFPA	1019	PPGPPGPPGNSDY
Literature-collagen	CAFF_RIFPA	1016	PPGPPGPPGPPGN
Literature-collagen	CAFF_RIFPA	1013	RSGPPGPPGPPGP
Literature-collagen	ADIPO_HUMAN	91	VPGAEGPRGFPGI
Literature-collagen	CO4A3_BOVIN	238	PGDTGPPAAGAVM
Literature-collagen	CO9A2_CHICK	178	CPTNCPPGPKGPQ
MS	CO1A2_HUMAN	735	AGAAGQPGAKGER
MS	IF4E3_HUMAN	17	AGAREPPGSRAAA
MS	CO1A2_HUMAN	522	AGARGAPGPDGNN
MS	CO1A2_HUMAN	489	AGARGEPGNIGFP
MS	CO1A2_HUMAN	894	AGAVGEPGPLGIA
MS	CO1A2_HUMAN	147	AGEDGHPGKPGRP
MS	CO1A2_HUMAN	123	AGEPGEPGQTGPA
MS	SFPA2_HUMAN	97	AGERGPPGLPAHL
MS	CO1A2_HUMAN	570	AGEVGKPGERGLH
MS	CO8A2_HUMAN	408	AGKPGVPGERGLP
MS	ELN_HUMAN	116	AGLGGVPGVGGLG
MS	COAA1_HUMAN	373	AGPAGYPGAKGER
MS	CO1A2_HUMAN	771	AGPNGPPGPAGSR
MS	CO1A2_HUMAN	258	AGPPGFPGAPGPK
MS	CO1A2_HUMAN	396	AGPPGPPGLRGSP
MS	CO1A2_HUMAN	1095	AGPPGPPGPPGPP
MS	CO1A2_HUMAN	861	AGPPGTPGPQGLL
MS	CO1A2_HUMAN	372	AGPQGPPGPSGEE
MS	COAA1_HUMAN	74	AGPRGHPGPSGPP
MS	CO1A2_HUMAN	711	AGPRGSPGERGEV
MS	CO1A2_HUMAN	930	AGRDGNPGNDGPP
MS	CO1A2_HUMAN	444	AGRPGEPGLMGPR
MS	CO1A2_HUMAN	798	AGRTGPPGPSGIS
MS	CO1A2_HUMAN	393	AGSAGPPGPPGLR
MS	CO1A2_HUMAN	858	AGTAGPPGTPGPQ
MS	CO1A2_HUMAN	420	AGVMGPPGSRGAS
MS	CO9A3_HUMAN	132	AGVSGPPGGIGLR
MS	CO1A2_HUMAN	678	DGARGAPGAVGAP
MS	COLA1_HUMAN	924	DGDHGKPGIQGQP
MS	CO1A2_HUMAN	150	DGHPGKPGRPGER
MS	CO1A2_HUMAN	192	DGLKGQPGAPGVK
MS	CO1A2_HUMAN	624	DGNKGEPGVVGAV
MS	CO6A2_HUMAN	321	DGRKGAPGLAGKN
MS	CO1A2_HUMAN	1071	DGRTGHPGTVGPA
MS	CO6A1_HUMAN	493	EGARGAPGPAGPP
MS	CO6A1_HUMAN	555	EGEAGDPGDDNND
MS	CO6A2_HUMAN	584	EGEPGPPGDPGLT
MS	EMIL2_HUMAN	887	EGFAGAPGYPKSP
MS	CO6A1_HUMAN	525	EGFPGFPGYPGNR
MS	CO6A2_HUMAN	297	EGPIGFPGPKGVP
MS	EMIL1_HUMAN	852	EGPIGPPGPQGEQ
MS	CO6A1_HUMAN	583	EGPQGPPGHQGPP
MS	CO1A2_HUMAN	471	EGPVGLPGIDGRP
MS	TADBP_HUMAN	280	GRFGGNPGGFGNQ
MS	CO1A2_HUMAN	1044	HGDQGAPGSVGPA
MS	CO1A2_HUMAN	582	HGEFGLPGPAGPR
MS	ADIPO_HUMAN	86	IGETGVPGAEGPR
MS	COL12_HUMAN	493	IGPAGPPGERGGK
MS	CO1A2_HUMAN	255	IGSAGPPGFPGAP
MS	CO1A2_HUMAN	315	KGAAGLPGVAGAP
MS	C1QA_HUMAN	73	KGDQGEPGPSGNP
MS	CO6A1_HUMAN	376	KGEKGEPGADGEA
MS	CO1A2_HUMAN	660	KGEKGEPGLRGEI
MS	CO1A2_HUMAN	204	KGEPGAPGENGTP
MS	CO1A2_HUMAN	549	KGEQGPPGPPGFQ
MS	CO1A2_HUMAN	951	KGERGYPGNIGPV
MS	COLA1_HUMAN	562	KGNAGFPGLPGPA
MS	CO1A2_HUMAN	1020	KGPRGLPGLKGHN
MS	CO1A2_HUMAN	504	KGPTGDPGKNGDK
MS	CO1A2_HUMAN	195	KGQPGAPGVKGEP
MS	CO6A2_HUMAN	288	KGRQGDPGIEGPI
MS	CO8A1_HUMAN	449	LGEVGPPGMRGLP
MS	CO1A2_HUMAN	903	LGIAGPPGARGPP
MS	CO8A1_HUMAN	274	LPGVGKPGVTGFP
MS	CO9A3_HUMAN	417	MGDPGLPGPQGLR
MS	FCN3_HUMAN	77	MGPKGEPGDPVNL
MS	CO1A2_HUMAN	453	MGPRGLPGSPGNI
MS	CO1A2_HUMAN	102	MGPRGPPGAAGAP
MS	CO1A2_HUMAN	534	NGAQGPPGPQGVQ
MS	CO1A2_HUMAN	441	NGDAGRPGEPGLM
MS	CO1A2_HUMAN	1032	NGLQGLPGIAGHH
MS	CO6A1_HUMAN	522	NGTEGFPGFPGYP
MS	CO6A1_HUMAN	543	NGTKGYPGLKGDE
MS	CO1A2_HUMAN	108	PGAAGAPGPQGFQ
MS	FCN3_HUMAN	53	PGAPGSPGEKGAP
MS	CO1A2_HUMAN	909	PGARGPPGAVGSP
MS	CO1A2_HUMAN	684	PGAVGAPGPAGAT
MS	CO1A2_HUMAN	915	PGAVGSPGVNGAP
MS	CO6A2_HUMAN	363	PGEAGSPGERGDQ
MS	CO1A2_HUMAN	210	PGENGTPGQTGAR
MS	COAA1_HUMAN	205	PGERGLPGPQGPT
MS	SFTA1_HUMAN	97	PGERGPPGLPAHL
MS	CO1A2_HUMAN	261	PGFPGAPGPKGEI
MS	CO6A1_HUMAN	528	PGFPGYPGNRGAP
MS	CO1A2_HUMAN	558	PGFQGLPGPSGPA
MS	CO6A1_HUMAN	589	PGHQGPPGPDECE
MS	CO1A2_HUMAN	477	PGIDGRPGPIGPA
MS	CO1A2_HUMAN	876	PGILGLPGSRGER
MS	COLA1_HUMAN	833	PGIPGPPGPIGPE
MS	CO1A2_HUMAN	153	PGKPGRPGERGVV
MS	C1QA_HUMAN	85	PGKVGYPGPSGPL
MS	C1QC_HUMAN	45	PGLPGAPGKDGYD
MS	CO6A1_HUMAN	265	PGLRGDPGFEGER
MS	CO1A2_HUMAN	402	PGLRGSPGSRGLP
MS	CO1A2_HUMAN	789	PGMTGFPGAAGRT
MS	CO1A2_HUMAN	936	PGNDGPPGRDGQP
MS	CO1A2_HUMAN	495	PGNIGFPGPKGPT
MS	EMIL1_HUMAN	837	PGPAGPPGSPGKD
MS	CO6A1_HUMAN	421	PGPDGAPGERGGP
MS	CO6A2_HUMAN	581	PGPEGEPGPPGDP
MS	CO6A2_HUMAN	587	PGPPGDPGLTECD
MS	CO1A2_HUMAN	1098	PGPPGPPGPPGVS
MS	CO1A2_HUMAN	1101	PGPPGPPGVSGGG
MS	CO1A2_HUMAN	330	PGPRGIPGPVGAA
MS	CO9A2_HUMAN	582	PGPRGVPGIVGAV
MS	CO1A2_HUMAN	942	PGRDGQPGHKGER
MS	ATPA_HUMAN	338	PGREAYPGDVFYL
MS	CO1A2_HUMAN	408	PGSRGLPGADGRA
MS	CO1A2_HUMAN	201	PGVKGEPGAPGEN
MS	CO1A2_HUMAN	921	PGVNGAPGEAGRD
MS	CO8A1_HUMAN	280	PGVTGFPGPQGPL
MS	COSA1_HUMAN	385	PIGVGEPGQPGPR
MS	FCN3_HUMAN	50	PSCPGAPGSPGEK
MS	CO6A2_HUMAN	483	QGALGEPGKQGSR
MS	CO9A1_HUMAN	747	QGATGLPGVQGPP
MS	CO8A1_HUMAN	440	QGFPGKPGFLGEV
MS	CO1A2_HUMAN	870	QGLLGAPGILGLP
MS	CO1A2_HUMAN	120	QGPAGEPGEPGQT
MS	CO1A2_HUMAN	1092	QGPAGPPGPPGPP
MS	CTHR1_HUMAN	63	QGPAGVPGRDGSP
MS	COAA1_HUMAN	352	QGPKGIPGSHGLP
MS	CO1A2_HUMAN	552	QGPPGPPGFQGLP
MS	CO6A2_HUMAN	492	QGSRGDPGDAGPR
MS	COAA1_HUMAN	65	QGTPGPPGPAGPR
MS	CO6A1_HUMAN	259	QPARGPPGLRGDP
MS	CO1A2_HUMAN	651	RGAAGIPGGKGEK
MS	CO6A1_HUMAN	484	RGDEGPPGSEGAR
MS	CO1A2_HUMAN	783	RGDGGPPGMTGFP
MS	CO1A2_HUMAN	1011	RGDKGEPGEKGPR
MS	SCG1_HUMAN	107	RGEAGAPGEEDIQ
MS	CO1A2_HUMAN	885	RGERGLPGVAGAV
MS	CO1A2_HUMAN	594	RGERGPPGESGAA
MS	CO1A2_HUMAN	288	RGEVGLPGLSGPV
MS	CO1A2_HUMAN	456	RGLPGSPGNIGPA
MS	EMID1_HUMAN	347	RGLRGEPGPQGSA
MS	CO1A2_HUMAN	348	RGLVGEPGPAGSK
MS	CO1A2_HUMAN	138	RGPAGPPGKAGED
MS	CO6A2_HUMAN	357	RGPDGYPGEAGSP
MS	COSA1_HUMAN	397	RGPEGVPGERGLP
MS	CO8A1_HUMAN	231	RGPKGLPGPQGLR
MS	CO6A1_HUMAN	445	RGPRGDPGEAGPQ
MS	CO6A2_HUMAN	575	RGPRGVPGPEGEP
MS	CO1A2_HUMAN	615	RGPSGPPGPDGNK
MS	CO1A2_HUMAN	228	RGRVGAPGPAGAR
MS	CO1A2_HUMAN	807	SGISGPPGPPGPA
MS	CO8A2_HUMAN	405	SGLAGKPGVPGER
MS	CO1A2_HUMAN	363	SGNKGEPGSAGPQ
MS	CO1A2_HUMAN	810	SGPPGPPGPAGKE
MS	CO1A2_HUMAN	642	SGPSGLPGERGAA
MS	CO1A2_HUMAN	297	SGPVGPPGNPGAN
MS	ITIH4_HUMAN	673	SRQLGLPGPPDVP
MS	C1QC_HUMAN	36	TGCYGIPGMPGLP
MS	COAA1_HUMAN	217	TGPSGPPGVGKRG
MS	PAXI_HUMAN	324	TGSSSPPGGPPKP
MS	FCN1_HUMAN	54	TILRGCPGLPGAP
MS	CO1A2_HUMAN	963	VGAAGAPGPHGPV
MS	CO1A2_HUMAN	840	VGAVGPPGFAGEK
MS	COSA1_HUMAN	388	VGEPGQPGPRGPE
MS	COAA1_HUMAN	135	VGPAGLPGPRGPP
MS	CO1A2_HUMAN	300	VGPPGNPGANGLT
MS	CO8A1_HUMAN	425	VGPQGPPGPKGEP
MS	C1QC_HUMAN	39	YGIPGMPGLPGAP
MS	CO1A2_HUMAN	965	AAGAPGPHGPVGP
MS	CO1A2_HUMAN	110	AAGAPGPQGFQGP
MS	CO1A2_HUMAN	704	AAGPAGPAGPRGS
MS	CO1A2_HUMAN	767	AAGPAGPNGPPGP
MS	CO1A2_HUMAN	797	AAGRTGPPGPSGI
MS	CO6A1_HUMAN	576	AKGYRGPEGPQGP
MS	K7ENT7_HUMAN	27	ALRPPPPLGTAGQ
MS	CO1A2_HUMAN	968	APGPHGPVGPAGK
MS	CO1A2_HUMAN	1049	APGSVGPAGPRGP
MS	CO1A2_HUMAN	536	AQGPPGPQGVQGG
MS	CO1A2_HUMAN	524	ARGAPGPDGNNGA
MS	CO1A2_HUMAN	686	AVGAPGPAGATGD
MS	CO1A2_HUMAN	896	AVGEPGPLGIAGP
MS	CO1A2_HUMAN	275	AVGNAGPAGPAGP
MS	CO1A2_HUMAN	998	AVGPRGPSGPQGI
MS	CO1A2_HUMAN	635	AVGTAGPSGPSGL
MS	CO6A1_HUMAN	258	CQPARGPPGLRGD
MS	ADRO_HUMAN	48	CVVGSGPAGFYTA
MS	CO6A1_HUMAN	450	DPGEAGPQGDQGR
MS	CO1A2_HUMAN	701	EAGAAGPAGPAGP
MS	CO6A1_HUMAN	474	EAGPIGPKGYRGD
MS	CO1A2_HUMAN	392	EAGSAGPPGPPGL
MS	CO1A2_HUMAN	857	EAGTAGPPGTPGP
MS	CO1A2_HUMAN	584	EFGLPGPAGPRGE
MS	CO1A2_HUMAN	755	ENGVVGPTGPVGA
MS	CO1A2_HUMAN	1016	EPGEKGPRGLPGL
MS	CO1A2_HUMAN	449	EPGLMGPRGLPGS
MS	COSA1_HUMAN	390	EPGQPGPRGPEGV
MS	CO1A2_HUMAN	368	EPGSAGPQGPPGP
MS	CO1A2_HUMAN	551	EQGPPGPPGFQGL
MS	CO1A2_HUMAN	746	ERGAKGPKGENGV
MS	CO1A2_HUMAN	719	ERGEVGPAGPNGF
MS	COAA1_HUMAN	207	ERGLPGPQGPTGP
MS	COAA1_HUMAN	125	ERGPYGPKGDVGP
MS	CO1A2_HUMAN	602	ESGAAGPTGPIGS
MS	CO1A2_HUMAN	986	ETGPSGPVGPAGA
MS	CO1A2_HUMAN	839	EVGAVGPPGFAGE
MS	CO1A2_HUMAN	722	EVGPAGPNGFAGP
MS	CO1A2_HUMAN	263	FPGAPGPKGEIGA
MS	CO1A2_HUMAN	500	FPGPKGPTGDPGK
MS	R4GMR5_HUMAN	17	GFSSSGPAATSGA
MS	CO1A2_HUMAN	548	GKGEQGPPGPPGF
MS	HNRPM_HUMAN	331	GMGNIGPAGMGME
MS	F5H7C1_HUMAN	155	GNQSQGPPPRPGK
MS	ASPC1_HUMAN	255	GQRLGGPPGPTRP
MS	CO1A2_HUMAN	479	IDGRPGPIGPAGA
MS	CO6A2_HUMAN	260	IPGPSGPKGYRGQ
MS	COLA1_HUMAN	932	IQGQPGPPGICDP
MS	CO1A2_HUMAN	809	ISGPPGPPGPAGK
MS	CO1A2_HUMAN	587	LPGPAGPRGERGP
MS	CO1A2_HUMAN	296	LSGPVGPPGNPGA
MS	CO1A2_HUMAN	350	LVGEPGPAGSKGE
MS	CO1A2_HUMAN	278	NAGPAGPAGPRGE
MS	CO1A2_HUMAN	497	NIGFPGPKGPTGD
MS	C1T9A_HUMAN	132	NKGDVGPTGPEGP
MS	C1T9B_HUMAN	132	NKGDVGPTGPEGP
MS	CO1A2_HUMAN	533	NNGAQGPPGPQGV
MS	CO1A2_HUMAN	935	NPGNDGPPGRDGQ
MS	CO1A2_HUMAN	983	NRGETGPSGPVGP
MS	CO1A2_HUMAN	995	PAGAVGPRGPSGP
MS	CO1A2_HUMAN	467	PAGKEGPVGLPGI
MS	CO1A2_HUMAN	281	PAGPAGPRGEVGL
MS	CO1A2_HUMAN	770	PAGPNGPPGPAGS
MS	CO1A2_HUMAN	1055	PAGPRGPAGPSGP
MS	CO1A2_HUMAN	1061	PAGPSGPAGKDGR
MS	CO6A2_HUMAN	583	PEGEPGPPGDPGL
MS	CO6A1_HUMAN	582	PEGPQGPPGHQGP
MS	CO1A2_HUMAN	971	PHGPVGPAGKHGN
MS	CO6A2_HUMAN	299	PIGFPGPKGVPGF
MS	CO1A2_HUMAN	254	PIGSAGPPGFPGA
MS	CO1A2_HUMAN	611	PIGSRGPSGPPGP
MS	CO1A2_HUMAN	902	PLGIAGPPGARGP
MS	CO1A2_HUMAN	98	PMGLMGPRGPPGA
MS	CO1A2_HUMAN	728	PNGFAGPAGAAGQ
MS	CO1A2_HUMAN	773	PNGPPGPAGSRGD
MS	CO1A2_HUMAN	908	PPGARGPPGAVGS
MS	CO6A1_HUMAN	588	PPGHQGPPGPDEC
MS	CO1A2_HUMAN	812	PPGPPGPAGKEGL
MS	CO1A2_HUMAN	1100	PPGPPGPPGVSGG
MS	CO1A2_HUMAN	863	PPGTPGPQGLLGA
MS	CO1A2_HUMAN	374	PQGPPGPSGEEGK
MS	CO1A2_HUMAN	593	PRGERGPPGESGA
MS	CO1A2_HUMAN	332	PRGIPGPVGAAGA
MS	CO1A2_HUMAN	1001	PRGPSGPQGIRGD
MS	CO6A2_HUMAN	577	PRGVPGPEGEPGP
MS	CO1A2_HUMAN	806	PSGISGPPGPPGP
MS	HMCS2_HUMAN	207	PSGNARPTGGAGA
MS	CO1A2_HUMAN	617	PSGPPGPDGNKGE
MS	CO1A2_HUMAN	989	PSGPVGPAGAVGP
MS	CO1A2_HUMAN	764	PVGAAGPAGPNGP
MS	CO1A2_HUMAN	419	RAGVMGPPGSRGA
MS	CO1A2_HUMAN	482	RPGPIGPAGARGE
MS	CO1A2_HUMAN	395	SAGPPGPPGLRGS
MS	CO1A2_HUMAN	371	SAGPQGPPGPSGE
MS	VWCE_HUMAN	303	SPGHSPPSGAPGP
MS	COLA1_HUMAN	832	SPGIPGPPGPIGP
MS	CO1A2_HUMAN	782	SRGDGGPPGMTGF
MS	CO1A2_HUMAN	614	SRGPSGPPGPDGN
MS	CO1A2_HUMAN	1052	SVGPAGPRGPAGP
MS	CO1A2_HUMAN	638	TAGPSGPSGLPGE
MS	CO1A2_HUMAN	758	VVGPTGPVGAAGP
MS	CO1A2_HUMAN	956	YPGNIGPVGAAGA
MS	NUAK2_HUMAN	273	YREPPKPSDACGL
MS	CO6A1_HUMAN	579	YRGPEGPQGPPGH
MS	SOBP_HUMAN	741	AKSAEPPPEQPPP
MS	HCN2_HUMAN	772	APAAASPGPPPPA
MS	ATPK_HUMAN	8	ASVGECPAPVPVK
MS	REPS2_HUMAN	482	DPPTPPPRPQKTH
MS	FIBB_HUMAN	61	EAPSLRPAPPPIS
MS	REPS2_HUMAN	481	EDPPTPPPRPQKT
MS	G5E9C8_HUMAN	1137	EVPVPPPVPPRRR
MS	G5E9C8_HUMAN	1133	KGTDEVPVPPPVP
MS	ITIH6_HUMAN	879	KPETPNPHMPQTP
MS	REPS2_HUMAN	478	KRGEDPPTPPPRP
MS	HCN2_HUMAN	763	LVRRPPPGPAPAA
MS	ITIH6_HUMAN	887	MPQTPLPPRPDRP
MS	FGD1_HUMAN	176	MPRMPPPLEPIPP
MS	KAT2A_HUMAN	16	PAPAAQPRPLQSP
MS	IF4E_HUMAN	12	PETTPTPNPPTTE
MS	D6REZ4_HUMAN	911	PLPTPPPAPPPEP
MS	ATL4_HUMAN	633	PPLAPAPRPARTP
MS	PSMD3_HUMAN	32	PPPPPAPQDVEMK
MS	LMOD2_HUMAN	427	PPPPPPPPPPPPP
MS	LMOD2_HUMAN	428	PPPPPPPPPPPPS
MS	J3KS33_HUMAN	27	PQRDPPPPPPPPP
MS	KAT2A_HUMAN	10	PSQAPTPAPAAQP
MS	FUS_HUMAN	452	QCKAPKPDGPGGG
MS	J3KS33_HUMAN	28	QRDPPPPPPPPPL
MS	HMGA1_HUMAN	34	RPRKQPPVSPGTA
MS	J3KS33_HUMAN	26	SPQRDPPPPPPPP
MS	G5E9C8_HUMAN	1136	DEVPVPPPVPPRR
MS	SOBP_HUMAN	740	GAKSAEPPPEQPP
MS	PAXI_HUMAN	323	KTGSSSPPGGPPK
MS	REPS2_HUMAN	477	MKRGEDPPTPPPR
MS	CNTN1_HUMAN	160	MVLLCDPPYHFPD
MS	SYP2L_HUMAN	714	PMAPKTPPPMTPK
MS	H6ST3_HUMAN	78	PPPPRGPPEGPRG
MS	H7BYE4_HUMAN	97	PQRVSRPPVNQPP
MS	RNF44_HUMAN	58	RLPSQQPPSRPPH
MS	NOP2_HUMAN	782	TPKGPQPPTVSPI
MS	H12_HUMAN	13	AAPAAAPPAEKAP
MS	GLU2B_HUMAN	290	ALPTDLPAPSAPD
MS	FGD1_HUMAN	183	LEPIPPPPSRPLP
MS	MYL3_HUMAN	29	PAPPPEPERPKEV
MS	H0YLP6_HUMAN	74	PPPMCGPPSTRML
MS	H6ST3_HUMAN	79	PPPRGPPEGPRGA
MS	KDF1_HUMAN	13	PRPASGPPRLGPW
MS	ATRIP_HUMAN	24	PRPGPPPGTGHPP
MS	H14_HUMAN	12	PAAPAAPAPAEKT
MS	E7ET42_HUMAN	580	PGPPSTPKHKKSQ
MS	SPRR3_HUMAN	118	PGSIKVPDQGFIK
MS	J3KP74_HUMAN	586	PTTLKEPAPTTPK
MS	J3KP74_HUMAN	594	PTTPKKPAPKELA
MS	H15_HUMAN	19	APVEKSPAKKKAT
MS	NFH_HUMAN	615	KEEAKSPAEAKSP
MS	HYOU1_HUMAN	666	KSEAQKPSEKAEA
MS	H12_HUMAN	19	PPAEKAPVKKKAA
MS	BRD3_HUMAN	488	QAPVNKPKKKKEK
MS	BRD4_HUMAN	536	QPQQNKPKKKEKD
MS	ENPL_HUMAN	292	TETVEEPMEEEEA
MS	IGHG1_HUMAN	154	DVSHEDPEVKFNW
MS	IGHG2_HUMAN	150	DVSHEDPEVQFNW
MS	RAN_HUMAN	58	FHTNRGPIKFNVW
MS	CSRP1_HUMAN	100	EAPGHRPTTNPNA
MS	RNF44_HUMAN	59	LPSQQPPSRPPHL
MS	RNF44_HUMAN	63	QPPSRPPHLPVEE
MS	F2Z2X8_HUMAN	165	REPGVHPPIPPKP
MS	CABP1_HUMAN	106	RLPGSCPATPQSS
MS	DYN1_HUMAN	841	RPNRAPPGVPSRS
MS	VWCE_HUMAN	307	SPPSGAPGPPAGV
MS	LPP_HUMAN	363	TDPVSAPCAPPLQ
MS	IGHG1_HUMAN	110	DKTHTCPPCPAPE
MS	IGHG3_HUMAN	112	DTTHTCPRCPEPK
MS	J3KP74_HUMAN	591	EPAPTTPKKPAPK
MS	H6ST3_HUMAN	72	ERRPQLPPPPRGP
MS	H14_HUMAN	9	ETAPAAPAAPAPA
MS	IGHG4_HUMAN	107	KYGPPCPSCPAPE
MS	SMTL2_HUMAN	106	PSPPPAPGVPDRA
MS	B7Z6L6_HUMAN	18	PWIPPNPTSPPAS
MS	OSTF1_HUMAN	8	SKPPPKPVKPGQV
MS	M0QZL2_HUMAN	166	AAWTPRPRPTASM
MS	ANKR2_HUMAN	138	ASHEPPPEPEEIT
MS	H0Y3A3_HUMAN	612	FTRLPSPTPENKD
MS	REPS2_HUMAN	480	GEDPPTPPPRPQK
MS	H3BMM9_HUMAN	26	KSSTRAPSPTKRK
MS	CAH1_HUMAN	22	QWSKLYPIANGNN
MS	REG1B_HUMAN	129	SWDTGSPSSANAG
MS	REG1A_HUMAN	129	SWGIGAPSSVNPG
MS	TXND2_HUMAN	231	AKTSVKPSQPKES
MS	B7Z6L6_HUMAN	22	PNPTSPPASPKCA
MS	EMIL1_HUMAN	150	PRPLARPARPNLS
MS	SRC8_HUMAN	416	PTEERLPSSPVYE
MS	H0YFY4_HUMAN	8	PTGEPSPKRPRGR
MS	ZYX_HUMAN	333	EKQHPVPPPAQNQ
MS	MYL1_HUMAN	10	KKDVKKPVAAAAA
MS	SERPH_HUMAN	30	PAAAAAPGTAEKL
MS	SHPS1_HUMAN	162	PAARATPQHTVSF
MS	H15_HUMAN	12	PAETATPAPVEKS
MS	F8WDY8_HUMAN	15	PHQEDSPKPQDPG
MS	TXND2_HUMAN	240	PKESDIPKSPEET
MS	BASP1_HUMAN	37	TEEEGTPKESEPQ
MS	SERPH_HUMAN	24	AAEVKKPAAAAAP
MS	MBOA7_HUMAN	276	ARAGGGPTLQCPP
MS	LMOD1_HUMAN	509	AVAKGSPKPSPQP
MS	FIBA_HUMAN	565	ESSSHHPGIAEFP
MS	H1X_HUMAN	131	GERRGAPAAATAP
MS	MUC13_HUMAN	387	KKSGGAPECACVP
MS	H7BYE4_HUMAN	98	QRVSRPPVNQPPP
MS	EMIL1_HUMAN	277	SGGSRAPAPASAP
MS	MSMB_HUMAN	26	ASCYFIPNEGVPG
MS	SUN2_HUMAN	315	ELRQGAPGQGGGG
MS	ELN_HUMAN	677	LGGVGIPGGVVGA
MS	VWCE_HUMAN	302	LSPGHSPPSGAPG
MS	ELN_HUMAN	142	VKPGKVPGVGLPG
MS	ELN_HUMAN	147	VPGVGLPGVYPGG
MS	CF155_HUMAN	15	APECGAPALPRPQ
MS	CKLF2_HUMAN	240	PPEPGKPPGPAKG
MS	NDUBB_HUMAN	54	PPEPTTPWQEDPE
MS	PIM2_HUMAN	18	PPGTPTPPPGGKD
MS	HCN2_HUMAN	767	PPPGPAPAAASPG
MS	EST1_HUMAN	73	PPQPAEPWSFVKN
MS	PP1RB_HUMAN	116	PPQPPDPSQPPPG
MS	F5H7C1_HUMAN	141	PPRPGKPEGPPPQ
MS	SYN1_HUMAN	621	PPTTQQPRPSGPG
MS	G5E9C8_HUMAN	1139	PVPPPVPPRRRPE
MS	IGHG2_HUMAN	108	CCVECPPCPAPPV
MS	TKT_HUMAN	289	KILATPPQEDAPS
MS	IGHG1_HUMAN	111	KTHTCPPCPAPEL
MS	CKLF2_HUMAN	241	PEPGKPPGPAKGK
MS	AOC3_HUMAN	313	PPGPAPPLQFYPQ
MS	CKLF2_HUMAN	229	PQQGKGPEPAKPP
MS	ITIH6_HUMAN	888	PQTPLPPRPDRPR
MS	H6ST3_HUMAN	73	RRPQLPPPPRGPP
MS	CQ047_HUMAN	389	TYMSQGPTPRYPE
MS	GRIN1_HUMAN	786	EAAAPPPGPRTRD
MS	GRIN1_HUMAN	785	PEAAAPPPGPRTR
MS	NHRF1_HUMAN	123	PGQAEPPAAAEVQ
MS	PIM2_HUMAN	19	PGTPTPPPGGKDR
MS	IF4E3_HUMAN	10	PPAAAPPAGAREP
MS	MBOA7_HUMAN	282	PTLQCPPPSSPEK
MS	ECM1_HUMAN	47	VGYAAPPSPPLSR
MS	EBP_HUMAN	13	PLHPYWPQHLRLD
MS	GROA_HUMAN	13	SAAPSNPRLLRVA
MS	ACTB_HUMAN	112	TEAPLNPKANREK
MS	ACTG_HUMAN	112	TEAPLNPKANREK
MS	SF3B3_HUMAN	456	SELPGNPNAVWTV
MS	ACTN1_HUMAN	15	TNDYMQPEEDWDR
MS	CX6B2_HUMAN	10	VEAQEPPKGKWST
MS	C163A_HUMAN	899	VQCPKGPDTLWQC
MS	IF2B3_HUMAN	45	YAFVDCPDESWAL
MS	AMPB_HUMAN	148	YRVGEGPGVCWLA
MS	ASC_HUMAN	153	QAVRAEPTNPSKM
MS	PEBP1_HUMAN	21	QEVDEQPQHPLHV
MS	H12_HUMAN	14	APAAAPPAEKAPV
MS	H14_HUMAN	14	APAAPAPAEKTPV
MS	CALR_HUMAN	228	RAKIDDPTDSKPE
MS	H1X_HUMAN	139	AATAPAPTAHKAK
MS	TYB4_HUMAN	30	QEKNPLPSKETIE
MS	CO6A2_HUMAN	704	AGGTWTPSALKFA
MS	PRDX1_HUMAN	179	CPAGWKPGSDTIK
MS	PRDX2_HUMAN	178	CPAGWKPGSDTIK
MS	FINC_HUMAN	1925	LLVSWQPPRARIT
MS	DEST_HUMAN	106	MFFLWAPELAPLK
MS	PDLI7_HUMAN	157	NTEDWRPRPGTGQ
MS	TBA8_HUMAN	348	QFVDWCPTGFKVG
MS	TBA1C_HUMAN	348	QFVDWCPTGFKVG
MS	TBA4A_HUMAN	348	QFVDWCPTGFKVG
MS	TBA1A_HUMAN	348	QFVDWCPTGFKVG
MS	TBA3E_HUMAN	348	QFVDWCPTGFKVG
MS	KPYM_HUMAN	517	VLTGWRPGSGFTN
MS	IGHA1_HUMAN	164	VTFTWTPSSGKSA
MS	TBB4B_HUMAN	346	YFVEWIPNNVKTA
MS	TBB4A_HUMAN	346	YFVEWIPNNVKTA
MS	TBB2A_HUMAN	346	YFVEWIPNNVKTA
MS	TBB2B_HUMAN	346	YFVEWIPNNVKTA
MS	TBB5_HUMAN	346	YFVEWIPNNVKTA
MS	TBB6_HUMAN	346	YFVEWIPNNVKVA
MS	TBB3_HUMAN	346	YFVEWIPNNVKVA
MS	CU086_HUMAN	10	ARPPRFPDDGSWR
MS	SAAL1_HUMAN	8	DRNPSPPPPGRDK
MS	ZYX_HUMAN	334	KQHPVPPPAQNQN
MS	SF3B2_HUMAN	21	LPPPPPPGHYGAW
MS	RNF44_HUMAN	62	QQPPSRPPHLPVE
MS	K7ENT7_HUMAN	25	DLALRPPPPLGTA
MS	D6REZ4_HUMAN	910	LPLPTPPPAPPPE
MS	SF3B2_HUMAN	20	QLPPPPPPGHYGA
MS	H6ST3_HUMAN	69	EEWERRPQLPPPP
MS	FGD1_HUMAN	179	MPPPLEPIPPPPS
MS	AMPB_HUMAN	155	GVCWLAPEQTAGK
MS	PRKRA_HUMAN	143	HHGWRLPEYTLSQ
MS	IPO5_HUMAN	159	HIFWNFPGIFGNQ
MS	A1AT_HUMAN	221	KGKWERPFEVKDT
MS	CBPA1_HUMAN	56	LDFWRGPAHPGSP
MS	TUTLA_HUMAN	646	LLHWDPPELVPKR
MS	TM205_HUMAN	108	NARWLEPRTTAAM
MS	G6PI_HUMAN	383	PIVWGEPGTNGQH
MS	IPYR_HUMAN	104	PQTWEDPGHNDKH
MS	PGK1_HUMAN	339	QIVWNGPVGVFEW
MS	THIO_HUMAN	34	SATWCGPCKMIKP
MS	CP2B6_HUMAN	36	LPPGPRPLPLLGN
MS	CAP1_HUMAN	152	MAPKPGPYVKEMN
MS	REPS2_HUMAN	484	PTPPPRPQKTHSR
MS	HCN2_HUMAN	765	RRPPPGPAPAAAS
MS	SYNP2_HUMAN	818	SYPPARPASTLNV
MS	SRRM1_HUMAN	699	TSSSPPPVRRGAS
MS	G5E9C8_HUMAN	1140	VPPPVPPRRRPES
MS	SRC8_HUMAN	410	VSPAPQPTEERLP
MS	TKT_HUMAN	38	AAGSGHPTSCCSA
MS	DD19A_HUMAN	114	AMGFNRPSKIQEN
MS	DD19B_HUMAN	115	AMGFNRPSKIQEN
MS	ATRIP_HUMAN	29	PPGTGHPPSKRAR
MS	I3L1K6_HUMAN	103	VLGKPKPEEMNVK
MS	H0Y3A3_HUMAN	632	SGVQPSPARSSSY
MS	MET7A_HUMAN	101	TCIDPNPNFEKFL
MS	NDRG1_HUMAN	242	DLEIERPMPGTHT
MS	E9PEH0_HUMAN	374	GRLFAPPSPETGE
MS	F5H5G6_HUMAN	8	HLALLSPLPSIKD
MS	TBB8_HUMAN	218	SKTLKLPTPTYGD
MS	TBB8L_HUMAN	218	SRTLKLPTPTYGD
MS	CAP7_HUMAN	135	SSVTILPLPLQNA
MS	CX6B2_HUMAN	9	DVEAQEPPKGKWS
MS	CAH3_HUMAN	239	ENEPPVPLVSNWR
MS	FRIL_HUMAN	85	FQDIKKPAEDEWG
MS	GATM_HUMAN	144	GVTVRRPDPIDWS
MS	APOH_HUMAN	67	MRKFICPLTGLWP
MS	ALDOA_HUMAN	291	NAINKCPLLKPWA
MS	PEBP1_HUMAN	50	TQVKNRPTSISWD
MS	ACSL6_HUMAN	360	DMKALCPTIFPVV
MS	RHOA_HUMAN	108	EVKHFCPNVPIIL
MS	RHOC_HUMAN	108	EVKHFCPNVPIIL
MS	RHOB_HUMAN	108	EVKHFCPNVPIIL
MS	RAC1_HUMAN	106	EVRHHCPNTPIIL
MS	RAC2_HUMAN	106	EVRHHCPSTPIIL
MS	TNR16_HUMAN	33	GAKEACPTGLYTH
MS	FTCD_HUMAN	92	GALDVCPFIPVRG
MS	ERP44_HUMAN	319	KTPADCPVIAIDS
MS	PRP19_HUMAN	231	LALDLCPSDTNKI
MS	NDUS8_HUMAN	122	LCEAICPAQAITI
MS	HNRPK_HUMAN	186	LFQECCPHSTDRV
MS	CD81_HUMAN	176	LKNNLCPSGSNII
MS	PRS7_HUMAN	378	LLARLCPNSTGAE
MS	ERG7_HUMAN	472	LLQEKCPHVTEHI
MS	ECHM_HUMAN	214	LVSKICPVETLVE
MS	CO8A_HUMAN	575	NGGASCPGRKVQT
MS	IMPG2_HUMAN	93	NGVKICPDESVAE
MS	GATM_HUMAN	65	PLPKDCPVSSYNE
MS	2AAA_HUMAN	378	QLKDECPEVRLNI
MS	ALDOB_HUMAN	159	RIADQCPSSLAIQ
MS	GLOD4_HUMAN	222	RIAFSCPQKELPD
MS	RL27A_HUMAN	71	RNQSFCPTVNLDK
MS	RED_HUMAN	264	RSKADCPTMEAQT
MS	PSMD1_HUMAN	634	RTPEQCPSVVSLL
MS	S17A5_HUMAN	84	RTSKACPEHSAPI
MS	COA6_HUMAN	91	SFESSCPQQWIKY
MS	MET17_HUMAN	16	TLGRWCPGLGVAP
MS	AN32A_HUMAN	88	VLAEKCPNLTHLN
MS	DX39B_HUMAN	166	VLKKNCPHIVVGT
MS	ZA2G_HUMAN	187	YLEEECPATLRKY
MS	MYPC3_HUMAN	910	YSVEYCPEGCSEW
MS	F2Z2X8_HUMAN	168	GVHPPIPPKPSSP
MS	IGHG2_HUMAN	107	KCCVECPPCPAPP
MS	MAP11_HUMAN	92	KLRPHYPLMPTRP
MS	FGD1_HUMAN	181	PPLEPIPPPPSRP
MS	F90A2_HUMAN	27	QKQRRAPVGPRAP
MS	E5RHA8_HUMAN	100	RDGLRVPAVPSSP
MS	M0QZL2_HUMAN	168	WTPRPRPTASMSP
MS	MPCP_HUMAN	345	YFRLPRPPPPEMP
MS	GANAB_HUMAN	686	DTGRREPWLLPSQ
MS	NDUB5_HUMAN	167	HVRGDGPWYYYET
MS	ACTN1_HUMAN	644	QANVIGPWIQTKM
MS	MTX2_HUMAN	17	QIAAAEPWPENAT
MS	LIPR2_HUMAN	46	RPVKLLPWSPEDI
MS	TPP1_HUMAN	469	SNRVPIPWVSGTS
MS	NHRF1_HUMAN	122	APGQAEPPAAAEV
MS	ACSF2_HUMAN	388	IAGSPAPPELIRA
MS	E7ET42_HUMAN	576	MIFTPGPPSTPKH
MS	ITIH4_HUMAN	675	QLGLPGPPDVPDH
MS	HS90B_HUMAN	287	ELNKTKPIWTRNP
MS	HS90A_HUMAN	295	ELNKTKPIWTRNP
MS	PGH1_HUMAN	320	LLKAEHPTWGDEQ
MS	ANXA2_HUMAN	211	RKGTDVPKWISIM
MS	PGAM1_HUMAN	165	TIARALPFWNEEI
MS	PGAM2_HUMAN	165	TIARALPFWNEEI
MS	PDIA4_HUMAN	170	VREVSQPDWTPPP
MS	KIME_HUMAN	258	NRLLKFPEIVAPL
MS	ERP44_HUMAN	371	DPTDTAPGEQAQD
MS	AT1A3_HUMAN	219	EPQTRSPDCTHDN
MS	TENR_HUMAN	126	FPKKACPCASSAQ
MS	RINL_HUMAN	402	GPEGQSPAPALRS
MS	SCRN1_HUMAN	323	VPKTQSPCFGDDD
MS	ITA2B_HUMAN	97	AEGGQCPSLLFDL
MS	H2AZ_HUMAN	112	AGGGVIPHIHKSL
MS	H2AV_HUMAN	112	AGGGVIPHIHKSL
MS	EMIL1_HUMAN	721	AQAGQCPSLEGRL
MS	H2A1_HUMAN	110	AQGGVLPNIQAVL
MS	H2A2A_HUMAN	110	AQGGVLPNIQAVL
MS	H2A1H_HUMAN	110	AQGGVLPNIQAVL
MS	H2A1A_HUMAN	110	AQGGVLPNIQAVL
MS	H2A2B_HUMAN	110	AQGGVLPNIQAVL
MS	H2A2C_HUMAN	110	AQGGVLPNIQAVL
MS	H2AX_HUMAN	110	AQGGVLPNIQAVL
MS	H2A3_HUMAN	110	AQGGVLPNIQAVL
MS	H2AJ_HUMAN	110	AQGGVLPNIQAVL
MS	H2A1B_HUMAN	110	AQGGVLPNIQAVL
MS	H2A1D_HUMAN	110	AQGGVLPNIQAVL
MS	H2A1C_HUMAN	110	AQGGVLPNIQAVL
MS	H2A1J_HUMAN	110	AQGGVLPNIQAVL
MS	K2C1_HUMAN	499	MSGECAPNVSVSV
MS	CP51A_HUMAN	350	VCGENLPPLTYDQ
MS	ACTB_HUMAN	172	YEGYALPHAILRL
MS	ACTG_HUMAN	172	YEGYALPHAILRL
MS	EFTU_HUMAN	214	YKGEETPVIVGSA
MS	HDGF_HUMAN	112	KSCVEEPEPEPEA
MS	IGHG3_HUMAN	123	PKSCDTPPPCPRC
MS	PLRG1_HUMAN	143	DANRTAPSGSEYR
MS	WDR25_HUMAN	199	KGKDVEPQGPPAG
MS	EMIL1_HUMAN	41	SSGALSPGGPQAQ
MS	HSPB1_HUMAN	145	TRKYTLPPGVDPT
MS	P4HA1_HUMAN	154	ISKGNLPGVKHKS
MS	KPYM_HUMAN	408	APITSDPTEATAV
MS	VINC_HUMAN	43	IPDLTAPVAAVQA
MS	ENPL_HUMAN	346	KPIWQRPSKEVEE
MS	IGHA1_HUMAN	195	LPGCAEPWNHGKT
MS	IGHA2_HUMAN	182	LPGCAQPWNHGET
MS	FETUA_HUMAN	35	QPNCDDPETEEAA
MS	NONO_HUMAN	226	RPVTVEPMDQLDD
MS	MOES_HUMAN	475	TPHVAEPAENEQD
MS	CALR_HUMAN	250	DPDAKKPEDWDEE
MS	CALX_HUMAN	301	DPEAVKPDDWDED
MS	CALR_HUMAN	233	DPTDSKPEDWDKP
MS	PRDX2_HUMAN	173	EHGEVCPAGWKPG
MS	PRDX4_HUMAN	246	KHGEVCPAGWKPG
MS	PRDX1_HUMAN	174	KHGEVCPAGWKPG
MS	CTRB1_HUMAN	42	NGEDAVPGSWPWQ
MS	CTRB2_HUMAN	42	NGEDAVPGSWPWQ
MS	IGLC6_HUMAN	76	SYLSLTPEQWKSH
MS	IGLC7_HUMAN	76	SYLSLTPEQWKSH
MS	IGLC1_HUMAN	76	SYLSLTPEQWKSH
MS	IGLL5_HUMAN	184	SYLSLTPEQWKSH
MS	PRDX3_HUMAN	230	THGEVCPANWTPD
MS	LPP_HUMAN	323	YGQQGHPNTWKRE
MS	ADHX_HUMAN	243	ATECINPQDFSKP
MS	ADH1A_HUMAN	244	ATECINPQDYKKP
MS	ADH1G_HUMAN	244	ATECINPQDYKKP
MS	ADH1B_HUMAN	244	ATECINPQDYKKP
MS	C1QBP_HUMAN	160	KVEEQEPELTSTP
MS	PAHO_HUMAN	37	PLEPVYPGDNATP
MS	TXND2_HUMAN	234	SVKPSQPKESDIP
MS	GORS2_HUMAN	123	EVESNSPAALAGL
MS	HNRPM_HUMAN	294	FFPPERPQQLPHG
MS	EMIL1_HUMAN	612	LLPPRGPGAGPGV
MS	ICAL_HUMAN	419	CSIQSAPPEPATL
MS	IMPG2_HUMAN	631	AEPLSKPWLEDDD
MS	PLMN_HUMAN	143	FSPATHPSEGLEE
MS	THOC4_HUMAN	84	SRPKQLPDKWQHD
MS	K7ENT7_HUMAN	24	ADLALRPPPPLGT
MS	GRIN1_HUMAN	784	CPEAAAPPPGPRT
MS	PDC6I_HUMAN	526	IVLLCKPEPELNA
MS	ATRIP_HUMAN	22	PAPRPGPPPGTGH
MS	AP2A1_HUMAN	269	RLLQCYPPPEDAA
MS	H7BYE4_HUMAN	102	RPPVNQPPPKGAK
MS	ASPH_HUMAN	520	GIESGDPGTDDGR
MS	RS23_HUMAN	62	GVEAKQPNSAIRK
MS	REG1A_HUMAN	153	QKWKDVPCEDKFS
MS	K7ERJ5_HUMAN	20	SRWAPLPRSMPTP
MS	CSRP1_HUMAN	96	IKHEEAPGHRPTT
MS	FIBB_HUMAN	57	KKREEAPSLRPAP
MS	AATC_HUMAN	48	RTDDCHPWVLPVV
MS	SERA_HUMAN	475	RTQTSDPAMLPTM
MS	HS90A_HUMAN	301	PIWTRNPDDITNE
MS	HS90B_HUMAN	293	PIWTRNPDDITQE
MS	ACTH_HUMAN	361	QMWISKPEYDEAG
MS	VINC_HUMAN	398	QNWLADPNGGPEG
MS	H32_HUMAN	31	AARKSAPATGGVK
MS	H31_HUMAN	31	AARKSAPATGGVK
MS	CF155_HUMAN	10	GSSPRAPECGAPA
MS	H31T_HUMAN	31	VARKSAPATGGVK
MS	PHOCN_HUMAN	26	QDFYNWPDESFDE
MS	TRYB2_HUMAN	53	SLRVHGPYWMHFC
MS	TRYB1_HUMAN	53	SLRVHGPYWMHFC
MS	ARF1_HUMAN	47	EIVTTIPTIGFNV
MS	ARF3_HUMAN	47	EIVTTIPTIGFNV
MS	ARF5_HUMAN	47	EIVTTIPTIGFNV
MS	ARF4_HUMAN	47	EIVTTIPTIGFNV
MS	OSTC_HUMAN	15	FLVLECPNLKLKK
MS	ACS2A_HUMAN	175	TVASECPSLRIKL
MS	ACS2B_HUMAN	175	TVASECPSLRIKL
MS	KDF1_HUMAN	9	RPGHPRPASGPPR
MS	SPR1B_HUMAN	72	HPKVPEPCPSIVT
MS	SAAL1_HUMAN	10	NPSPPPPGRDKEE
MS	SPR1A_HUMAN	72	QPKVPEPCPSTVT
MS	SPRR3_HUMAN	152	YTKLPEPCPSTVT
MS	RSU1_HUMAN	221	NNPWVTPIADQFQ
MS	ACADM_HUMAN	163	AYCVTEPGAGSDV
MS	GDIR2_HUMAN	80	LVCESAPGPITMD
MS	CALX_HUMAN	364	PRCESAPGCGVWQ
MS	NUAK2_HUMAN	288	WLLMVNPTRRATL
MS	ALBU_HUMAN	445	VPQVSTPTLVEVS
MS	FBF1_HUMAN	115	GELPNHPKPAGGA
MS	MBP_HUMAN	233	IVTPRTPPPSQGK
MS	ITIH6_HUMAN	877	LSKPETPNPHMPQ
MS	SC24C_HUMAN	323	PPKRLDPDAIPSP
MS	ZYX_HUMAN	28	PQKKFGPVVAPKP
MS	HPT_HUMAN	34	IADDGCPKPPEIA
MS	H0Y3A3_HUMAN	610	IDFTRLPSPTPEN
MS	CD59_HUMAN	32	LQCYNCPNPTADC
MS	KCC2G_HUMAN	357	VSPAQEPAPLQTA
MS	MYPC3_HUMAN	459	PVLITRPLEDQLV
MS	ODO2_HUMAN	204	PVSAVKPTVAPPL
MS	HCDH_HUMAN	285	EMDAENPLHQPSP
MS	TCPE_HUMAN	254	IAILTCPFEPPKP
MS	TYB4_HUMAN	28	ETQEKNPLPSKET
MS	AK1C4_HUMAN	128	LKPGETPLPKDEN
MS	H0Y3A3_HUMAN	630	RSSGVQPSPARSS
MS	CLIC4_HUMAN	101	LEEVLCPPKYLKL
MS	ACTA_HUMAN	100	NELRVAPEEHPTL
MS	ACTC_HUMAN	100	NELRVAPEEHPTL
MS	ACTH_HUMAN	99	NELRVAPEEHPTL
MS	ACTS_HUMAN	100	NELRVAPEEHPTL
MS	ACTB_HUMAN	98	NELRVAPEEHPVL
MS	ACTG_HUMAN	98	NELRVAPEEHPVL
MS	GANAB_HUMAN	241	DSKPYGPMSVGLD
MS	B7Z972_HUMAN	150	LILPVGPAGGNQM
MS	ARHG1_HUMAN	56	EQVKRRPAHLMAL
MS	RS27A_HUMAN	19	ITLEVEPSDTIEN
MS	RL40_HUMAN	19	ITLEVEPSDTIEN
MS	UBC_HUMAN	19	ITLEVEPSDTIEN
MS	UBB_HUMAN	19	ITLEVEPSDTIEN
MS	LEG1_HUMAN	14	SNLNLKPGECLRV
MS	ANT3_HUMAN	36	VTCHGSPVDICTA
MS	IDI1_HUMAN	78	DAKITFPGCFTNT
MS	CRIP2_HUMAN	127	GEPNTCPRCSKKV
MS	CSRP1_HUMAN	120	GGSERCPRCSQAV
MS	B7Z6L6_HUMAN	25	TSPPASPKCAAWL
MS	AEBP1_HUMAN	79	GKPGKRPGTAAEV
MS	HMGA1_HUMAN	33	GRPRKQPPVSPGT
MS	DD19A_HUMAN	157	MLSRVEPSDRYPQ
MS	PFKAP_HUMAN	544	TVSNNVPGSDFSI
MS	FETUA_HUMAN	357	AGPVVPPCPGRIR
MS	PDIA1_HUMAN	329	EMTKYKPESEELT
MS	TBG1_HUMAN	173	QTYSVFPNQDEMS
MS	IGHG2_HUMAN	232	QVYTLPPSREEMT
MS	IGHG3_HUMAN	283	QVYTLPPSREEMT
MS	ASAH1_HUMAN	26	VAQHAPPWTEDCR
MS	MESD_HUMAN	87	LPEHKRPSAPVDF
MS	CO9A1_HUMAN	417	CPNACPPGRSGYP
MS	TRFE_HUMAN	527	GLNLCEPNNKEGY
MS	PGCB_HUMAN	690	GLRFCNPGWDAFQ
MS	BGH3_HUMAN	86	ISYECCPGYEKVP
MS	CBR1_HUMAN	228	LLNACCPGWVRTD
MS	CAPZB_HUMAN	208	TVSDCSPHIANIG
MS	SUMF1_HUMAN	58	CGTPQRPGAHGSS
MS	FUS_HUMAN	459	DGPGGGPGGSHMG
MS	ROA2_HUMAN	223	GNFGPGPGSNFRG
MS	S38AA_HUMAN	532	HAGGKAPGVQGQM
MS	ACLY_HUMAN	693	IGGDRYPGSTFMD
MS	LMAN1_HUMAN	378	KRGAGMPGQHGQI
MS	FIBA_HUMAN	302	NSGSSGPGSTGNR
MS	HMCS1_HUMAN	504	KKVPRLPATAAEP
MS	CP17A_HUMAN	35	KSLLSLPLVGSLP
MS	MYPC3_HUMAN	453	LFVKEPPVLITRP
MS	TNPO2_HUMAN	169	SDALNRPLNIMIP
MS	TNPO1_HUMAN	179	SDVLDRPLNIMIP
MS	FKB10_HUMAN	36	GLGRASPAGGPLE
MS	RL8_HUMAN	210	MNPVEHPFGGGNH
MS	MARCS_HUMAN	19	EAAAERPGEAAVA
[truncated: 11,262 more rows]
