# Supplementary material for: Assessing predictors for new post translational modification sites: A case study on hydroxylation
Source: PLoS Comput Biol. 2020 Jun 22;16(6):e1007967. doi: 10.1371/journal.pcbi.1007967 (PMC7332089; doi:10.1371/journal.pcbi.1007967)
Supplement: S1 Data — (ZIP) [file pcbi.1007967.s002.zip › hydroxylation_supplementary/data/replicas.tsv]

Collagen	pos	0	55,139,180,18,151,185,72,43,33,91,60,47,87,198,27,191,69,3,149,209,82,57,163,212,74,63,195,126,134,21,108,141,158,115,130,169,230,221,241,227,98,59,168,103,99,11,173,65,39,109,70,137,96,238,154,7,125,37,184,186,106,41,101,178,13,155,23,40,30,133,204,188,193,54,211,222,225,167,202,135,14,117,157,181,143,232,10,146,234,100,66,42,48,22,164,216,95,142,119,122,219,26,218,46,203,107,147,187,231,34,17,2…
Collagen	pos	1	2,160,147,172,97,225,238,182,11,214,227,13,125,93,121,61,91,14,82,64,180,236,235,114,184,57,8,139,165,163,222,234,44,213,31,221,189,41,20,138,194,196,188,220,131,70,232,127,151,167,108,119,45,37,199,219,103,27,215,74,217,144,83,73,203,202,81,173,77,230,231,29,128,150,200,95,68,9,109,197,1,3,23,126,34,153,161,211,193,142,233,4,141,122,123,240,99,136,218,207,209,175,154,149,88,105,174,168,166,92,10…
Collagen	pos	2	200,235,84,152,158,1,179,187,10,190,59,11,82,242,50,136,240,77,108,224,139,137,103,46,36,80,239,107,70,3,131,169,71,124,66,78,142,159,143,132,12,0,79,182,15,220,118,98,92,20,45,29,156,217,94,110,170,140,58,123,129,185,231,33,192,119,95,163,147,109,130,90,9,173,204,161,89,41,238,218,221,113,195,7,126,83,14,43,121,30,177,122,116,67,53,236,4,22,213,99,154,184,21,47,141,199,117,157,153,226,61,56,172,…
Collagen	pos	3	167,156,38,184,174,205,62,108,29,209,138,105,154,175,46,171,161,191,201,33,28,15,2,56,217,63,97,152,219,208,176,141,71,83,101,18,27,142,50,153,155,127,116,144,242,143,170,227,45,223,40,115,231,240,163,58,84,66,78,137,237,3,236,42,19,0,134,95,196,48,30,157,14,123,185,229,125,129,25,11,113,121,119,53,75,213,77,60,133,32,67,111,55,64,136,99,215,200,192,26,86,17,24,8,93,110,90,22,70,122,194,166,159,1…
Collagen	pos	4	134,87,1,236,61,175,11,36,172,8,86,167,28,171,67,20,123,242,153,239,107,220,162,108,21,23,223,44,30,198,40,116,149,45,48,49,22,13,202,9,209,91,98,74,124,121,156,215,145,174,228,141,187,110,4,80,176,100,194,144,105,241,173,93,203,70,138,232,211,122,62,170,34,2,214,88,237,81,50,59,192,179,201,31,52,131,92,17,26,212,210,233,230,15,60,213,208,51,106,158,235,163,75,240,177,57,94,150,37,218,77,120,161,…
Collagen	pos	5	166,8,47,235,50,239,234,34,206,172,212,28,26,71,232,79,132,175,161,43,83,128,135,91,54,190,10,167,65,171,159,188,113,238,225,145,236,194,229,15,64,1,146,53,230,178,13,96,193,81,134,150,12,207,102,69,118,138,181,228,163,41,126,127,224,90,200,70,4,36,44,227,144,74,111,218,85,174,186,76,133,60,185,89,123,11,158,115,210,120,67,116,155,180,86,72,73,21,5,160,177,101,142,214,189,124,204,84,211,121,130,1…
Collagen	pos	6	164,216,232,206,36,144,229,72,65,231,122,7,211,30,25,31,201,46,84,147,166,153,80,223,129,69,83,101,137,134,217,79,135,172,233,121,38,212,85,14,27,24,128,81,34,241,1,15,180,124,66,240,100,133,6,198,64,67,54,156,196,228,208,82,173,225,226,136,47,57,218,87,73,207,9,114,183,55,119,48,220,5,221,52,205,108,95,63,126,33,115,204,23,127,20,200,123,141,224,75,150,0,92,179,178,120,160,189,130,195,44,116,42,…
Collagen	pos	7	16,198,32,1,15,57,98,197,238,218,63,89,5,209,231,149,184,86,138,193,103,25,91,2,195,132,199,18,106,194,96,75,7,30,35,97,213,28,19,185,129,175,87,160,27,130,122,219,22,82,80,179,158,234,145,126,121,37,114,136,92,205,83,73,29,40,174,166,177,182,169,159,101,117,241,212,61,59,161,74,168,93,17,127,150,214,236,64,68,153,33,48,11,233,51,9,141,190,137,31,42,201,99,49,119,12,66,111,227,108,107,239,50,203,…
Collagen	pos	8	69,205,126,224,164,143,178,106,68,102,161,2,139,206,154,176,22,66,159,42,11,134,221,189,150,28,105,7,241,230,137,141,228,210,213,77,218,203,93,214,116,78,12,118,74,107,233,5,31,195,184,169,55,44,29,170,201,217,72,82,18,111,86,131,160,128,145,149,226,10,25,222,101,239,108,15,48,13,95,215,4,122,156,163,43,238,124,127,6,212,1,33,190,98,173,146,192,40,92,24,179,225,130,236,38,157,240,26,113,125,62,14…
Collagen	pos	9	158,28,45,242,135,145,192,36,27,105,22,60,84,132,197,223,78,215,63,99,216,236,208,141,115,46,157,235,58,18,110,228,113,186,40,106,231,38,171,13,67,126,5,68,203,122,95,134,81,218,156,155,151,230,39,206,100,136,190,41,172,114,201,101,224,104,12,184,193,51,24,139,232,142,61,239,183,233,241,212,10,47,207,30,97,221,4,43,225,65,92,87,44,174,15,120,164,161,2,138,55,94,147,219,178,34,54,129,116,59,19,8,1…
Collagen	pos	10	96,85,172,141,196,235,28,162,15,46,59,179,32,234,42,81,145,173,186,241,55,190,51,207,63,101,11,45,210,188,180,115,137,111,224,29,113,192,48,165,74,124,203,164,16,75,86,94,44,100,77,206,22,208,222,50,181,68,72,62,148,90,88,193,13,159,169,176,2,205,114,202,67,214,71,21,19,60,216,0,112,14,57,194,83,198,146,117,228,5,182,110,230,52,121,25,233,136,204,163,61,99,215,30,151,58,6,120,73,220,201,195,31,24…
Collagen	pos	11	218,195,113,183,105,86,173,185,62,225,0,45,83,144,192,179,107,242,33,166,175,84,49,93,97,63,156,32,162,229,126,58,98,15,181,94,136,155,120,110,43,164,26,99,230,88,100,140,138,139,206,201,66,208,65,196,19,36,8,131,224,101,24,116,103,20,239,85,134,115,23,159,180,55,102,38,197,157,150,161,133,122,151,167,109,48,234,57,51,176,90,232,87,70,163,148,152,29,114,78,193,226,191,41,160,40,13,213,10,132,37,3…
Collagen	pos	12	226,36,141,69,229,22,238,16,200,131,78,121,97,237,207,154,183,197,94,18,79,56,184,70,137,55,84,147,205,235,155,126,116,75,149,96,99,29,227,65,194,129,111,178,46,3,44,74,213,132,242,223,228,168,158,107,91,68,140,113,11,49,146,175,58,6,189,139,203,5,133,233,54,63,32,169,206,170,130,114,4,72,239,17,240,135,83,166,73,182,37,52,198,191,172,108,216,190,27,60,77,12,122,212,152,127,159,120,26,128,118,177…
Collagen	pos	13	85,59,50,142,208,220,3,235,40,19,200,148,176,209,23,86,185,131,129,194,139,116,160,26,152,32,188,224,189,141,4,88,217,96,100,20,187,83,234,145,2,196,125,158,57,75,55,73,54,199,205,237,27,8,108,121,124,211,84,114,115,78,168,149,184,104,221,122,153,95,123,146,164,60,212,143,132,218,34,214,119,134,130,46,63,5,201,80,169,62,144,71,213,154,225,6,48,195,135,137,219,241,53,204,24,180,29,105,223,69,171,2…
Collagen	pos	14	103,5,136,58,128,36,111,130,72,179,70,150,74,108,132,187,199,193,157,90,22,39,89,45,169,234,125,133,223,113,92,24,145,162,180,156,32,34,49,55,126,63,76,67,59,123,139,226,184,210,186,215,102,20,6,198,31,33,119,134,120,201,62,17,9,144,172,51,2,168,52,188,167,164,25,173,66,53,83,140,159,115,153,241,1,232,104,60,37,135,206,177,57,141,190,185,138,96,142,174,94,23,160,221,192,124,15,222,212,64,28,11,75…
Collagen	pos	15	19,24,133,177,38,124,116,154,203,84,107,238,95,93,50,105,206,55,104,233,96,215,146,217,152,242,183,0,103,148,240,44,145,218,56,134,230,108,100,109,60,205,48,192,173,59,229,222,132,115,135,241,223,53,80,137,227,25,143,182,78,138,224,91,175,159,54,4,190,76,236,73,191,199,43,147,11,89,211,13,155,111,37,34,6,8,62,165,141,58,7,153,127,46,33,158,207,26,150,198,129,121,99,221,1,174,29,140,94,130,119,66,…
Collagen	pos	16	73,227,186,205,123,187,237,16,28,14,103,5,133,92,11,41,98,95,180,35,145,32,42,212,104,61,151,107,80,33,131,51,176,117,141,84,55,47,164,239,126,8,146,174,222,99,224,153,9,199,87,179,177,233,157,167,118,121,192,136,70,79,220,149,165,231,226,171,102,202,3,90,235,89,225,204,94,21,203,183,59,53,76,63,25,57,49,213,10,31,78,200,185,230,156,201,148,66,173,110,116,163,134,56,139,109,140,2,36,221,232,30,91…
Collagen	pos	17	123,197,198,44,59,85,19,204,87,29,148,138,236,62,157,104,124,12,206,155,191,83,28,186,72,81,100,167,179,145,68,129,27,181,207,173,8,34,187,224,163,84,151,120,57,21,146,14,242,188,13,226,92,233,169,30,11,35,144,174,171,164,135,5,24,235,63,175,193,195,172,4,225,7,210,77,110,33,89,168,6,69,178,36,107,40,160,42,154,31,49,16,71,56,105,117,196,23,182,126,183,128,150,82,78,58,177,41,65,208,118,96,103,13…
Collagen	pos	18	58,145,230,67,220,36,148,157,116,25,140,207,155,191,237,183,60,229,203,205,234,104,84,200,227,135,26,111,235,122,130,33,3,208,13,52,66,153,123,117,165,194,180,43,138,226,41,190,160,216,48,92,167,242,46,211,87,121,114,152,174,131,53,72,96,28,178,47,102,44,30,196,159,65,77,233,69,94,232,142,164,40,136,172,213,239,64,15,124,134,137,186,39,1,187,150,126,202,110,118,171,9,166,29,217,240,99,101,79,49,2…
Collagen	pos	19	160,27,131,78,205,135,38,164,105,66,201,33,121,171,9,203,64,2,94,147,127,75,35,22,133,233,88,46,61,112,240,125,211,142,81,141,44,32,204,230,113,5,155,167,21,26,143,41,157,209,227,195,57,67,185,76,14,156,175,187,130,36,181,83,237,80,144,116,229,106,200,59,42,73,215,146,136,212,182,71,79,100,45,137,95,31,102,16,82,228,99,189,48,84,154,192,232,186,7,114,37,150,159,132,54,47,6,219,151,178,56,169,235,…
Collagen	pos	20	114,242,240,209,96,195,23,31,132,77,97,92,205,43,207,140,113,213,15,174,7,40,56,2,122,137,198,171,169,22,95,46,232,89,126,52,155,33,42,20,62,200,69,17,119,120,100,146,21,112,58,135,230,178,186,187,72,74,143,49,80,81,84,38,129,127,226,36,192,229,162,30,94,124,65,19,8,59,163,179,106,53,123,175,75,189,147,165,121,142,219,130,191,76,201,218,221,225,107,108,166,78,235,224,98,144,190,183,6,133,145,196,…
Collagen	pos	21	62,8,180,129,35,89,77,147,144,32,37,217,60,79,0,56,209,185,138,36,181,212,200,153,75,230,204,187,85,127,38,87,94,130,152,103,158,182,109,240,108,203,42,172,50,4,54,90,165,76,163,48,3,191,140,171,148,111,12,93,146,10,68,7,167,5,161,231,80,49,27,174,189,53,232,70,190,211,238,215,78,92,15,155,156,213,24,59,73,57,196,69,236,99,124,19,149,207,162,72,6,55,197,141,206,29,218,51,17,228,121,188,20,154,195…
Collagen	pos	22	23,55,173,124,128,76,83,214,222,85,184,186,157,27,82,181,2,95,156,93,140,12,198,61,241,3,205,159,148,240,131,111,119,30,63,94,29,136,68,49,106,74,64,171,46,206,226,19,202,107,43,215,40,14,77,44,1,152,236,219,109,28,158,151,242,52,58,210,229,193,88,72,174,141,65,135,66,51,0,54,187,237,164,217,195,45,238,15,67,47,41,105,126,147,39,143,172,116,21,212,115,223,168,200,167,123,191,117,231,73,188,13,62,…
Collagen	pos	23	125,152,241,203,44,22,73,205,68,179,150,144,88,141,28,153,195,61,168,211,156,23,89,184,178,119,176,32,13,63,60,222,15,10,242,139,25,87,36,49,82,187,159,26,17,121,40,84,99,198,71,64,106,143,118,103,171,5,109,97,117,74,58,172,189,170,208,181,173,219,191,197,190,70,206,175,115,52,229,16,57,33,51,95,37,157,116,226,31,207,108,134,193,151,54,237,142,55,85,136,235,77,201,216,162,155,124,104,215,0,199,12…
Collagen	pos	24	67,1,6,56,239,217,72,89,52,198,116,171,176,83,61,212,47,48,134,29,160,161,62,2,159,16,147,118,125,103,40,224,203,210,39,143,71,81,110,204,197,166,78,182,22,226,228,60,112,25,68,126,221,41,220,93,184,132,3,186,231,54,75,50,122,201,32,113,120,139,219,115,58,87,63,140,168,172,96,223,88,106,222,127,21,30,196,94,123,236,66,233,18,15,74,234,19,64,181,156,53,38,199,163,141,4,137,90,191,23,154,136,114,70…
Collagen	pos	25	89,24,113,5,92,135,240,99,73,213,137,60,177,11,184,22,41,3,145,151,110,63,237,80,235,164,227,19,61,218,95,103,140,39,186,239,98,10,35,216,33,162,241,27,238,32,127,210,133,202,105,70,112,84,163,222,125,156,56,129,225,75,124,231,208,147,203,158,85,121,108,194,55,15,74,166,50,25,68,146,154,139,176,161,131,104,16,43,58,150,82,46,205,130,76,17,57,23,100,185,38,226,65,142,14,174,91,196,18,36,78,233,200…
Collagen	pos	26	93,160,71,219,14,100,237,0,148,184,169,173,66,19,190,74,30,149,198,238,152,223,111,228,51,224,240,189,205,131,222,29,104,183,179,106,133,54,221,201,64,241,39,120,52,36,123,102,212,137,6,135,57,82,42,200,78,194,103,204,130,56,118,196,34,11,45,208,53,175,164,97,108,210,89,117,155,113,86,8,96,33,207,23,182,10,126,136,139,203,16,234,188,7,5,44,20,59,18,226,70,114,202,132,211,230,21,49,220,129,13,167,…
Collagen	pos	27	155,210,239,222,148,20,81,72,229,129,30,31,60,202,9,181,157,131,6,194,13,187,93,144,208,207,32,238,2,83,82,242,147,126,80,7,118,162,39,46,106,137,221,98,64,132,227,176,65,49,73,205,174,89,184,3,165,140,48,215,26,164,18,116,237,52,103,42,24,233,225,8,119,70,17,134,58,186,110,37,104,142,41,71,51,109,206,203,200,180,99,63,139,171,77,219,100,185,86,153,29,172,91,76,149,209,161,95,170,5,111,50,179,12,…
Collagen	pos	28	77,108,196,9,135,26,92,68,241,110,80,64,74,85,111,235,47,225,120,16,211,57,140,128,162,21,207,70,186,87,121,59,174,208,179,75,106,232,231,13,126,109,176,138,27,7,118,60,54,242,89,71,175,40,236,154,157,136,83,219,53,122,127,32,95,159,147,29,56,153,10,163,86,139,167,184,11,55,33,72,234,117,228,230,43,133,12,183,237,216,195,30,91,17,31,238,193,134,218,6,206,37,24,197,239,114,49,65,161,155,0,181,201,…
Collagen	pos	29	108,235,53,115,1,175,114,173,87,118,201,199,65,7,117,46,218,183,42,3,237,33,31,217,14,122,61,134,185,70,130,241,55,127,222,64,208,32,187,67,58,49,27,210,180,147,68,17,5,59,209,80,12,171,73,63,101,220,153,97,177,120,145,71,138,168,23,223,78,140,84,94,146,19,160,4,240,21,205,98,40,112,231,13,82,47,149,227,234,172,36,10,50,157,11,198,24,86,95,197,215,105,161,232,133,75,110,25,150,136,162,166,181,93,…
Collagen	pos	30	14,69,175,240,115,142,146,137,126,208,2,17,174,155,72,99,170,136,62,45,130,100,111,87,217,6,184,79,225,191,46,185,141,180,113,139,188,48,166,90,16,151,61,8,77,68,138,213,108,167,1,91,20,21,110,53,158,23,88,29,219,226,123,37,82,236,224,135,32,215,122,177,233,154,118,120,73,30,43,140,147,109,31,96,56,42,66,117,164,228,119,148,159,133,84,89,193,60,234,28,182,101,93,12,71,106,103,162,51,183,78,229,16…
Collagen	pos	31	27,18,69,141,206,135,184,93,148,94,63,241,223,102,21,84,103,88,67,8,228,147,2,160,172,34,214,159,91,105,174,197,217,31,164,55,99,61,168,111,142,202,191,86,26,192,129,239,74,25,171,149,47,235,24,37,182,6,155,130,196,237,175,28,238,11,75,157,161,121,92,207,132,77,169,109,153,46,199,45,85,9,231,95,81,116,167,143,146,226,133,51,104,181,219,137,59,5,189,76,166,1,52,128,23,44,215,138,126,53,119,110,180…
Collagen	pos	32	180,132,10,36,114,34,97,139,17,88,101,205,207,236,102,22,99,193,165,204,96,39,69,30,37,176,48,3,25,127,76,91,81,98,63,153,212,80,146,93,134,62,52,49,111,15,35,66,38,229,163,44,115,192,158,24,51,50,84,32,108,184,2,223,206,6,195,55,209,83,140,190,106,110,47,130,155,29,123,220,107,226,218,150,5,9,225,160,152,177,121,40,227,145,58,60,8,104,90,179,133,198,20,70,232,186,189,219,136,72,4,144,124,103,71,…
Collagen	pos	33	133,202,165,187,43,162,160,106,42,170,19,127,135,44,76,60,137,50,232,222,92,140,12,184,118,242,122,221,113,183,9,192,161,190,82,112,27,101,46,200,28,224,59,55,23,241,57,208,67,203,39,196,49,174,98,48,95,231,83,236,85,17,128,226,22,24,31,240,132,3,97,20,18,179,144,4,77,171,34,87,223,78,62,124,218,69,156,164,0,54,108,53,89,167,102,88,141,145,212,63,163,172,94,26,159,177,225,111,157,30,143,64,10,201…
Collagen	pos	34	125,3,17,203,143,50,188,29,154,131,99,20,102,229,26,39,113,213,56,153,33,171,230,207,135,115,2,191,100,27,148,108,211,175,112,225,185,114,223,38,52,66,35,140,196,192,45,96,7,74,121,30,194,173,81,155,62,22,67,172,25,174,87,224,219,228,6,68,165,42,19,101,78,147,138,142,40,180,198,58,217,177,141,31,127,49,89,159,104,97,57,201,71,21,4,63,119,46,123,182,145,220,129,86,139,32,91,18,12,124,158,106,16,18…
Collagen	pos	35	169,128,125,78,198,237,17,120,242,92,151,95,201,55,19,236,58,212,210,102,23,195,51,192,43,103,112,233,74,15,161,75,47,200,162,36,59,166,105,211,209,229,106,131,115,159,99,81,180,122,13,215,68,18,48,177,111,155,188,220,8,90,186,205,116,184,225,60,129,52,38,70,24,231,108,153,134,136,30,85,132,224,39,148,163,226,62,82,238,189,174,219,76,138,41,144,46,239,49,145,83,96,31,140,175,114,193,57,104,172,21…
Collagen	pos	36	152,211,167,193,138,84,131,93,142,223,38,113,143,79,24,92,221,77,9,30,174,39,177,176,164,149,99,82,56,163,147,212,199,136,45,232,1,78,158,157,218,241,203,116,196,183,214,228,210,130,54,73,71,191,171,102,55,75,195,224,112,108,180,230,236,96,170,189,122,62,28,87,51,101,206,151,106,61,194,209,169,215,153,8,57,111,200,165,179,53,19,42,27,239,70,207,29,156,31,17,161,100,103,141,135,46,2,32,35,89,120,2…
Collagen	pos	37	61,55,220,136,114,22,242,37,180,115,228,185,144,202,224,153,183,31,4,25,158,43,11,76,94,57,187,160,23,127,92,109,182,200,86,179,52,236,87,30,66,124,215,222,197,175,112,230,140,141,210,219,9,59,97,174,181,47,155,227,20,42,75,53,35,21,203,192,238,196,68,44,195,107,201,6,3,103,171,78,159,99,184,237,213,188,138,54,223,148,111,46,189,90,71,49,221,206,217,17,198,104,129,16,56,208,163,83,229,199,157,82,…
Collagen	pos	38	168,110,159,175,36,137,173,43,118,42,6,185,152,108,85,114,76,163,8,21,77,172,63,142,160,151,99,84,183,71,67,240,205,187,157,48,51,18,34,213,141,120,87,23,169,198,212,35,65,223,69,181,230,78,149,40,39,113,4,27,210,3,144,227,178,226,53,135,12,214,128,75,161,61,102,25,225,147,28,72,186,184,171,241,131,158,218,150,237,94,32,60,44,200,162,174,193,41,179,98,22,81,90,129,180,33,231,112,146,80,97,104,220…
Collagen	pos	39	116,64,182,141,90,210,100,215,0,225,27,76,88,132,114,79,97,195,104,161,34,124,145,192,218,211,231,56,58,3,42,118,102,26,201,96,59,234,144,177,108,112,127,73,160,111,35,51,33,203,194,217,156,74,180,179,67,125,54,2,84,1,55,173,72,216,155,150,7,240,223,172,181,228,15,75,135,143,204,174,199,206,158,62,47,95,133,80,93,113,129,22,24,11,107,43,198,131,53,166,10,183,61,147,106,185,232,8,31,162,138,20,214…
Collagen	pos	40	58,210,21,59,28,119,94,77,13,166,56,65,71,70,213,144,122,167,154,99,142,45,131,221,200,187,2,132,100,43,231,23,242,108,12,74,44,115,136,64,209,35,178,41,55,36,50,62,190,96,161,205,84,16,34,38,10,147,72,92,229,198,149,19,75,230,8,139,6,130,31,204,80,172,39,98,14,194,181,33,234,179,177,81,90,153,137,192,233,165,157,159,102,169,42,114,208,3,24,79,93,135,175,123,199,241,143,224,150,151,17,222,188,0,5…
Collagen	pos	41	70,239,25,181,24,104,86,149,93,127,55,78,197,73,144,224,2,69,159,21,114,172,102,121,117,209,59,176,155,113,152,60,215,44,49,14,11,17,85,168,179,103,170,57,31,94,32,238,177,137,216,33,201,39,88,65,109,158,184,153,115,223,4,37,35,205,107,63,19,202,217,18,79,89,242,200,156,145,98,175,123,48,130,56,171,74,166,61,10,12,53,214,226,194,0,8,3,72,99,6,188,147,87,64,40,1,241,234,157,203,118,154,210,106,46,…
Collagen	pos	42	61,16,205,140,92,176,73,17,77,101,200,146,238,96,4,199,207,158,9,215,49,83,104,94,100,136,217,5,165,162,70,234,142,204,64,33,119,60,53,184,192,58,181,189,167,54,13,35,212,202,56,145,213,7,237,171,40,152,141,105,95,57,68,218,163,170,153,148,144,109,122,46,28,63,155,3,112,216,241,203,206,114,193,166,229,37,174,25,38,173,99,10,120,1,20,221,98,78,123,186,185,74,127,121,19,86,43,80,36,222,102,93,75,22…
Collagen	pos	43	85,157,93,229,134,36,89,128,72,163,241,127,231,77,200,188,233,198,171,75,234,203,65,54,86,95,9,81,131,106,44,212,116,122,46,126,146,152,232,70,196,129,184,39,45,78,40,103,35,174,192,68,215,216,189,20,124,230,195,165,151,226,206,142,173,105,83,136,145,160,71,119,47,228,164,61,99,223,30,140,168,159,23,139,236,218,88,64,14,144,180,22,50,17,33,58,73,193,221,108,21,74,170,80,69,141,67,53,55,63,220,132…
Collagen	pos	44	212,168,193,223,219,172,175,236,145,89,162,160,24,49,90,66,177,127,182,112,118,92,126,6,100,48,122,192,209,204,150,180,1,61,84,45,141,123,80,2,198,72,20,184,146,239,142,241,132,38,37,147,144,5,111,191,95,29,200,106,140,215,53,151,187,120,77,55,119,94,62,152,164,58,214,229,125,186,21,133,176,194,210,114,227,82,211,63,34,235,167,135,169,242,173,47,203,107,121,163,43,196,85,231,71,165,81,35,166,224,…
Collagen	pos	45	119,11,44,41,204,176,220,147,89,107,113,140,68,178,27,40,51,58,201,17,199,116,232,21,83,7,142,16,149,228,198,103,98,45,173,123,129,81,102,50,75,135,9,175,37,160,146,235,169,211,165,157,120,164,13,39,134,70,100,127,203,226,124,8,138,234,19,132,216,184,36,168,182,23,214,163,155,241,148,141,230,1,12,162,30,106,130,25,180,197,121,166,99,205,239,208,115,77,53,79,221,118,233,15,84,109,136,191,186,2,224…
Collagen	pos	46	187,90,155,55,54,168,198,142,72,129,35,144,102,231,221,22,224,26,52,32,139,46,27,87,182,108,124,14,204,137,134,38,59,28,121,195,193,136,152,163,218,135,30,20,19,24,175,236,229,78,40,83,219,33,192,116,1,12,181,200,145,241,117,234,203,232,164,147,82,115,179,211,10,157,6,194,44,43,208,196,210,235,188,77,69,41,186,207,34,159,89,228,66,209,70,16,230,156,73,106,64,7,85,132,36,25,166,126,190,212,205,42,…
Collagen	pos	47	154,69,146,108,113,59,80,195,186,52,161,148,143,56,209,203,2,215,27,238,116,79,204,130,37,160,184,136,219,144,142,163,131,216,6,10,110,236,33,141,46,191,96,126,200,65,232,85,189,170,174,112,74,101,36,145,172,199,30,222,95,38,171,104,239,217,97,180,137,81,233,223,201,84,20,78,44,128,71,40,155,82,68,35,111,166,25,73,88,90,196,192,62,15,24,164,150,159,87,72,7,1,197,182,123,230,93,9,169,77,89,60,218,…
Collagen	pos	48	9,76,185,83,140,156,65,55,60,86,139,56,49,32,152,138,47,43,202,232,84,200,208,8,67,13,221,30,213,233,37,228,136,81,1,109,100,164,46,16,176,97,26,88,131,89,230,52,103,0,38,121,48,174,191,196,236,72,173,62,5,78,106,222,107,197,111,205,14,210,155,117,101,172,127,93,151,143,193,239,157,179,34,36,240,114,199,15,225,58,235,125,115,118,238,189,215,124,129,33,165,134,190,63,112,170,150,162,146,44,80,70,1…
Collagen	pos	49	171,97,99,74,139,37,3,135,71,223,101,8,242,16,45,85,190,103,27,39,175,76,127,105,61,151,183,155,126,72,214,143,52,128,220,43,82,81,238,203,172,230,153,218,234,2,158,181,14,192,162,50,55,157,96,236,54,1,29,80,198,185,239,231,47,93,147,30,205,113,69,194,107,145,125,73,17,118,70,197,40,195,34,208,180,35,38,182,84,15,174,163,49,179,199,75,191,217,150,142,202,134,90,111,67,170,228,161,233,121,42,227,2…
Collagen	pos	50	44,207,137,131,90,6,79,165,60,89,224,66,124,57,16,191,159,59,54,12,84,236,208,212,91,55,168,97,31,56,179,85,61,94,192,145,150,41,235,87,106,184,164,134,143,77,219,93,86,239,189,148,153,78,116,133,27,24,194,161,82,185,101,5,232,196,103,221,7,182,118,178,51,36,222,46,14,99,29,11,114,100,152,240,173,102,35,130,186,125,74,80,109,10,233,214,18,26,48,187,171,72,126,112,40,129,69,215,213,123,4,104,190,1…
Collagen	pos	51	188,240,135,114,21,128,31,101,80,64,38,232,10,2,52,186,171,195,152,108,28,8,39,222,78,61,42,76,191,4,79,220,37,1,126,183,140,106,156,143,235,13,27,95,197,83,81,154,53,29,133,65,14,68,124,40,9,109,62,25,145,36,32,147,230,66,63,89,226,20,199,73,146,184,205,209,189,19,35,234,153,170,12,111,148,54,157,47,138,217,96,51,57,71,30,55,196,94,33,239,201,88,229,241,141,43,159,176,165,213,194,85,75,218,192,2…
Collagen	pos	52	145,117,80,165,5,8,32,241,219,78,93,7,61,81,77,154,139,57,167,190,56,237,30,15,113,83,242,50,28,67,55,186,53,99,72,79,151,14,153,36,51,157,202,16,150,108,198,205,11,168,152,44,225,130,179,101,94,58,25,141,31,159,240,119,100,60,129,146,115,2,33,136,109,200,170,220,162,135,160,96,91,173,193,203,84,42,233,18,185,110,231,9,74,3,22,142,223,54,69,65,112,92,234,13,191,29,59,89,102,103,68,125,184,176,228…
Collagen	pos	53	132,222,80,189,96,45,86,89,192,5,235,23,125,154,53,228,18,194,50,73,111,27,219,126,117,25,94,46,41,90,157,197,8,47,30,40,70,39,209,43,142,172,231,181,139,169,191,65,34,91,107,218,1,183,178,179,115,119,195,26,17,153,105,188,77,28,120,203,229,171,151,66,135,84,57,207,11,88,208,24,69,193,205,152,201,240,138,186,238,221,6,225,95,129,233,202,212,68,22,12,118,54,190,3,137,160,177,71,213,98,241,227,187,…
Collagen	pos	54	12,16,9,82,137,172,5,114,181,187,107,162,40,14,92,185,128,146,134,223,201,74,183,18,140,221,112,203,51,1,120,69,97,166,142,220,68,119,29,98,110,47,28,155,212,230,93,96,216,94,27,55,218,2,106,21,198,108,8,48,115,105,87,131,129,207,50,170,104,234,205,56,122,41,109,235,42,116,132,163,173,159,76,178,176,186,136,164,211,57,54,26,49,4,204,38,52,79,73,61,190,202,44,242,78,17,194,151,168,36,91,19,77,81,2…
Collagen	pos	55	173,233,178,131,174,139,116,71,157,113,187,222,52,38,65,59,215,67,54,190,224,55,45,72,5,194,179,234,145,28,104,100,200,60,184,70,238,33,163,78,91,0,140,208,127,49,237,1,41,109,20,126,218,229,114,79,181,189,166,73,198,56,77,136,188,46,209,27,160,121,123,214,191,147,32,31,226,81,148,36,142,199,74,207,150,219,84,196,83,183,90,221,47,239,50,158,202,2,159,225,167,141,170,128,211,223,15,9,154,19,124,21…
Collagen	pos	56	233,114,184,17,176,111,218,229,165,38,122,143,187,108,32,185,183,236,213,196,90,102,204,150,106,225,203,53,94,210,149,238,191,4,126,110,56,91,76,49,186,139,189,194,181,104,113,123,97,13,231,50,156,69,128,211,129,107,167,24,209,119,216,169,82,172,190,136,41,101,198,121,131,207,223,146,96,20,31,132,51,116,160,46,208,34,179,86,235,224,93,43,89,54,159,98,237,228,221,206,195,6,127,141,166,197,64,134,2…
Collagen	pos	57	22,43,7,106,49,87,102,231,122,76,164,65,121,34,169,160,54,81,218,133,131,179,197,228,163,191,167,119,135,238,209,64,180,221,92,8,171,91,222,143,85,37,157,52,59,88,207,44,149,214,223,115,144,70,141,63,72,184,95,62,161,82,188,230,42,24,31,58,117,104,170,120,110,113,32,194,176,227,125,140,13,66,12,4,201,172,153,96,41,154,97,84,46,89,241,229,200,183,28,237,61,17,159,25,53,205,9,112,195,192,242,39,55,…
Collagen	pos	58	199,21,187,137,179,92,150,59,74,135,148,83,128,209,164,221,119,229,28,118,196,11,55,228,4,171,47,39,22,167,138,235,129,142,57,189,197,168,194,95,211,35,79,143,65,96,64,115,0,240,88,51,67,126,205,183,173,151,16,160,170,227,125,56,134,162,123,80,220,31,15,29,107,112,116,222,163,49,109,202,207,181,184,32,63,139,191,169,98,61,34,18,206,73,241,84,146,198,208,38,132,8,68,161,145,105,215,218,41,10,144,1…
Collagen	pos	59	183,52,50,84,148,143,142,210,20,85,103,122,193,126,106,118,205,38,95,242,60,92,144,65,141,51,145,189,213,130,166,43,41,44,180,172,175,101,168,1,140,0,27,64,24,96,72,206,151,159,207,91,63,53,25,174,178,150,82,5,70,69,158,97,30,3,214,89,98,231,194,232,234,66,241,136,128,165,177,7,26,161,181,169,107,233,116,228,111,8,222,78,113,235,86,209,4,49,117,42,34,160,203,138,187,79,185,236,154,237,40,77,87,17…
Collagen	pos	60	192,102,105,93,212,211,167,11,207,154,17,1,3,34,73,99,20,195,225,125,110,136,122,183,19,126,189,165,106,0,129,60,157,76,58,219,65,182,176,184,55,45,84,146,147,213,224,52,109,181,233,205,163,53,235,59,29,118,28,230,12,77,155,88,194,33,197,68,4,232,216,168,201,196,46,204,242,119,158,83,199,218,143,74,23,231,44,87,81,5,90,150,15,206,54,241,50,166,228,57,152,9,85,24,14,107,173,159,190,75,202,116,198,…
Collagen	pos	61	240,219,111,199,242,141,139,174,224,132,161,208,99,90,67,97,28,185,61,128,148,153,53,117,231,15,235,232,106,159,66,18,164,115,204,0,193,29,166,216,49,229,116,157,83,163,2,123,177,23,108,197,74,109,41,191,119,189,32,35,4,188,52,158,40,100,207,43,237,110,215,134,190,27,135,55,192,5,140,212,65,146,75,155,230,222,114,54,225,57,173,59,145,182,121,10,46,147,38,11,150,92,227,9,131,26,195,126,71,169,64,2…
Collagen	pos	62	228,192,39,21,69,13,139,76,182,130,220,98,227,156,234,184,120,212,43,205,157,50,34,30,2,183,37,105,68,52,159,207,226,167,218,27,199,57,213,35,18,171,101,115,158,14,106,16,33,62,186,118,221,179,70,141,197,54,100,112,31,138,46,4,44,55,133,173,56,60,11,225,86,180,238,196,195,217,181,242,90,19,48,185,155,20,229,223,22,219,29,193,161,206,84,149,99,6,87,231,66,190,83,111,12,160,89,108,232,64,77,53,140,…
Collagen	pos	63	184,204,172,76,227,44,141,101,30,239,106,229,171,36,71,5,17,115,42,242,165,109,64,85,138,207,210,100,217,53,135,190,34,19,133,8,104,102,74,13,51,203,131,105,151,162,6,84,94,48,146,122,143,92,29,164,150,224,161,145,159,136,139,86,38,234,96,163,31,50,81,45,177,14,98,148,12,63,152,40,178,186,118,16,69,107,132,185,99,120,114,15,3,93,22,233,46,121,155,218,195,223,58,0,2,110,181,117,241,175,35,166,125,…
Collagen	pos	64	131,162,180,201,169,33,36,133,232,114,57,45,6,49,182,24,123,132,154,74,28,236,35,217,87,55,143,230,48,235,65,159,106,178,227,170,190,110,61,30,16,228,138,25,5,142,83,191,171,124,152,185,97,22,100,90,13,14,136,140,94,86,208,40,72,176,66,177,195,4,11,82,233,42,168,192,238,75,64,175,104,128,153,109,8,134,184,44,80,1,116,118,38,113,26,98,129,210,39,147,120,242,146,78,189,92,99,117,222,231,54,20,179,1…
Collagen	pos	65	70,111,26,216,150,177,212,27,144,73,128,219,232,49,1,43,20,96,93,185,103,115,171,109,210,21,8,161,215,55,79,205,112,113,225,11,127,234,117,181,147,176,59,18,47,154,168,191,135,200,48,0,139,153,31,129,13,218,46,137,189,44,132,165,42,114,82,224,231,236,136,182,119,39,183,118,34,146,77,97,75,100,162,207,201,186,172,199,166,140,228,155,30,242,106,14,209,237,130,88,203,54,170,178,152,99,122,175,36,40,…
Collagen	pos	66	201,125,120,15,138,189,98,157,143,136,169,155,119,187,204,45,32,159,206,65,174,170,93,51,85,31,76,139,41,9,42,135,192,194,63,55,33,29,134,166,199,234,209,158,211,178,175,191,30,148,231,197,242,114,165,149,164,208,88,222,224,94,215,50,179,66,52,12,118,227,188,144,182,124,172,60,186,131,68,145,223,90,239,217,19,123,39,183,219,207,127,147,36,141,11,184,38,153,105,77,79,95,20,100,7,126,6,218,8,21,221…
Collagen	pos	67	102,194,108,187,135,210,112,237,122,14,66,158,26,170,214,120,159,1,195,217,146,103,151,232,49,133,228,238,55,219,134,235,46,168,20,37,53,212,61,138,39,196,38,113,77,84,202,142,67,193,205,85,154,190,226,181,199,50,44,207,41,104,82,160,211,216,204,105,18,16,209,189,198,144,43,63,188,213,141,218,29,215,152,98,229,136,92,125,86,51,164,101,123,179,70,79,227,6,48,156,185,201,25,145,52,36,95,109,132,33,…
Collagen	pos	68	32,223,213,241,195,18,20,76,170,221,227,72,192,94,70,92,115,186,149,130,137,7,43,202,160,128,225,123,108,129,75,127,210,198,86,64,154,111,88,84,140,31,98,135,16,147,132,83,15,50,110,36,107,161,25,233,38,47,122,238,99,157,173,106,37,62,54,22,89,42,220,232,214,146,185,174,12,205,171,116,156,138,103,153,169,34,125,204,97,162,229,55,61,208,215,222,133,234,164,41,29,112,200,117,63,230,26,85,91,196,13,…
Collagen	pos	69	199,80,230,113,140,33,228,182,29,177,30,240,126,208,135,198,218,94,231,86,57,78,91,87,164,107,232,237,56,110,167,43,54,38,185,133,169,95,170,24,207,181,36,26,8,146,35,165,217,88,191,28,11,150,234,125,229,75,143,64,52,112,27,13,190,235,223,3,108,46,69,47,71,213,203,77,65,74,210,109,154,82,19,48,188,18,183,44,214,156,76,192,89,99,221,2,22,153,97,189,197,166,144,142,141,59,151,9,200,172,116,100,115,…
Collagen	pos	70	35,33,168,207,204,153,215,193,241,197,97,83,69,142,89,91,128,160,66,121,182,71,56,146,171,151,162,20,195,107,38,210,184,227,229,98,10,196,130,137,37,164,82,77,75,49,203,28,213,9,114,115,152,165,228,187,163,143,192,175,235,14,72,144,170,108,148,65,112,178,4,27,8,11,30,174,92,31,198,42,158,41,0,26,16,147,225,60,58,172,123,209,183,232,190,199,226,68,53,218,129,21,200,55,177,202,154,17,103,70,7,50,10…
Collagen	pos	71	116,78,130,60,54,229,198,168,187,239,48,77,163,0,136,83,131,139,79,223,181,177,185,5,96,233,6,237,102,138,147,234,160,95,238,158,33,145,225,133,43,209,170,137,231,149,92,127,194,122,216,112,75,9,35,1,207,45,93,72,200,143,232,105,167,52,212,171,152,220,120,193,119,111,161,157,81,51,64,236,129,41,213,165,42,12,55,205,74,156,39,62,34,169,121,65,150,73,230,144,91,186,29,235,24,128,118,206,36,208,101,…
Collagen	pos	72	108,35,22,60,13,97,29,213,120,40,107,198,240,95,105,16,43,94,104,125,115,123,170,158,62,230,24,38,150,214,63,70,64,25,155,53,143,193,26,176,216,211,146,238,174,71,181,222,0,142,15,218,225,200,84,86,110,153,191,128,2,207,227,23,45,92,31,50,173,184,241,8,118,160,18,9,69,90,183,219,140,235,234,75,167,171,149,179,129,48,152,1,157,57,224,47,101,54,20,30,42,28,226,72,208,220,175,141,83,78,7,91,56,164,1…
Collagen	pos	73	39,90,2,74,98,30,220,189,8,164,56,80,102,214,44,3,223,115,119,116,158,206,69,34,157,236,216,5,117,169,154,26,210,201,196,9,100,108,16,48,185,151,195,81,180,112,167,240,71,231,228,83,7,217,165,226,123,215,162,6,96,4,87,139,77,181,175,73,31,103,142,241,182,225,67,141,239,130,57,42,135,211,89,22,148,86,145,68,193,36,92,230,50,170,41,218,168,140,224,233,126,212,28,222,10,46,234,121,106,137,72,134,242…
Collagen	pos	74	224,209,43,182,176,207,93,220,105,141,8,145,115,37,184,160,139,96,20,230,228,235,32,26,3,125,22,94,236,131,86,214,157,142,113,132,7,29,242,167,144,171,44,122,106,56,189,148,219,231,27,134,185,169,100,190,129,124,195,162,206,116,193,14,107,21,143,25,150,87,211,5,173,67,175,200,172,215,52,136,126,181,76,201,192,59,222,12,71,140,174,88,41,213,241,103,111,1,63,70,154,221,97,33,49,212,109,135,163,53,1…
Collagen	pos	75	16,73,208,177,107,141,93,118,74,180,87,182,116,190,22,117,232,168,221,84,70,85,114,48,72,51,203,101,228,143,154,194,103,224,181,39,95,4,205,113,200,236,122,150,63,86,124,76,189,115,138,14,192,159,134,123,156,7,163,20,53,82,2,88,8,109,176,71,157,56,199,80,198,135,212,11,204,62,227,3,104,19,130,231,17,52,13,173,148,223,77,131,142,31,174,110,237,83,65,42,125,44,40,128,216,60,120,211,196,55,206,210,1…
Collagen	pos	76	187,221,141,167,154,239,126,128,216,25,63,116,61,197,18,195,46,131,218,119,152,189,19,101,42,241,0,3,242,106,56,113,120,160,8,69,190,156,204,193,33,225,226,169,72,21,87,97,110,191,174,123,237,159,198,171,114,150,207,188,139,102,44,6,54,30,9,157,177,217,85,170,14,7,55,222,158,26,22,240,93,84,37,99,227,15,66,183,153,75,11,70,127,64,137,135,178,82,81,86,203,23,122,39,179,161,12,173,104,34,57,24,208,…
Collagen	pos	77	166,13,111,36,88,136,47,92,90,213,184,16,214,70,34,179,129,44,157,128,37,212,85,28,130,22,154,113,11,239,67,108,83,1,238,0,211,52,209,175,41,31,242,168,199,3,228,237,10,20,198,114,18,91,96,207,21,74,8,221,68,176,24,219,185,58,155,142,61,126,159,93,188,151,84,236,226,59,23,210,26,215,224,109,107,208,17,137,206,73,216,86,4,12,14,127,143,194,117,99,29,118,205,40,79,229,124,105,138,102,104,32,171,178…
Collagen	pos	78	117,27,206,202,0,94,29,173,148,147,105,150,119,35,88,197,168,6,124,156,63,154,58,140,46,203,169,19,182,141,235,170,136,28,76,120,7,208,134,211,65,114,151,99,59,200,72,130,217,196,145,214,80,15,109,13,31,149,142,199,213,183,121,61,234,25,198,1,238,10,12,56,66,68,229,158,69,5,23,9,174,205,181,111,40,60,207,42,241,231,71,191,34,122,167,139,190,165,157,84,43,226,221,75,85,146,115,36,21,91,180,73,137,…
Collagen	pos	79	58,36,160,128,71,67,34,109,193,136,63,115,65,215,135,46,6,96,166,57,48,154,163,219,230,200,237,174,39,2,41,82,171,119,172,117,112,62,94,196,181,187,116,95,76,3,66,233,0,97,241,114,227,167,38,10,199,132,217,44,40,148,101,133,61,30,45,242,17,93,222,168,203,64,235,59,113,8,78,157,221,54,220,225,139,75,156,191,26,14,206,211,165,142,19,12,127,169,197,213,188,183,204,89,121,55,13,205,1,90,232,73,31,182…
Collagen	pos	80	217,225,74,160,23,11,105,184,61,41,98,196,108,127,214,207,35,209,50,16,6,55,32,63,133,185,12,204,82,125,58,211,83,67,9,79,84,227,18,119,21,169,177,163,131,31,158,200,198,175,138,38,220,128,54,25,168,148,197,226,103,76,145,107,230,59,45,33,92,135,165,112,71,13,48,109,236,22,238,57,159,2,88,234,144,10,182,136,114,170,56,166,162,187,42,222,100,219,91,216,202,95,161,34,218,221,81,26,203,152,68,233,18…
Collagen	pos	81	76,184,219,132,161,167,80,47,214,217,18,122,230,239,32,98,91,163,168,147,71,153,182,111,148,108,139,96,101,50,2,48,77,204,89,78,202,223,133,194,72,169,64,95,231,67,213,197,229,209,236,88,12,135,17,238,138,73,215,115,93,94,21,193,178,39,181,172,109,100,192,210,165,107,120,28,186,191,1,56,155,183,149,185,171,112,234,240,114,237,105,206,222,143,113,19,157,58,227,43,136,159,211,173,187,65,203,226,44,…
Collagen	pos	82	54,18,71,207,164,57,2,141,50,229,4,68,198,136,208,216,204,143,36,60,213,157,203,140,177,98,181,199,25,233,150,121,38,0,9,171,53,33,104,126,44,170,241,37,167,67,31,23,206,166,173,165,219,154,186,74,134,162,13,113,22,75,149,153,116,228,144,180,79,217,238,1,156,193,158,234,77,196,139,19,110,16,103,190,81,62,6,101,211,108,152,188,43,142,201,64,107,82,109,225,90,8,119,127,118,230,95,138,235,222,128,22…
Collagen	pos	83	61,65,56,230,92,46,8,72,229,188,158,70,222,100,11,130,223,78,209,58,154,103,83,205,71,240,9,16,125,102,172,85,28,221,89,67,174,196,227,119,37,17,127,159,10,234,135,91,226,143,183,69,166,27,220,182,185,170,114,181,20,167,176,120,204,144,19,133,48,4,153,142,117,184,88,98,203,34,94,107,41,80,50,74,211,90,194,112,1,140,123,173,146,42,82,236,35,169,208,163,200,122,191,193,134,241,105,235,64,57,53,207,…
Collagen	pos	84	191,40,33,225,42,53,196,39,98,217,211,59,214,74,143,68,94,48,178,107,155,13,119,224,30,199,229,176,34,12,6,9,187,79,167,185,146,202,14,0,80,37,113,32,109,148,135,188,17,138,150,26,93,35,219,162,172,88,203,7,76,57,66,163,226,144,221,158,11,114,149,103,171,230,152,160,159,100,23,174,70,182,212,232,141,218,111,41,193,136,81,22,127,206,50,83,24,55,44,179,170,208,99,61,165,3,102,181,60,200,166,205,91,…
Collagen	pos	85	239,152,11,8,92,232,130,7,54,140,163,149,75,135,224,45,172,171,47,126,167,9,219,62,113,222,39,110,146,98,86,0,158,13,241,144,29,223,134,119,44,190,170,66,26,169,27,15,192,50,123,71,56,90,229,111,114,207,175,51,22,233,184,218,52,214,95,103,5,89,16,60,6,38,155,151,162,4,159,153,142,156,150,137,228,226,48,97,85,59,12,188,242,67,32,117,93,70,174,63,88,68,212,217,141,202,238,128,194,157,74,195,179,203…
Collagen	pos	86	164,82,33,231,45,96,102,215,17,77,112,220,108,189,44,177,31,22,76,84,163,130,198,239,66,16,92,111,25,8,5,200,176,122,40,218,107,120,184,167,233,136,207,153,214,173,69,232,104,157,226,161,222,148,68,140,159,90,100,170,162,27,134,85,78,18,101,79,126,70,135,149,175,39,238,132,43,211,88,4,20,51,139,9,209,154,138,186,49,219,156,147,117,227,217,230,98,19,65,71,63,23,32,160,35,81,199,72,113,195,205,3,21…
Collagen	pos	87	185,128,127,39,220,141,16,12,204,213,95,56,154,194,37,21,75,82,138,41,8,187,88,217,158,101,49,153,228,96,219,1,57,166,111,218,211,179,201,114,130,35,193,121,164,29,165,189,36,161,17,147,18,93,199,13,168,91,232,38,11,240,90,80,196,109,118,120,149,195,98,4,24,227,19,226,238,159,73,177,108,202,174,200,183,63,32,25,70,236,137,78,44,122,145,198,113,65,152,60,48,191,52,190,47,2,97,40,221,106,27,151,77,…
Collagen	pos	88	35,129,230,155,74,4,107,233,137,181,126,71,225,72,141,204,80,49,20,222,15,150,39,61,161,221,156,117,236,202,69,58,99,34,102,9,115,29,212,196,241,89,177,52,134,138,88,143,112,187,240,130,85,103,56,167,94,63,46,242,55,146,76,109,119,166,54,238,128,26,104,178,125,160,209,184,47,239,44,162,60,153,66,175,122,64,38,27,186,215,197,73,229,48,189,154,14,152,12,5,111,97,68,6,237,207,33,78,169,10,108,62,183…
Collagen	pos	89	3,112,162,98,192,60,81,7,220,8,194,126,4,95,45,114,101,239,196,102,61,18,166,181,19,69,31,55,54,26,142,72,106,199,75,150,13,15,130,157,97,222,210,135,115,6,21,120,221,104,122,32,188,108,82,183,217,33,186,197,65,227,173,84,189,83,191,110,73,163,128,138,25,68,179,228,133,193,219,38,182,145,241,180,158,77,240,174,143,66,119,50,14,113,74,80,127,235,207,232,170,5,237,190,139,147,121,153,208,47,211,230…
Collagen	pos	90	203,193,4,52,135,113,181,223,98,88,230,107,39,129,167,69,49,108,75,86,24,21,1,177,215,219,30,161,120,184,16,146,228,15,2,239,149,17,10,144,65,201,25,109,5,196,148,217,128,6,41,123,80,105,71,163,111,139,131,63,127,102,191,36,85,164,122,22,60,126,125,106,61,189,134,160,168,93,235,156,133,241,132,225,236,79,165,208,171,33,216,48,138,20,174,23,232,151,137,238,206,38,40,54,220,178,119,176,32,207,204,1…
Collagen	pos	91	43,184,140,21,229,0,85,223,7,20,100,32,222,64,188,156,194,219,109,34,105,73,78,158,29,137,101,204,155,30,90,33,99,52,126,152,19,214,16,87,133,211,128,131,228,205,201,62,129,8,115,77,113,209,224,125,199,202,26,190,193,234,121,37,23,3,191,178,9,116,135,50,181,218,25,173,237,35,11,114,28,169,91,177,230,86,47,159,106,94,45,18,93,187,2,189,27,22,95,185,13,132,103,197,153,42,227,147,208,182,83,145,179,…
Collagen	pos	92	218,109,161,184,41,222,140,187,215,212,23,43,103,213,185,121,134,92,3,155,239,27,34,147,35,110,25,220,229,49,123,111,37,132,119,164,12,126,183,82,230,80,201,149,173,47,120,46,94,116,89,225,6,24,101,206,232,191,159,115,50,237,33,192,236,59,154,124,224,107,158,102,87,219,214,238,56,32,142,62,0,242,235,78,151,1,85,128,199,57,68,204,146,144,9,139,131,81,20,152,31,71,195,61,135,141,133,28,21,104,138,1…
Collagen	pos	93	56,11,126,190,186,33,69,150,101,224,203,194,193,183,242,216,134,229,43,9,4,180,100,201,16,212,74,1,3,21,147,7,209,156,214,225,51,87,111,184,75,232,228,165,206,210,64,142,179,105,141,15,127,178,110,148,49,208,144,99,223,113,0,59,53,218,47,173,200,54,76,57,226,167,117,181,121,25,140,115,171,24,199,227,37,10,135,187,32,78,172,72,39,204,207,137,27,55,124,198,89,192,90,50,19,159,34,103,107,136,6,29,15…
Collagen	pos	94	183,66,47,75,154,50,127,79,179,36,49,220,202,223,88,9,92,144,132,232,239,150,112,12,180,114,32,230,26,200,207,213,235,193,140,30,221,170,194,24,187,10,52,40,33,233,138,13,58,17,163,54,146,208,11,44,85,173,216,45,55,99,69,41,77,196,108,234,64,242,35,128,136,96,57,87,182,211,153,218,102,34,15,147,97,155,103,126,46,53,229,186,76,205,161,166,27,104,71,197,209,73,28,137,106,192,231,191,62,224,84,236,1…
Collagen	pos	95	74,88,220,65,113,108,118,231,40,95,242,51,240,69,127,123,210,12,177,181,219,17,159,99,154,89,9,125,139,18,183,116,153,25,188,32,85,232,239,126,178,151,86,182,140,130,6,134,110,209,70,164,76,208,66,224,8,133,149,229,168,172,212,160,7,87,50,163,97,90,205,173,226,21,117,93,207,39,136,174,165,234,235,143,48,241,94,142,162,131,104,227,167,62,83,120,63,152,215,68,201,59,124,193,223,26,137,155,19,216,16…
Collagen	pos	96	55,71,201,110,171,211,149,63,233,11,169,238,127,139,78,231,165,183,108,236,1,174,34,223,170,132,38,217,210,123,227,106,12,156,232,62,2,95,173,16,200,129,69,135,178,207,202,235,6,41,33,70,42,24,17,213,10,59,143,73,117,240,43,131,35,44,90,125,157,94,67,161,168,99,176,40,144,29,32,85,88,79,22,104,8,5,58,112,72,142,103,133,80,92,20,36,241,208,188,148,212,64,53,181,19,146,203,158,124,76,179,46,14,225,…
Collagen	pos	97	169,184,120,210,135,175,101,35,207,69,1,231,171,19,57,71,212,181,218,31,196,109,167,152,162,154,224,168,227,133,77,223,165,56,98,88,238,221,42,3,206,158,216,76,180,164,215,25,53,39,115,47,219,2,157,235,54,202,148,233,217,173,222,10,99,176,51,149,150,37,191,146,70,163,170,132,239,145,178,29,80,143,199,179,174,110,92,205,230,137,86,103,237,192,73,38,85,220,60,114,66,112,17,49,141,43,24,6,87,203,14,…
Collagen	pos	98	117,94,156,198,90,54,32,137,178,39,153,215,129,2,77,152,225,67,33,100,48,166,193,242,182,59,183,7,201,28,58,116,16,194,126,190,106,108,231,62,219,118,57,70,20,68,168,149,36,97,96,151,37,44,170,171,223,6,18,50,104,91,10,238,176,205,3,131,13,187,127,9,109,45,179,27,72,4,189,174,155,105,103,130,142,221,0,145,211,173,12,186,234,78,218,136,208,22,111,26,25,144,99,207,82,81,161,210,52,92,160,158,139,56…
Collagen	pos	99	239,108,179,236,199,170,232,189,238,225,173,28,141,161,86,228,95,62,69,217,24,240,101,159,66,168,49,202,136,36,115,234,190,12,26,126,100,172,52,231,205,110,79,83,96,155,181,37,27,107,25,220,67,44,90,60,1,133,55,113,19,75,185,119,21,184,235,120,138,123,128,237,89,125,151,97,17,145,88,56,156,177,140,221,114,176,58,207,158,98,139,13,171,65,77,112,210,186,40,85,215,2,74,72,163,117,45,87,51,222,193,22…
Collagen	pos	100	81,173,112,84,205,181,54,164,71,175,108,30,130,107,241,106,115,199,47,224,223,34,136,91,114,132,61,140,120,229,50,97,146,147,178,209,35,143,153,44,230,93,31,148,182,76,236,217,163,239,134,27,150,20,33,240,213,23,185,194,124,85,152,29,168,159,40,189,57,235,78,1,198,129,5,109,149,183,21,2,210,49,171,144,90,137,195,25,46,6,102,216,8,203,52,105,122,111,228,17,121,48,100,174,211,82,45,206,126,94,110,1…
Collagen	pos	101	133,119,116,146,97,107,138,37,49,189,8,177,135,188,124,89,150,34,218,209,142,198,75,91,185,137,88,21,50,79,99,129,81,169,171,56,140,242,180,127,113,85,74,203,86,156,136,222,174,5,84,10,179,57,220,59,92,118,20,197,28,241,193,90,65,214,121,80,46,204,240,226,16,202,100,172,165,55,53,132,109,155,208,101,42,26,35,73,82,83,14,87,66,152,111,68,123,170,235,93,71,229,175,61,19,167,36,192,44,103,219,213,15…
Collagen	pos	102	31,0,4,175,107,120,213,153,194,179,228,240,219,133,122,67,8,30,132,108,131,105,59,188,100,94,64,73,54,17,205,203,109,60,82,172,76,34,242,90,119,46,93,201,48,151,183,65,44,35,222,165,226,77,42,66,239,141,124,115,161,236,158,28,106,178,127,232,72,229,32,52,211,218,190,177,207,170,162,104,23,74,238,102,231,68,223,126,51,113,101,96,210,167,225,173,80,221,134,138,43,16,154,13,27,155,71,204,33,89,121,2…
Collagen	pos	103	199,1,82,46,196,57,169,125,54,168,61,134,115,62,98,242,162,7,157,16,229,124,186,172,17,55,159,41,213,178,214,85,5,197,38,121,108,183,69,171,211,105,119,221,202,126,118,184,241,174,109,21,165,138,120,49,143,99,131,152,40,68,113,31,86,52,100,195,102,14,20,153,191,30,70,26,235,83,25,9,200,51,140,129,97,76,203,79,71,148,182,95,227,177,112,223,142,104,154,48,149,106,53,135,8,208,73,187,137,63,146,198,…
Collagen	pos	104	27,118,179,224,128,88,111,195,190,99,220,53,217,122,213,10,159,80,229,74,138,79,237,17,121,38,164,184,78,2,63,222,117,200,16,205,7,236,25,69,33,135,109,136,147,12,160,19,192,227,59,32,51,68,57,196,167,133,81,83,166,107,86,174,137,215,105,64,204,124,120,14,154,219,47,171,41,112,125,75,46,77,144,173,34,106,9,56,149,119,172,193,67,5,23,232,145,188,239,96,37,182,94,210,218,198,221,127,168,139,98,52,1…
Collagen	pos	105	110,107,164,229,5,31,101,135,235,72,185,69,86,91,202,194,96,12,49,205,26,152,57,236,28,137,240,94,53,99,77,84,207,79,145,43,158,119,193,13,45,217,19,87,75,242,173,154,39,105,111,128,44,106,219,88,1,33,133,146,162,184,3,141,230,172,170,67,166,20,223,113,73,134,151,198,74,82,63,6,125,131,10,148,221,195,16,22,34,124,65,62,239,115,214,180,129,159,237,21,35,112,66,208,11,188,183,234,24,201,206,153,56,…
Collagen	pos	106	66,21,81,144,150,148,27,71,170,135,212,149,141,229,52,213,51,19,145,224,187,86,23,116,241,55,127,72,101,215,236,92,182,177,39,118,142,32,89,94,176,189,75,14,95,207,121,156,162,54,202,47,234,57,102,172,63,61,216,217,53,68,109,233,167,8,126,34,193,5,168,67,87,200,210,30,203,20,230,22,113,226,60,35,227,128,50,140,122,218,206,3,155,10,12,48,220,65,180,40,152,157,13,130,194,46,132,179,43,188,4,6,98,22…
Collagen	pos	107	140,176,139,15,128,232,131,217,211,221,126,60,105,106,3,186,17,150,69,213,104,51,30,89,123,206,135,195,101,22,4,95,197,241,138,32,148,116,102,16,238,234,117,212,86,231,164,92,191,99,224,112,161,42,189,177,188,52,66,147,121,190,26,74,136,8,20,183,155,87,113,27,65,156,62,219,14,222,6,35,91,94,127,36,118,7,179,0,100,55,145,63,180,223,124,169,205,233,167,93,182,64,157,203,45,170,165,98,44,226,229,214…
Collagen	pos	108	43,56,55,210,191,178,179,206,18,231,122,142,172,136,78,4,61,193,234,226,75,204,117,185,146,127,124,29,205,65,120,111,93,137,60,73,59,92,220,160,133,192,168,6,96,161,123,7,100,159,228,25,83,27,68,36,208,153,17,87,46,90,130,76,139,79,86,189,170,3,48,219,240,103,194,222,155,118,41,175,202,119,195,174,113,102,197,214,13,12,45,50,98,88,241,173,183,38,233,109,24,213,15,235,169,30,218,212,64,94,33,141,1…
Collagen	pos	109	160,87,42,158,51,155,189,135,145,94,193,36,167,14,144,99,41,73,134,159,217,82,74,44,118,196,198,237,90,62,11,38,70,203,60,106,152,18,176,49,125,143,130,53,140,54,114,56,179,157,213,150,228,24,205,124,19,5,101,180,224,126,1,232,234,26,35,206,219,83,27,141,229,85,98,13,9,218,142,136,204,168,29,112,55,181,20,108,197,231,121,127,12,221,102,177,208,66,95,132,61,32,48,156,115,170,242,119,2,69,146,63,6,…
Collagen	pos	110	135,3,46,126,105,212,180,11,231,74,91,59,156,165,27,215,138,10,204,130,222,6,60,110,185,239,51,70,201,142,240,117,115,134,119,20,154,40,143,133,194,160,81,128,163,69,109,13,86,217,1,178,118,9,4,35,232,101,209,94,12,208,151,65,77,197,218,71,170,47,171,205,48,223,107,211,181,104,43,80,238,186,150,158,29,108,38,168,58,141,214,85,34,41,216,19,113,33,120,0,167,193,136,55,149,89,66,121,198,137,190,111,…
Collagen	pos	111	209,240,70,91,25,8,72,182,34,76,190,159,212,228,202,133,187,86,97,153,127,207,46,33,168,219,66,18,95,205,12,242,171,135,23,87,152,111,165,203,137,28,39,144,96,121,201,229,68,64,141,178,217,13,71,118,198,138,26,113,145,30,48,57,75,61,52,180,197,186,51,116,151,119,120,98,238,210,158,107,100,22,89,236,125,157,194,94,167,115,81,50,166,222,73,27,20,5,214,161,45,83,15,78,38,101,63,140,220,21,193,108,6,…
Collagen	pos	112	0,157,197,221,167,162,30,120,163,24,122,235,234,212,139,211,227,81,58,151,153,46,5,51,236,52,35,54,136,111,209,21,73,39,118,85,65,29,113,142,181,70,79,47,31,215,161,20,191,170,92,230,96,119,61,193,40,57,60,132,222,164,32,116,102,115,159,145,26,33,134,22,9,190,135,6,207,189,228,87,177,45,14,78,76,42,72,68,168,126,44,223,88,123,147,56,7,101,200,71,108,11,50,129,1,12,237,146,94,84,196,90,49,233,98,1…
Collagen	pos	113	208,30,162,237,174,116,196,73,138,70,144,80,118,145,190,235,142,139,99,69,204,58,49,207,191,178,64,176,214,3,77,128,222,72,143,181,1,167,189,184,127,179,105,2,137,182,54,55,126,122,97,120,33,5,115,217,76,27,153,239,57,20,50,238,188,111,168,40,141,175,193,75,56,102,172,25,29,158,104,38,177,186,194,187,192,67,47,212,95,4,203,228,140,183,93,197,22,233,205,36,210,173,46,74,202,52,43,113,234,81,35,21,…
Collagen	pos	114	195,141,43,33,46,134,132,235,220,179,119,109,53,79,29,27,208,211,155,90,51,21,2,74,149,100,156,65,147,60,216,70,30,68,11,213,26,123,163,169,139,203,45,125,121,222,191,47,241,223,35,205,171,202,186,148,57,135,159,9,48,77,133,194,112,36,176,150,193,215,86,34,82,78,131,6,14,87,117,218,24,164,18,124,221,189,228,224,61,167,94,71,54,240,126,15,89,88,182,237,39,151,55,207,1,172,76,59,38,129,185,52,83,12…
Collagen	pos	115	139,88,70,150,201,129,108,141,197,54,231,76,241,44,135,208,237,205,126,214,133,216,77,69,226,45,119,190,238,6,143,55,72,37,87,5,121,163,159,7,132,189,211,84,28,4,184,140,56,176,51,210,145,33,49,169,102,200,228,137,230,156,71,232,172,85,0,9,179,131,220,90,152,207,146,103,239,30,194,155,167,203,199,198,11,222,136,114,19,158,57,10,12,73,79,48,82,115,219,125,170,83,229,94,106,25,42,80,236,32,26,98,20…
Collagen	pos	116	193,154,195,118,225,3,28,237,204,219,31,163,164,104,240,119,221,2,123,68,91,176,110,207,71,63,107,183,111,88,6,97,85,197,72,122,11,93,86,18,19,223,100,214,87,80,155,27,127,128,147,200,145,74,182,188,4,96,210,120,55,132,217,158,203,202,156,34,108,102,35,192,67,23,169,233,190,57,79,143,199,90,125,62,157,69,76,205,227,66,222,78,186,180,14,209,25,177,194,184,39,235,198,8,232,178,224,44,99,70,105,84,9…
Collagen	pos	117	196,176,236,129,20,166,51,133,149,230,101,123,160,173,65,88,187,78,94,208,2,99,163,106,209,231,143,29,83,182,103,53,87,218,137,138,80,47,146,237,203,19,82,142,98,153,177,116,175,114,39,70,215,44,213,151,86,21,120,32,41,150,7,90,59,15,102,49,9,64,111,26,66,11,126,42,57,168,117,224,77,124,75,119,55,128,154,45,71,25,144,217,134,179,34,127,43,69,206,10,164,118,68,141,115,158,81,12,92,6,76,13,104,56,9…
Collagen	pos	118	22,219,52,17,71,201,99,74,176,211,237,53,166,13,128,55,43,220,24,186,169,213,94,218,193,21,75,164,129,181,229,155,54,202,0,188,65,9,236,2,120,61,96,111,153,228,172,171,62,32,89,36,79,20,83,34,131,197,101,40,133,180,198,110,64,31,81,41,195,63,175,151,105,112,203,138,28,85,199,19,147,82,106,232,239,190,143,132,183,59,127,182,141,92,156,12,35,91,162,187,7,217,135,222,204,123,170,206,154,3,50,68,67,1…
Collagen	pos	119	50,68,203,71,214,145,36,129,54,116,174,58,130,14,125,157,83,111,161,10,159,95,242,52,216,23,170,219,175,69,138,70,156,168,109,221,57,84,149,167,22,195,120,112,126,124,73,62,178,45,122,43,101,208,217,1,105,192,5,90,180,92,94,0,131,59,231,20,240,201,197,108,76,204,86,55,164,119,9,12,121,3,154,63,207,147,238,37,232,42,222,166,81,27,225,190,186,184,189,236,67,179,132,171,191,235,100,56,66,6,151,75,87…
Collagen	pos	120	4,159,26,109,202,138,51,226,42,50,108,172,122,183,224,193,107,180,74,56,99,228,211,133,149,230,2,162,72,221,127,187,200,91,6,84,186,143,17,126,101,54,179,125,44,232,39,40,85,14,96,161,177,223,49,148,37,136,97,195,142,24,213,209,198,11,113,188,88,75,210,70,234,93,178,19,12,160,35,166,68,1,34,207,31,134,214,38,52,28,53,156,76,32,116,204,197,203,218,194,233,141,154,231,21,73,60,46,83,81,43,3,192,225…
Collagen	pos	121	141,93,7,220,178,145,98,148,52,238,47,38,200,74,128,138,53,49,86,147,204,177,14,10,126,206,146,136,236,100,228,127,20,121,58,67,104,124,205,135,59,201,84,71,158,94,216,113,92,157,196,25,224,143,179,223,211,182,184,91,194,162,29,221,189,66,27,134,95,120,30,83,15,190,8,73,159,195,123,65,9,77,181,42,60,43,193,110,172,122,114,16,22,69,62,36,2,3,99,150,140,231,164,173,212,139,89,230,72,170,166,45,227,…
Collagen	pos	122	141,0,193,153,39,167,77,209,114,107,219,108,49,71,233,14,79,27,12,161,133,132,137,206,104,93,11,138,179,119,211,111,106,189,19,203,57,30,195,127,103,75,173,200,72,128,118,199,156,18,164,64,145,234,102,113,136,231,216,17,177,41,135,73,61,69,35,158,86,242,159,222,48,60,62,192,201,154,105,124,169,149,54,7,5,94,58,26,240,81,63,157,51,188,140,214,175,139,198,178,1,89,131,215,117,185,229,82,31,143,91,1…
Collagen	pos	123	95,10,1,198,132,238,9,126,47,65,171,229,84,125,62,2,31,139,242,175,43,156,91,29,160,36,216,131,16,51,170,69,56,80,33,141,149,234,136,40,166,159,74,167,19,22,180,45,38,106,34,124,145,3,241,97,154,135,210,83,196,48,32,143,191,26,199,161,215,49,185,228,176,187,235,212,77,168,172,201,148,239,93,181,6,42,189,134,66,128,179,230,103,177,87,70,85,111,102,12,73,24,113,88,226,101,142,151,233,222,46,7,123,1…
Collagen	pos	124	110,138,196,71,228,108,52,160,193,241,201,155,101,47,211,7,232,204,31,25,126,231,174,153,175,79,104,202,34,21,152,10,117,58,65,213,179,166,187,142,214,22,218,83,112,189,89,194,120,4,157,116,39,49,16,32,170,127,119,27,191,2,3,61,217,23,139,195,156,200,150,230,87,158,118,197,38,164,161,77,237,124,125,82,37,60,177,173,111,224,45,109,165,221,95,167,8,136,239,85,227,57,242,225,238,14,188,140,209,132,5…
Collagen	pos	125	70,92,174,210,111,189,123,30,115,50,154,83,62,165,226,80,10,153,114,150,142,21,185,12,191,184,234,25,162,23,140,49,181,239,78,159,217,122,18,93,22,82,65,207,206,242,119,28,105,157,6,17,69,0,138,224,67,52,87,86,133,94,26,190,194,76,236,64,172,37,168,167,238,135,42,179,182,231,148,213,46,198,103,34,169,33,72,118,74,31,1,101,112,77,223,53,29,208,205,84,45,117,136,129,36,212,5,143,241,233,139,7,173,2…
Collagen	pos	126	117,184,29,203,198,181,31,204,156,40,171,87,19,55,114,134,89,34,173,106,115,195,48,164,157,4,214,185,191,158,174,165,72,66,96,102,52,108,26,12,43,49,193,223,83,73,47,219,124,33,146,14,104,126,122,16,141,71,56,0,15,119,205,25,84,237,20,128,150,120,236,230,182,187,91,179,8,166,132,129,239,215,79,63,225,238,217,13,123,95,206,62,107,167,151,160,127,199,121,118,39,54,7,201,202,152,2,58,92,139,210,196,…
Collagen	pos	127	27,186,207,9,29,39,67,62,128,206,211,149,55,93,105,203,172,33,16,198,199,150,78,38,205,146,138,5,110,131,34,24,151,192,183,210,176,225,85,47,43,148,120,237,58,116,4,81,226,212,145,2,79,7,216,182,35,165,83,235,233,180,121,142,189,231,122,197,193,18,194,32,11,69,96,19,175,74,13,242,3,75,60,46,100,82,99,36,181,173,56,45,66,51,177,14,201,104,185,44,167,111,125,154,124,169,130,114,63,15,6,94,72,227,95…
Collagen	pos	128	111,191,8,130,7,25,144,131,27,169,16,157,120,23,71,234,153,202,186,98,174,143,46,78,176,181,204,39,223,99,92,1,179,14,180,230,115,160,199,38,35,229,168,3,189,33,129,150,227,56,220,209,156,231,68,65,63,108,40,211,104,172,149,173,85,212,67,122,102,224,2,5,79,0,141,213,113,119,116,44,83,226,190,242,30,127,193,60,26,82,59,20,86,28,154,207,128,125,80,110,140,47,37,148,201,236,91,10,9,228,50,106,76,22,…
Collagen	pos	129	208,160,172,215,11,63,126,231,211,232,233,54,164,219,179,56,212,190,122,115,226,109,116,90,137,136,42,191,23,89,186,143,100,234,167,124,92,224,169,141,97,240,154,139,6,95,120,162,185,85,7,60,39,161,123,33,173,128,53,3,119,99,135,96,125,222,158,214,107,207,157,216,189,177,49,174,73,168,155,133,20,175,93,46,26,29,148,193,151,213,62,163,152,112,149,202,5,121,200,78,197,74,0,183,209,43,201,76,140,108…
Collagen	pos	130	52,109,202,112,200,39,98,81,199,165,37,221,27,107,87,130,174,124,148,92,188,157,162,158,96,218,23,242,180,173,73,169,206,18,59,211,228,77,175,1,70,12,195,9,219,24,231,171,140,139,79,17,226,69,50,152,135,222,14,166,118,13,68,15,125,11,8,97,10,54,121,159,178,43,34,16,212,89,183,217,150,143,233,114,210,160,66,33,237,75,207,201,82,58,133,123,19,6,141,63,137,42,205,146,216,163,36,88,113,129,40,239,225…
Collagen	pos	131	146,235,131,178,118,180,158,206,114,128,224,33,181,34,155,121,123,26,12,174,165,144,234,183,231,172,110,28,53,232,56,179,215,185,9,115,40,143,75,228,193,11,236,35,88,137,191,31,6,176,104,214,99,90,3,84,149,46,62,166,192,100,103,209,80,7,57,58,237,37,142,113,76,220,218,105,194,223,186,0,32,60,18,112,212,161,153,87,197,71,168,63,42,163,195,151,241,86,134,83,157,93,125,27,170,233,38,154,138,201,2,21…
Collagen	pos	132	198,213,209,72,205,216,57,32,229,42,236,18,163,26,91,15,232,98,234,217,150,221,68,173,141,56,48,201,93,47,110,79,96,184,192,103,112,125,158,53,9,186,129,226,132,179,190,206,147,63,175,115,87,86,104,100,185,168,208,237,52,69,14,65,80,240,126,142,124,238,43,148,81,200,134,62,169,171,127,74,30,1,40,109,70,34,199,83,187,25,154,73,31,94,139,37,28,239,167,128,241,23,85,27,191,8,193,207,177,59,117,165,2…
Collagen	pos	133	149,66,96,103,225,241,3,157,108,98,93,216,54,1,130,151,140,202,123,120,230,232,114,57,196,24,104,179,168,181,231,91,228,60,143,28,10,72,131,63,219,47,132,193,198,187,148,83,73,71,11,139,204,128,136,144,192,107,118,165,236,32,50,180,171,76,15,2,146,84,17,8,115,119,5,234,169,207,227,189,133,81,142,62,0,102,240,29,21,205,127,18,40,162,213,217,185,99,25,20,218,224,117,177,89,190,129,67,90,14,30,195,7…
Collagen	pos	134	72,230,97,143,99,52,19,83,91,102,23,24,225,2,93,146,21,208,172,95,158,17,193,234,180,42,162,12,174,31,185,117,65,108,133,204,164,224,163,54,195,30,231,132,87,166,101,221,60,212,51,89,219,79,85,1,184,50,160,116,112,86,106,182,179,192,186,44,81,0,115,139,14,5,76,147,168,34,22,66,123,71,46,155,197,188,114,152,223,18,181,25,142,211,131,161,41,90,177,239,235,154,126,27,216,229,205,80,217,77,32,73,198,…
Collagen	pos	135	52,95,47,116,11,197,60,34,166,217,78,53,109,36,104,241,213,75,238,6,143,237,139,33,120,12,59,156,145,176,0,74,190,123,84,50,226,175,82,234,242,147,88,38,129,51,159,67,229,57,172,185,167,171,134,5,127,148,228,177,170,130,58,9,151,195,163,208,158,184,186,22,2,56,214,110,153,125,26,209,224,99,218,131,203,124,111,87,160,107,178,182,25,13,201,192,187,63,55,93,29,81,70,206,225,219,94,71,77,133,162,239,…
Collagen	pos	136	20,238,32,131,107,151,190,101,78,152,189,184,99,51,179,61,3,166,242,69,138,25,31,213,41,200,56,0,4,44,185,192,129,181,102,55,23,49,149,124,97,5,67,21,206,53,173,163,161,13,199,162,210,158,137,2,70,63,171,28,71,209,40,231,64,121,175,160,195,208,207,105,98,132,11,172,130,177,186,232,159,46,194,1,126,59,146,118,90,205,219,140,45,176,103,29,58,218,123,148,223,153,167,139,37,57,94,38,30,125,134,234,74…
Collagen	pos	137	43,188,52,180,154,182,184,173,64,102,18,187,183,86,115,41,39,138,161,230,117,240,2,129,71,0,119,24,3,54,146,77,185,169,106,134,87,25,5,118,168,23,191,130,95,213,162,149,7,10,153,211,160,66,156,208,192,155,38,44,48,1,227,166,97,113,82,79,120,72,195,78,224,236,212,35,241,217,144,233,189,198,26,36,31,179,158,151,104,53,83,56,70,42,28,123,177,9,16,34,125,40,101,210,226,174,14,127,128,170,242,205,96,9…
Collagen	pos	138	156,100,164,60,46,203,136,237,186,151,41,4,130,61,205,178,48,68,126,213,225,72,58,108,233,141,166,171,190,59,115,55,143,49,134,123,163,219,153,109,70,196,16,181,89,242,208,107,38,62,179,224,87,83,227,33,127,113,132,180,81,105,8,182,216,40,7,198,6,15,212,147,18,19,234,74,145,80,199,228,167,90,200,99,154,121,92,128,185,29,27,54,229,14,36,1,215,50,118,75,135,69,73,25,129,168,146,193,170,51,131,218,3…
Collagen	pos	139	218,56,84,15,164,61,228,124,38,22,174,52,205,106,225,7,28,40,238,103,39,194,162,146,196,161,109,57,107,113,55,210,32,207,216,128,1,136,89,75,137,45,130,227,199,240,192,102,49,120,3,217,72,99,27,122,171,183,17,147,138,159,209,60,123,117,125,119,153,233,239,2,219,186,105,197,150,76,201,139,54,10,4,19,64,70,59,187,98,127,80,208,62,202,16,92,104,157,188,116,167,169,71,212,158,42,148,143,179,232,26,81…
Collagen	pos	140	45,7,109,148,120,232,14,62,160,65,33,220,165,224,189,231,211,146,54,218,166,145,11,100,37,179,97,174,236,9,122,112,92,113,38,25,173,86,40,77,23,0,102,72,104,225,209,68,123,85,66,42,96,114,239,47,198,204,90,107,17,101,141,28,50,132,46,108,35,201,12,43,182,10,44,31,191,75,133,170,162,228,242,94,18,129,184,150,21,39,138,193,154,82,195,139,197,196,238,115,159,130,117,140,15,2,49,20,171,207,199,118,23…
Collagen	pos	141	94,178,133,188,148,193,8,77,7,204,29,234,207,185,163,150,159,87,142,196,28,96,203,237,199,160,89,173,99,186,15,73,164,126,167,182,212,53,107,19,47,13,14,140,103,51,11,117,106,80,92,54,72,83,219,202,121,184,128,64,24,177,50,46,179,120,43,153,141,171,132,154,235,108,157,3,116,201,95,34,101,42,195,110,49,236,125,31,146,52,86,134,231,27,88,214,41,68,189,221,118,170,166,104,91,181,241,183,85,192,102,1…
Collagen	pos	142	36,49,41,145,85,162,39,66,8,80,124,93,198,212,130,33,126,96,182,197,129,4,103,169,166,44,60,148,230,11,167,242,150,204,218,205,50,91,111,25,160,65,229,153,165,61,105,222,5,144,178,195,170,107,108,24,69,18,139,122,142,215,193,190,223,67,42,99,34,141,233,225,117,119,63,214,226,46,209,237,3,134,82,174,224,120,227,171,140,38,172,62,116,0,143,1,157,92,72,206,239,12,54,185,123,163,234,187,87,75,207,98,…
Collagen	pos	143	15,196,78,128,206,115,19,120,146,229,205,226,171,43,21,134,22,174,3,140,52,14,33,155,32,72,189,69,92,232,165,235,61,177,224,188,239,60,49,45,110,9,233,136,66,156,107,93,144,87,75,159,161,17,81,1,20,141,173,112,24,211,100,12,58,35,48,54,67,63,109,131,89,217,210,104,157,194,94,169,95,178,137,204,113,183,225,237,38,148,130,127,230,170,31,111,213,208,166,228,96,65,74,145,108,121,56,167,47,163,231,99,…
Collagen	pos	144	184,151,212,159,130,241,155,87,158,19,221,157,20,66,76,205,64,32,198,190,139,167,182,164,38,187,5,189,160,17,13,98,31,174,135,168,179,156,101,209,80,147,100,6,55,129,51,140,21,240,75,28,219,67,136,131,10,84,165,149,195,62,199,8,114,50,233,186,200,53,54,208,73,79,68,122,88,81,163,33,173,116,125,143,148,121,144,152,223,232,141,146,36,191,108,218,133,180,185,126,197,105,7,162,192,69,96,104,82,113,43…
Collagen	pos	145	64,70,199,80,183,48,119,229,201,233,213,82,75,137,58,231,120,73,138,202,46,230,167,160,38,11,133,164,158,25,99,69,189,173,92,54,21,24,139,148,97,34,219,9,142,182,71,185,136,129,93,166,30,103,156,130,220,179,98,47,117,178,242,107,85,90,81,176,105,207,63,0,109,152,171,124,53,123,29,175,111,77,36,102,225,143,174,144,118,65,195,184,78,2,187,60,204,134,115,3,122,61,157,240,212,228,217,108,194,180,215,…
Collagen	pos	146	239,165,189,86,77,133,198,131,46,155,210,23,229,158,62,186,173,6,103,215,19,222,98,38,180,28,0,89,142,1,112,240,146,13,183,225,39,241,242,63,41,88,21,76,167,33,127,182,22,20,199,15,129,149,100,72,119,118,4,212,83,203,157,8,37,80,48,192,162,231,40,195,177,17,213,42,153,185,181,25,169,113,164,93,43,3,211,126,233,102,202,134,151,109,11,24,143,171,56,226,10,221,75,138,71,78,108,114,168,36,84,136,67,1…
Collagen	pos	147	0,189,137,71,39,100,76,74,62,204,57,37,65,119,151,9,201,121,97,30,183,24,52,92,54,25,77,147,174,216,173,38,139,205,32,152,91,234,225,221,26,41,158,99,149,164,123,106,136,35,88,2,11,69,146,122,73,218,199,19,138,104,87,22,31,113,66,182,177,214,179,228,128,98,96,93,67,165,193,132,170,207,144,49,135,70,129,222,46,209,112,118,44,134,172,217,47,78,84,148,180,178,36,242,63,8,13,156,79,131,43,72,196,210,…
Collagen	pos	148	80,218,198,81,233,118,225,155,148,182,14,84,161,164,99,50,63,64,193,196,169,131,178,93,26,238,65,223,42,133,110,144,215,227,137,5,216,173,12,2,197,222,147,124,97,39,21,126,138,186,115,79,23,58,206,100,8,70,91,32,94,163,228,3,87,24,241,86,1,44,66,172,165,57,95,48,153,104,30,109,232,123,45,11,101,68,160,202,157,35,107,112,191,195,40,134,127,236,121,49,240,71,217,207,60,235,181,167,74,212,135,9,46,1…
Collagen	pos	149	73,79,47,240,42,220,197,6,131,20,237,7,32,65,92,104,136,70,11,185,134,61,132,151,113,184,191,148,144,108,124,166,173,139,130,112,84,233,141,147,109,119,26,171,4,207,193,178,122,153,221,230,217,150,160,137,199,194,182,3,138,39,186,59,98,120,162,201,5,17,202,196,37,62,195,101,16,27,52,167,78,235,25,126,97,111,18,30,8,103,69,174,77,170,188,1,203,177,114,54,15,239,9,12,57,168,179,172,190,198,158,10,1…
Collagen	pos	150	224,34,199,27,229,47,137,198,56,225,111,59,141,140,109,156,62,4,133,187,66,165,134,161,143,122,222,178,210,108,183,162,126,11,216,46,174,127,197,148,41,93,188,152,25,145,125,97,219,221,149,30,159,81,226,185,150,79,181,220,76,118,203,193,132,103,211,2,63,128,82,19,234,77,208,45,54,42,14,160,217,31,172,3,213,72,207,89,33,196,98,177,7,44,58,26,124,35,233,105,200,15,24,101,13,29,112,230,227,68,49,195…
Collagen	pos	151	195,147,173,137,133,100,196,229,83,206,65,77,96,197,181,82,242,104,237,231,52,207,51,71,119,92,17,227,192,131,146,112,59,148,212,46,27,225,103,136,191,200,91,171,31,239,113,168,140,41,199,220,223,88,38,63,155,39,48,19,106,153,235,150,135,58,167,26,160,68,115,143,134,107,18,190,44,215,164,56,186,117,43,99,97,42,224,78,226,32,211,50,158,122,210,22,151,4,169,124,40,144,126,172,189,1,55,37,93,57,202,…
Collagen	pos	152	140,80,26,44,172,64,49,112,230,143,180,83,59,3,178,119,184,205,28,159,27,31,92,118,90,60,40,69,206,6,160,234,115,208,132,2,98,0,48,182,166,67,110,181,233,88,156,164,238,78,165,193,51,75,237,129,137,14,4,66,54,113,42,227,61,7,155,23,221,170,89,95,228,17,63,152,34,215,126,79,195,210,219,186,157,71,175,131,108,124,192,171,224,20,201,220,211,39,176,9,11,125,232,29,50,76,46,5,162,105,21,70,32,77,139,2…
Collagen	pos	153	141,20,146,134,138,213,208,196,186,237,58,178,45,113,238,156,89,163,131,6,214,65,226,63,98,86,66,233,137,35,56,222,88,125,92,112,77,72,39,82,210,94,207,139,37,168,41,197,242,40,57,99,70,216,96,15,162,116,184,83,118,230,29,28,117,4,211,64,52,101,212,32,145,54,44,119,187,193,53,152,195,21,103,33,174,38,7,221,18,153,202,181,11,42,102,215,78,123,27,169,199,25,219,85,182,104,36,135,234,127,183,147,236…
Collagen	pos	154	145,166,138,5,118,101,117,172,28,185,199,155,46,191,95,77,60,114,16,204,91,21,150,173,80,115,36,156,144,182,186,206,159,34,215,39,194,100,51,192,179,171,108,232,40,180,119,120,184,2,238,148,103,89,104,154,214,157,239,54,140,233,69,168,56,84,130,203,97,71,241,74,226,167,29,189,102,228,65,177,227,75,85,107,198,129,240,41,17,136,178,205,25,57,161,231,126,122,62,45,83,26,219,42,163,151,123,49,153,224…
Collagen	pos	155	87,56,54,133,57,188,152,204,189,118,172,71,177,214,193,129,89,226,228,128,29,18,106,180,239,84,80,212,112,7,111,143,154,25,190,5,9,12,241,163,198,164,8,213,232,170,108,179,201,17,168,99,176,126,205,130,139,119,28,217,39,55,83,235,100,165,67,52,4,123,240,27,13,65,14,116,166,93,192,207,137,151,36,209,220,153,211,79,61,60,144,124,231,184,186,38,104,182,37,73,11,98,218,122,94,234,24,150,117,114,121,1…
Collagen	pos	156	129,107,160,242,58,25,193,170,81,94,65,206,76,12,4,156,53,16,91,179,103,171,138,24,73,21,104,106,100,151,141,52,89,220,124,168,127,120,60,14,216,57,19,108,110,143,153,225,20,37,233,105,232,47,1,26,189,191,126,224,162,203,154,167,207,33,234,49,228,63,214,56,184,2,236,192,204,134,93,87,195,139,148,69,111,231,54,88,8,241,128,238,218,86,101,123,229,6,169,164,34,96,200,90,45,109,137,41,118,223,115,17,…
Collagen	pos	157	20,232,138,163,177,133,64,10,228,154,15,157,155,205,89,166,178,13,115,127,231,167,209,197,75,7,239,152,214,169,12,199,43,62,1,150,135,103,181,110,186,136,37,168,59,203,116,44,94,16,4,162,66,30,230,143,174,23,159,2,212,86,61,111,179,221,28,202,225,236,193,192,153,176,29,11,70,65,22,63,237,33,87,194,213,200,218,114,238,172,224,108,113,123,67,35,208,189,78,68,88,196,47,158,129,188,34,74,24,96,14,31,…
Collagen	pos	158	91,131,139,194,230,219,132,143,117,6,170,234,223,162,178,176,104,89,102,192,3,239,34,85,86,65,154,149,50,67,70,90,9,28,213,77,241,173,225,88,240,10,138,224,83,193,52,227,214,198,4,76,103,49,188,216,73,135,116,189,136,221,180,122,156,18,172,210,98,217,229,166,56,202,40,63,115,19,157,113,22,208,238,68,80,15,106,151,182,41,97,17,167,118,37,145,124,130,59,142,237,71,93,125,32,175,92,0,169,185,46,16,1…
Collagen	pos	159	160,92,195,224,94,96,217,196,31,46,231,40,141,215,236,213,21,218,11,97,144,226,34,16,148,93,233,221,179,222,1,163,24,230,42,105,107,50,39,165,37,85,207,176,0,52,44,126,125,177,132,239,240,175,190,223,151,172,134,115,206,166,188,205,216,203,32,41,180,84,187,167,162,86,136,189,152,114,35,45,137,124,89,111,83,199,91,147,23,156,20,99,67,47,54,212,51,228,181,14,118,201,108,109,72,116,237,146,241,242,1…
Collagen	pos	160	65,70,77,88,144,39,18,234,231,192,30,176,235,43,105,1,124,240,182,122,212,44,46,11,141,109,223,145,81,28,205,27,180,183,56,110,24,79,169,127,16,73,158,208,112,55,146,126,63,194,116,60,131,119,53,31,51,134,57,54,185,179,61,215,210,229,186,6,216,68,102,25,155,203,202,59,238,104,218,121,207,0,14,191,34,89,97,103,167,108,232,173,175,217,130,64,114,71,219,92,113,196,242,12,143,45,82,198,220,142,187,9,…
Collagen	pos	161	164,188,115,113,187,194,77,175,137,170,224,99,16,154,97,51,199,111,156,94,6,222,95,234,27,86,33,60,75,26,116,103,34,9,215,89,220,228,209,107,39,221,79,118,196,119,57,167,10,7,124,68,178,148,242,229,63,59,96,142,85,93,139,182,1,225,153,160,161,41,205,200,22,56,138,43,40,37,125,3,70,155,110,131,143,223,61,88,128,198,219,14,104,72,227,230,183,241,217,184,133,157,151,122,8,147,163,216,212,180,190,185…
Collagen	pos	162	224,26,107,15,137,159,222,29,214,76,58,198,190,179,3,144,2,129,232,130,146,201,92,96,34,128,55,49,5,74,126,202,211,204,86,199,43,12,150,37,183,173,51,228,18,109,191,114,120,215,54,233,121,140,212,210,221,4,205,180,10,223,145,23,93,105,184,106,28,206,143,142,157,111,163,227,63,229,208,241,200,98,27,71,7,79,135,85,0,193,242,47,56,209,174,66,154,147,176,197,158,196,234,167,57,30,100,99,162,139,61,22…
Collagen	pos	163	198,225,235,241,141,142,222,201,12,47,80,187,170,232,228,190,123,103,213,134,185,33,5,32,24,210,74,137,94,197,14,153,216,36,128,118,143,2,205,242,88,180,3,219,90,136,52,49,155,182,51,116,35,223,97,107,61,22,26,34,23,83,89,220,95,188,178,113,211,195,194,138,233,38,41,183,60,186,165,236,65,40,93,64,202,146,135,73,125,122,149,168,106,15,77,164,46,144,229,112,189,62,10,44,157,43,72,207,6,199,76,45,12…
Collagen	pos	164	239,202,210,181,28,162,183,73,110,15,118,3,75,19,216,25,192,135,136,157,60,206,113,77,55,140,93,154,156,235,143,103,236,38,240,99,10,65,201,26,151,90,52,84,21,199,40,220,31,128,69,241,215,71,217,142,184,123,188,144,14,166,37,121,24,168,231,78,195,155,185,16,196,137,164,232,53,211,227,18,145,87,46,62,180,233,59,117,150,226,97,152,12,35,8,167,27,218,95,61,203,100,125,83,96,44,171,63,193,153,42,173,…
Collagen	pos	165	239,226,56,118,2,211,91,35,42,141,62,31,108,115,43,212,38,79,126,134,49,214,138,112,170,228,109,60,242,67,199,8,125,235,194,166,231,81,173,23,22,152,238,222,103,229,17,191,156,130,157,193,202,184,28,140,25,195,104,149,33,105,139,162,34,107,99,111,172,223,74,87,131,144,233,94,174,160,171,83,15,241,216,225,188,92,205,187,201,213,30,4,177,122,66,137,114,90,98,230,169,153,192,164,129,234,117,68,147,1…
Collagen	pos	166	113,13,7,203,115,186,198,11,26,17,172,73,120,63,104,229,166,100,68,218,213,224,242,125,72,123,195,139,175,46,36,169,171,111,188,110,149,106,201,144,20,233,194,234,183,178,161,210,137,165,105,207,112,98,173,182,121,21,92,78,56,141,179,211,221,148,174,196,187,8,219,156,48,45,239,103,185,181,3,192,14,85,57,225,70,222,59,180,50,191,84,86,74,0,235,4,158,76,66,151,6,53,9,79,30,25,236,31,28,24,135,154,1…
Collagen	pos	167	111,14,92,235,7,182,20,47,70,106,26,131,11,239,19,154,29,211,132,183,195,61,55,137,120,226,227,191,71,8,66,169,5,42,46,143,155,88,229,62,105,214,83,127,153,17,31,128,189,150,122,33,142,78,108,121,90,79,198,124,27,180,112,93,100,240,230,10,204,57,129,215,151,236,56,141,13,237,87,130,216,176,36,60,145,89,9,135,149,50,205,126,21,118,97,32,65,35,3,110,43,231,193,63,159,0,25,152,12,24,139,146,166,222,…
Collagen	pos	168	224,166,242,31,58,204,65,104,210,178,105,72,87,112,6,234,182,90,84,59,35,126,27,142,25,100,66,98,206,94,135,138,157,134,132,54,95,113,148,151,96,208,167,192,41,51,198,17,49,99,115,219,22,152,81,233,124,153,125,186,214,218,169,129,61,227,231,173,2,236,180,106,19,150,5,226,102,189,176,47,32,181,16,211,117,203,209,220,88,229,139,34,175,191,154,222,146,97,85,162,93,11,216,200,141,67,230,78,193,111,20…
Collagen	pos	169	223,120,222,102,58,208,134,226,64,28,45,210,65,19,16,18,231,0,56,13,11,81,89,129,159,180,84,39,219,57,126,240,133,241,131,198,27,94,144,193,47,123,98,197,153,200,112,225,149,242,60,12,173,55,228,105,10,177,205,101,139,103,202,195,72,230,122,40,104,127,184,141,73,142,213,48,119,166,172,199,117,148,224,163,110,201,118,170,82,111,92,78,145,97,23,21,75,24,124,32,67,99,50,155,34,165,71,169,20,125,80,2…
Collagen	pos	170	115,74,169,73,199,180,167,139,55,135,85,87,158,4,194,71,222,181,91,141,95,174,226,77,78,117,33,99,136,92,40,175,60,154,50,52,152,203,111,125,140,172,138,57,6,196,219,162,68,186,129,134,24,213,17,81,21,118,113,27,156,230,67,76,109,192,59,124,9,216,191,128,238,61,105,142,225,94,176,35,44,108,168,150,63,177,210,14,100,200,202,182,22,54,133,37,239,147,123,228,70,149,64,83,31,235,144,206,15,165,240,19…
Collagen	pos	171	24,189,76,5,90,213,37,94,45,23,2,152,77,117,122,82,218,127,170,212,175,178,96,87,34,234,150,129,220,207,235,230,44,72,191,241,31,97,88,55,109,62,198,86,182,106,114,158,107,228,41,64,10,84,89,137,139,219,143,177,168,210,132,91,134,190,43,160,217,104,174,16,188,19,18,15,108,42,242,95,119,131,236,40,133,169,157,211,113,115,223,57,221,59,187,78,238,33,65,232,7,36,120,136,13,148,203,194,227,6,214,204,…
Collagen	pos	172	89,17,234,61,60,147,72,1,216,174,48,79,0,165,9,227,117,189,159,26,146,230,176,2,218,23,51,163,213,185,140,55,215,31,98,139,237,73,103,32,158,29,144,3,127,129,90,95,192,50,62,80,28,5,68,200,142,168,21,52,13,196,84,228,8,221,238,154,24,12,232,194,137,30,106,239,77,94,186,143,195,141,35,115,202,156,151,88,46,100,164,81,99,113,210,74,71,162,67,101,18,214,128,203,56,160,138,111,187,206,102,25,124,82,8…
Collagen	pos	173	119,67,146,201,236,114,0,20,121,143,224,82,213,157,134,235,206,203,181,94,165,106,117,74,185,174,195,123,48,10,30,160,223,113,58,230,140,84,220,38,211,133,171,197,18,37,199,44,15,66,234,108,105,129,29,214,104,111,191,115,86,14,150,99,170,6,40,145,1,202,17,68,100,158,25,139,208,107,33,92,193,98,97,5,137,47,196,161,41,95,227,50,189,70,122,53,231,159,54,69,182,187,52,237,188,87,27,34,233,131,21,216,…
Collagen	pos	174	53,184,223,73,171,133,208,24,10,162,174,155,158,170,216,157,152,101,110,231,217,41,117,150,57,16,67,84,5,55,183,75,6,105,192,97,199,88,112,77,178,91,42,69,227,161,93,225,176,241,126,190,148,76,86,177,197,7,25,132,154,142,222,103,2,114,204,237,17,156,74,51,62,221,82,228,60,40,163,233,71,213,18,215,26,1,30,63,167,33,143,37,118,179,111,58,28,189,21,96,209,36,166,54,198,80,43,19,172,119,92,168,180,59…
Collagen	pos	175	24,238,172,206,137,65,242,201,74,213,47,147,101,110,51,45,39,90,210,223,38,234,79,236,144,97,135,189,35,153,46,194,176,183,121,160,211,171,49,89,41,182,54,148,154,200,104,85,81,156,196,158,161,8,0,163,83,193,116,150,16,70,198,91,166,6,88,241,14,94,178,40,140,215,72,60,113,124,32,64,208,162,117,78,118,86,141,195,37,199,229,181,226,174,216,207,152,142,67,232,143,145,103,122,168,31,136,159,164,240,1…
Collagen	pos	176	113,85,136,144,147,186,46,62,182,235,140,225,198,118,100,212,18,26,12,88,122,44,176,115,229,173,105,171,177,202,143,111,99,179,5,80,181,57,101,3,37,180,78,28,168,222,196,131,155,234,116,145,79,151,146,233,97,216,193,8,70,6,157,228,76,67,69,170,208,17,220,91,114,60,47,39,242,138,200,11,124,132,175,239,164,68,210,218,160,90,9,59,197,159,172,29,64,207,126,106,55,230,36,16,219,63,192,42,148,128,161,1…
Collagen	pos	177	41,16,21,234,128,108,42,136,102,0,15,82,123,71,185,120,30,5,177,98,3,115,235,217,26,206,92,23,180,174,43,78,121,200,208,29,146,140,154,53,135,8,61,70,117,169,196,45,89,168,2,228,36,11,22,202,164,219,17,238,40,103,127,48,166,173,162,198,63,227,129,197,143,151,33,191,46,148,131,73,137,161,178,214,205,62,211,124,81,229,153,167,242,156,176,119,20,1,199,155,52,125,192,182,113,181,223,66,77,37,58,171,3…
Collagen	pos	178	238,175,197,231,11,36,135,35,210,134,127,233,17,110,133,113,51,220,114,139,154,27,193,100,228,88,81,158,199,71,89,50,155,46,99,235,236,22,188,77,38,20,169,174,196,224,105,119,209,19,111,232,136,25,70,21,181,66,185,146,33,213,151,201,9,192,83,79,140,157,126,163,242,130,3,98,101,223,92,67,208,18,177,94,170,226,190,29,206,164,65,45,55,62,4,117,179,180,141,12,194,82,69,74,123,7,31,204,234,41,195,108,…
Collagen	pos	179	44,156,216,173,116,60,197,62,0,33,31,4,39,90,170,46,85,52,68,235,54,222,150,232,97,73,76,129,176,152,174,14,18,65,142,148,225,171,121,193,143,227,101,91,157,224,135,199,210,29,93,201,228,220,53,75,118,57,13,219,206,107,154,240,6,3,99,233,83,41,40,165,15,168,84,17,21,120,89,108,72,205,155,132,119,160,49,178,95,130,8,123,20,11,175,50,177,209,71,147,203,151,207,217,137,180,106,34,96,239,230,125,195,…
Collagen	pos	180	33,220,234,94,122,235,115,93,233,58,76,5,30,232,112,69,207,187,124,208,74,0,14,79,120,103,41,146,48,32,147,168,137,176,87,230,114,222,148,221,77,44,165,28,52,51,214,149,84,125,164,36,151,64,26,104,156,98,231,16,119,61,142,202,203,130,22,182,198,217,105,113,212,21,138,31,153,134,23,159,190,43,56,161,181,55,224,12,241,39,80,133,29,116,108,83,223,1,49,183,123,18,209,201,177,19,196,192,189,109,121,20…
Collagen	pos	181	84,174,49,155,67,187,136,242,83,163,50,48,228,237,31,107,121,63,73,172,223,142,188,197,47,147,75,231,64,134,24,18,11,150,43,238,189,112,41,1,221,57,168,162,126,109,161,215,131,53,37,151,23,154,30,130,58,34,145,119,146,186,141,157,101,170,29,44,139,193,179,227,204,152,211,22,72,51,133,4,239,15,167,108,79,159,124,115,205,143,156,25,120,233,229,104,95,91,111,55,28,10,13,7,196,153,103,26,39,40,138,14…
Collagen	pos	182	95,227,20,184,215,136,21,213,158,212,206,133,198,107,90,65,36,119,34,208,118,12,185,92,229,82,49,19,3,221,207,188,42,180,60,148,23,38,147,78,149,97,234,174,114,211,15,2,122,145,239,62,160,27,46,77,139,6,43,159,47,220,59,214,56,218,37,76,242,203,168,61,140,172,73,182,216,26,190,108,39,105,66,219,191,232,58,134,204,9,177,28,143,79,154,32,223,113,81,83,53,30,74,51,13,96,103,89,128,94,150,64,75,117,2…
Collagen	pos	183	28,223,125,231,191,46,132,205,120,52,234,69,192,4,151,194,117,9,10,5,190,30,166,155,238,41,182,228,57,47,91,165,109,235,17,35,227,220,75,62,153,54,84,12,44,172,92,193,22,130,219,183,108,71,27,78,189,147,168,99,241,203,169,68,40,139,146,86,73,222,95,113,97,208,14,157,20,29,124,64,66,201,218,167,38,123,152,21,98,24,63,232,177,131,200,34,198,3,96,209,115,81,39,88,36,116,210,32,56,18,173,77,163,105,1…
Collagen	pos	184	135,8,217,146,208,120,220,39,60,234,167,101,132,7,237,83,41,187,86,235,154,224,200,183,210,193,19,239,44,240,130,78,31,173,57,50,53,171,197,232,105,182,114,202,11,95,43,131,212,145,34,15,69,91,209,65,107,140,9,155,169,177,223,40,110,79,229,70,228,175,230,106,123,136,51,26,211,1,142,0,73,128,206,71,58,74,189,55,97,184,170,172,164,203,158,226,5,139,121,134,152,188,66,109,124,64,138,221,90,42,38,84,…
Collagen	pos	185	128,110,209,230,178,18,120,61,67,238,146,156,50,241,0,22,16,213,42,53,151,168,10,149,159,183,158,214,157,80,133,191,242,54,107,148,176,184,207,175,21,113,70,200,132,237,33,217,88,96,174,93,36,208,179,234,130,222,131,97,85,194,35,166,233,121,6,71,11,236,181,228,210,94,60,1,118,134,135,17,170,57,100,226,137,196,99,212,64,95,2,143,161,182,51,231,227,23,75,152,188,74,30,221,78,45,125,126,92,105,117,4…
Collagen	pos	186	224,233,175,136,126,218,227,124,32,108,80,7,96,168,133,216,69,180,21,214,20,229,238,121,81,115,162,33,176,59,128,37,89,10,209,237,148,177,24,160,41,165,25,102,19,48,67,58,207,109,157,193,95,220,104,39,210,63,40,195,163,198,1,8,74,171,161,52,112,204,211,38,145,87,242,228,185,30,17,79,166,23,173,130,93,86,179,46,117,169,60,201,26,144,182,0,68,234,191,72,222,194,103,192,127,146,155,129,118,66,223,34…
Collagen	pos	187	179,177,163,69,72,201,51,125,216,61,188,174,195,24,241,207,91,210,150,99,170,100,31,52,48,140,155,89,185,204,219,26,171,96,63,50,120,10,228,9,130,46,88,7,18,101,129,159,66,161,5,181,148,199,162,19,4,142,122,184,189,194,83,34,237,224,20,36,39,236,92,59,128,166,225,157,183,167,196,111,187,43,45,235,132,113,240,0,16,42,86,8,217,107,191,173,115,239,30,158,29,226,3,238,190,112,15,118,62,11,1,211,41,18…
Collagen	pos	188	205,169,235,124,0,61,216,29,18,221,218,206,12,65,102,109,241,166,173,231,228,101,25,141,143,70,176,26,125,52,234,19,11,88,187,180,113,112,175,127,71,193,213,223,99,74,239,57,81,220,130,204,181,14,215,40,2,60,210,4,136,172,72,157,224,217,233,33,152,56,103,155,158,154,35,196,149,116,31,51,122,150,171,97,58,44,191,49,189,186,98,39,151,135,238,78,140,89,148,85,6,8,160,66,201,38,84,237,207,63,153,104,…
Collagen	pos	189	185,110,26,90,214,108,209,81,35,171,3,233,123,105,142,79,44,30,82,23,135,196,130,169,170,27,37,173,24,85,97,206,162,95,73,231,41,217,60,148,152,224,239,205,132,46,140,65,139,241,211,64,115,189,10,121,161,159,4,11,107,193,66,179,202,163,0,91,144,155,54,6,8,184,111,42,32,125,192,183,57,227,98,70,117,237,68,168,45,128,87,176,208,216,165,76,84,229,228,116,19,127,83,178,31,78,28,201,33,39,177,100,92,2…
Collagen	pos	190	52,109,192,80,42,19,200,232,47,74,98,196,210,71,204,7,106,145,227,107,51,166,83,20,67,79,17,128,230,189,156,95,111,96,97,88,69,236,119,125,201,154,139,179,235,112,175,222,134,86,226,132,131,127,214,76,124,65,129,36,63,115,126,197,143,30,73,180,228,182,0,211,5,114,117,90,223,216,184,101,55,15,16,8,187,62,64,150,87,18,54,60,118,53,93,41,225,110,137,207,194,151,159,219,174,35,70,22,113,172,89,99,231…
Collagen	pos	191	182,38,16,128,31,48,75,103,132,224,144,148,93,25,74,111,50,29,124,20,63,53,84,174,155,205,70,121,232,200,95,0,54,160,52,26,8,78,163,67,120,105,112,215,44,142,176,231,91,147,190,242,33,45,180,198,186,238,18,43,116,154,104,3,56,156,140,72,158,181,76,113,189,210,191,141,123,47,212,187,35,133,27,46,153,214,32,51,175,34,94,131,15,77,221,203,169,143,217,28,39,229,233,23,4,129,192,81,7,220,40,139,122,15…
Collagen	pos	192	42,159,118,26,19,83,102,62,216,242,12,182,87,160,72,166,134,78,55,76,115,81,185,171,162,1,172,16,165,36,210,222,27,53,199,105,155,3,93,6,51,209,121,205,35,168,94,75,202,218,84,97,206,219,106,190,227,7,198,174,74,164,71,49,14,212,86,20,240,138,230,196,66,33,104,229,40,193,61,239,17,220,91,131,183,31,77,9,67,200,100,175,125,99,214,73,129,38,173,2,101,191,179,29,217,187,63,232,211,204,126,145,8,114,…
Collagen	pos	193	82,60,234,189,86,132,73,51,157,100,154,211,158,220,110,66,240,61,106,97,185,229,205,15,138,127,134,217,183,7,173,4,227,131,206,78,117,46,141,104,41,180,222,165,88,190,204,89,155,70,98,225,28,91,43,208,22,212,25,223,6,10,209,177,179,8,207,37,168,27,145,215,103,68,80,11,188,42,44,57,232,105,160,29,101,203,210,181,20,161,30,136,159,164,184,187,195,52,150,238,32,74,119,235,193,178,153,149,114,152,116…
Collagen	pos	194	51,188,196,14,184,229,115,129,171,117,67,45,61,100,138,149,10,139,16,200,17,173,96,25,151,13,176,192,156,197,102,178,212,11,148,204,182,104,59,177,88,198,154,134,15,42,38,219,68,87,125,233,160,24,8,119,126,74,159,145,63,230,60,84,34,225,53,50,91,7,6,158,90,112,190,121,136,116,98,235,237,78,144,206,108,152,231,236,194,234,62,172,22,9,94,46,29,123,191,137,133,150,30,0,195,222,211,132,97,55,120,27,1…
Collagen	pos	195	137,242,208,143,227,34,188,86,131,23,141,22,162,85,158,213,113,20,166,55,73,204,144,7,190,184,129,95,68,67,126,145,164,200,167,150,196,32,116,1,183,134,120,220,42,209,16,124,19,130,37,88,2,114,211,27,118,72,30,112,102,66,138,56,241,148,197,176,185,203,175,74,140,132,238,157,156,60,8,12,96,228,97,117,169,214,225,24,52,105,76,173,154,44,193,215,43,236,240,46,63,65,230,41,177,226,54,110,174,58,3,180…
Collagen	pos	196	69,232,12,18,117,194,45,90,227,91,145,208,40,28,223,94,79,11,107,21,43,177,172,70,2,142,15,150,78,179,62,104,109,211,100,68,176,183,186,56,0,57,197,140,10,120,99,133,23,30,46,115,131,222,24,166,212,39,61,72,233,209,159,190,41,19,237,149,77,152,1,126,27,20,16,165,168,148,199,118,112,13,220,92,134,167,127,239,124,17,153,125,71,137,202,36,163,49,5,29,217,38,160,128,231,93,75,157,218,174,89,81,182,22…
Collagen	pos	197	199,236,130,210,15,188,44,127,126,52,3,165,228,81,34,142,120,141,11,186,27,198,93,239,183,214,6,175,138,205,223,20,84,181,226,42,197,202,133,105,184,192,162,4,107,154,193,25,26,238,70,59,33,61,109,170,157,145,147,237,150,29,62,10,36,17,111,75,211,209,219,135,187,122,172,90,166,66,129,88,73,74,185,189,212,38,149,195,28,72,96,19,112,30,56,80,69,116,213,67,234,136,49,64,242,194,206,174,57,218,139,2,…
Collagen	pos	198	10,70,118,207,172,81,129,51,237,31,177,159,25,167,74,153,120,170,160,72,149,90,215,78,193,131,40,106,5,241,107,240,113,188,48,68,235,28,26,200,9,63,189,179,16,125,176,23,126,109,223,49,2,201,183,75,84,50,94,168,202,27,114,205,136,224,19,116,82,8,111,124,98,161,66,134,208,210,44,123,143,88,101,7,93,165,148,144,138,186,140,217,57,209,184,164,62,204,152,41,36,86,35,230,195,105,121,229,119,30,89,198,…
Collagen	pos	199	161,137,180,185,178,223,41,221,129,206,38,162,112,140,28,150,87,231,122,190,54,115,117,157,203,156,49,23,19,33,177,131,97,66,222,72,188,116,169,9,127,73,199,60,205,234,195,133,238,81,20,232,138,184,187,103,132,82,34,11,216,93,77,8,37,48,192,30,101,7,148,67,27,167,228,213,64,111,118,88,181,241,174,36,35,4,110,173,106,164,237,151,233,25,146,71,10,98,52,158,224,14,63,57,197,135,159,22,208,218,39,44,…
Collagen	pos	200	151,181,214,33,177,55,189,13,231,9,139,129,61,82,106,42,41,102,148,191,197,225,135,59,217,44,146,3,207,145,78,15,182,100,72,46,205,178,153,223,58,108,32,99,77,120,71,218,84,105,50,25,48,124,180,11,20,172,94,0,142,24,128,188,73,159,211,97,29,87,10,98,137,101,92,23,28,116,240,111,91,109,144,179,8,183,206,233,27,122,45,203,204,213,143,212,107,200,54,198,184,134,36,39,18,196,88,209,49,34,242,166,147,…
Collagen	pos	201	201,216,87,228,5,29,152,220,203,21,174,176,72,227,71,239,28,232,148,134,14,89,113,32,2,60,199,67,99,212,159,188,63,178,49,192,145,11,138,166,70,170,37,194,74,103,85,233,91,237,226,64,68,206,1,106,4,82,116,195,40,13,123,209,218,47,69,140,211,136,61,187,182,144,156,42,16,110,132,92,186,66,235,78,208,3,213,133,161,25,80,84,222,180,62,118,129,44,109,18,238,58,157,41,79,53,125,97,120,173,137,135,83,13…
Collagen	pos	202	108,124,232,37,218,241,30,106,115,186,221,188,162,9,132,187,207,17,22,114,27,64,225,73,11,98,62,229,197,52,119,227,60,172,90,235,206,67,86,180,166,101,237,61,44,103,32,224,77,113,173,112,215,205,42,50,57,74,156,168,0,238,51,84,157,239,222,196,104,81,149,202,110,136,2,137,12,78,5,133,26,93,175,142,177,96,240,109,56,87,6,130,95,94,146,16,75,204,163,212,4,47,134,129,111,80,158,55,192,200,193,1,199,4…
Collagen	pos	203	76,141,27,142,14,166,170,182,107,232,169,128,81,165,58,10,162,188,117,222,0,24,239,114,185,8,213,190,152,92,178,111,153,156,42,88,164,72,144,30,211,19,97,34,177,13,22,93,195,63,77,220,183,110,139,193,155,67,41,191,125,64,131,134,130,50,57,119,219,106,54,99,204,104,132,100,12,159,201,1,231,115,225,163,216,23,122,157,136,199,96,240,175,149,160,20,103,233,237,227,4,87,101,52,147,242,158,25,91,113,3,…
Collagen	pos	204	14,161,231,97,170,62,74,76,31,122,129,188,75,59,202,92,106,96,60,49,237,177,86,30,8,229,141,232,139,47,175,25,238,187,100,152,228,57,230,29,135,115,242,163,64,88,209,155,227,194,99,5,157,113,3,81,182,151,184,123,67,154,235,140,7,136,87,219,160,12,39,80,192,174,93,159,102,201,221,180,114,164,20,46,53,143,134,41,42,195,147,167,44,78,213,90,98,107,58,28,105,223,146,35,208,128,32,111,27,79,23,94,121,…
Collagen	pos	205	111,25,55,96,34,66,20,91,208,167,120,92,102,53,80,131,58,213,86,106,154,29,10,61,168,101,47,48,177,210,152,124,134,214,14,117,85,143,50,109,123,170,133,166,38,137,56,35,100,22,8,142,15,209,212,9,121,60,54,194,39,75,145,69,67,199,206,187,225,26,128,132,192,32,76,44,129,104,112,151,74,130,169,90,27,16,73,207,229,146,7,183,63,172,41,184,196,158,157,181,198,49,70,19,31,224,45,191,97,179,235,223,83,19…
Collagen	pos	206	95,133,159,202,2,9,114,51,217,118,131,74,4,152,193,231,198,105,119,21,42,228,182,213,45,93,162,57,48,107,167,123,161,8,55,206,39,196,149,136,178,34,115,199,64,17,54,157,124,53,112,7,146,224,126,66,113,144,52,71,173,143,185,40,0,148,214,3,27,203,135,125,98,67,236,60,127,187,63,24,92,87,23,84,100,88,32,184,222,122,174,29,239,61,106,156,77,134,181,216,205,189,19,89,68,47,154,194,191,137,130,151,65,1…
Collagen	pos	207	181,136,73,45,217,206,31,230,77,220,79,97,223,112,75,149,192,83,17,89,5,182,49,9,144,24,167,119,188,65,86,80,133,74,72,91,41,134,92,157,226,116,128,228,26,108,50,93,207,129,151,55,132,152,29,147,98,154,143,184,19,174,15,7,199,222,78,148,42,221,46,162,202,107,71,215,34,10,14,198,231,13,111,6,205,114,176,88,39,200,25,219,216,179,186,211,189,105,235,2,168,187,48,32,104,233,121,229,169,161,166,43,131…
Collagen	pos	208	75,24,133,169,153,38,90,128,212,67,166,6,34,177,41,87,160,132,188,157,25,152,93,63,99,208,125,5,103,123,62,131,89,56,97,144,219,146,105,197,58,81,118,79,120,149,172,16,110,230,241,91,222,134,190,82,220,213,224,225,181,27,206,191,228,111,107,231,1,168,161,163,37,239,139,233,236,83,187,109,234,214,66,51,195,112,65,171,137,23,122,179,43,178,29,72,155,145,39,26,71,11,108,229,205,203,198,142,164,176,2…
Collagen	pos	209	206,224,136,210,79,85,212,13,134,177,223,150,107,46,221,31,171,239,39,195,154,47,51,60,22,1,32,56,141,115,108,113,49,205,153,57,225,235,78,169,145,157,238,28,81,188,217,194,12,64,130,74,182,168,185,104,143,208,94,127,232,98,63,118,121,53,72,11,214,36,190,233,242,5,88,0,149,124,87,139,25,234,133,128,119,83,10,112,101,61,172,23,228,95,29,70,219,152,227,17,41,2,122,96,42,163,93,19,68,186,191,97,155,…
Collagen	pos	210	117,143,132,18,156,93,126,183,236,161,237,97,58,108,199,60,67,158,54,133,179,81,136,112,165,197,17,128,47,220,228,2,79,29,180,110,138,74,101,147,137,211,233,229,219,146,114,182,59,153,191,57,9,148,207,105,98,173,202,12,69,134,20,150,167,73,206,194,25,168,149,94,217,80,52,214,140,19,125,120,154,56,131,216,87,130,16,76,37,51,21,104,116,121,189,155,78,141,44,159,218,239,55,169,119,215,38,62,176,36,1…
Collagen	pos	211	20,136,54,108,181,2,89,215,200,158,14,174,213,225,147,134,56,78,168,237,119,150,74,123,65,1,169,135,52,166,242,73,216,19,206,114,153,219,41,95,36,231,128,152,214,31,220,190,195,170,185,199,12,204,0,205,85,233,163,180,105,144,70,96,92,241,91,51,140,187,39,122,138,81,84,94,229,151,62,116,63,203,131,113,10,58,93,28,159,30,106,179,218,184,232,224,103,235,101,98,183,207,142,43,234,167,118,79,75,157,26…
Collagen	pos	212	196,81,5,48,218,31,72,157,211,125,56,90,70,98,241,232,207,168,189,198,160,8,240,149,87,184,64,89,101,203,108,179,99,55,239,237,202,127,40,3,39,137,122,68,38,140,37,74,172,117,134,69,20,192,41,155,94,7,58,1,32,238,151,50,61,27,49,18,23,156,11,223,174,84,62,79,191,110,76,19,154,107,224,164,103,57,139,221,124,51,36,77,163,105,10,113,162,132,205,152,230,14,187,175,180,148,75,0,226,143,199,78,138,227,…
Collagen	pos	213	82,95,189,120,173,88,187,39,129,33,163,207,127,225,70,203,132,49,191,7,96,186,215,6,210,172,209,98,55,174,180,228,157,67,36,64,160,51,198,99,87,193,178,10,176,122,202,102,155,167,200,89,24,52,91,73,83,164,81,56,185,93,224,142,11,54,199,221,74,23,97,183,197,38,106,227,140,165,84,238,3,94,35,92,170,213,29,190,151,21,63,104,16,9,58,75,139,80,27,231,31,123,237,217,145,8,177,218,118,161,18,211,117,222…
Collagen	pos	214	129,112,75,190,141,46,99,149,134,208,218,228,227,0,182,194,241,128,157,202,126,155,171,170,173,215,148,185,76,222,12,78,119,233,188,89,37,42,68,165,85,139,43,59,2,8,184,205,113,27,22,64,90,204,55,193,7,45,153,91,70,69,158,172,110,198,19,124,201,41,1,238,50,18,80,102,146,17,79,13,125,4,73,3,130,211,197,48,115,53,49,147,144,96,216,106,11,94,176,87,63,57,232,169,121,161,39,199,108,226,51,174,192,166…
Collagen	pos	215	27,18,173,169,202,205,142,39,110,216,168,7,34,199,212,157,45,194,109,232,92,126,141,67,80,206,158,95,32,207,42,64,122,53,79,4,114,75,241,73,69,234,151,222,148,104,49,83,85,58,61,6,136,44,172,155,195,86,89,181,81,225,218,144,91,183,220,237,41,46,219,159,16,26,186,96,134,176,203,108,229,213,227,113,124,116,35,48,97,82,138,210,31,130,78,10,50,193,55,146,171,28,197,190,224,128,145,191,135,163,102,24,…
Collagen	pos	216	197,144,76,0,68,95,205,194,8,191,187,153,117,2,131,103,28,124,228,49,132,41,135,218,145,75,38,46,18,165,127,224,202,239,154,130,209,204,198,55,26,237,50,43,111,184,58,51,109,6,108,157,106,100,79,9,92,208,69,19,164,146,206,11,134,168,150,137,70,105,48,177,119,47,118,242,207,114,33,44,178,36,125,190,203,129,155,78,63,32,176,147,211,91,148,174,80,90,149,42,223,12,21,97,87,86,64,219,27,112,171,181,53…
Collagen	pos	217	76,212,57,90,199,13,28,129,197,190,74,236,224,232,75,19,24,124,20,196,238,25,227,180,51,172,98,84,29,59,157,171,174,216,205,80,233,188,94,156,8,3,106,146,198,109,116,71,1,40,5,37,122,173,181,161,34,140,102,217,7,228,130,62,203,215,89,237,119,31,148,154,201,54,15,63,213,60,50,39,100,127,95,175,66,225,229,0,96,73,88,177,170,145,200,111,152,99,168,79,69,226,35,61,159,38,91,230,27,47,113,218,108,49,1…
Collagen	pos	218	202,77,96,31,120,170,54,159,88,145,73,67,223,175,112,80,165,63,98,137,24,178,59,6,158,119,118,148,221,64,182,15,68,7,153,105,227,180,123,109,163,192,134,171,212,154,25,49,184,94,237,52,198,188,144,162,190,41,152,150,185,210,84,176,155,173,161,138,208,27,211,101,219,69,22,113,124,146,193,121,65,48,213,108,40,53,206,93,157,81,199,97,214,166,38,186,62,242,128,230,103,19,195,57,71,207,85,129,235,140,…
Collagen	pos	219	242,191,238,126,100,50,90,165,161,205,14,65,79,124,67,192,5,123,208,143,81,117,56,170,35,179,136,154,163,88,168,182,141,237,8,115,47,91,134,152,44,171,149,195,61,148,59,106,196,64,213,12,232,29,164,62,135,181,202,223,34,39,145,133,6,194,37,219,125,7,71,28,173,187,63,229,215,218,72,176,97,48,167,127,70,21,40,184,108,120,236,4,169,98,26,68,55,17,157,186,51,204,185,241,230,20,160,49,19,109,113,86,10…
Collagen	pos	220	160,180,149,125,133,173,24,161,212,3,70,228,10,155,152,107,63,143,100,139,47,17,101,209,36,217,15,87,33,73,227,23,138,50,199,65,112,35,144,21,134,90,147,223,20,60,132,189,55,49,211,206,69,103,177,175,4,187,181,136,111,93,166,170,140,106,126,19,225,14,162,67,121,5,231,191,233,226,230,238,236,179,242,57,64,2,130,196,108,110,221,29,216,171,113,97,54,68,185,61,75,208,214,0,234,176,99,79,13,145,194,18…
Collagen	pos	221	12,117,145,152,13,14,62,182,27,222,157,201,76,139,70,183,223,91,194,8,86,60,239,131,209,199,217,57,0,146,69,9,17,46,1,187,10,198,153,109,34,30,78,105,81,114,71,54,191,234,171,41,77,173,100,123,24,225,108,134,236,188,238,99,186,240,32,88,235,167,52,214,93,155,151,61,177,148,51,196,73,67,202,203,228,82,35,40,147,180,184,219,65,165,26,79,124,208,37,193,119,20,133,200,156,136,96,220,149,68,47,97,185,…
Collagen	pos	222	99,25,230,55,127,201,224,49,200,187,91,42,31,45,43,38,15,121,166,9,104,190,51,215,153,85,237,188,111,161,80,129,10,21,74,216,46,98,130,159,132,167,17,206,138,139,26,123,73,1,77,41,238,222,101,211,58,218,208,28,81,68,160,151,145,20,242,217,89,87,40,205,219,60,165,32,147,228,33,53,37,232,214,8,105,93,119,233,133,134,226,116,148,47,95,106,158,96,48,29,194,94,184,180,126,120,202,178,164,115,144,241,1…
Collagen	pos	223	3,150,10,76,163,79,96,18,198,183,1,136,180,222,241,211,92,73,141,173,124,213,126,40,104,114,25,145,233,11,60,95,223,240,44,5,206,214,187,77,32,221,144,80,99,52,165,110,209,66,2,34,151,135,118,50,185,54,208,194,189,102,155,75,220,166,191,127,238,49,81,51,78,227,9,226,61,56,170,174,168,193,175,203,137,38,24,169,116,133,152,120,106,147,63,57,242,205,84,12,129,171,20,234,22,178,235,201,65,148,123,23,…
Collagen	pos	224	74,112,183,226,58,130,134,182,240,52,195,63,160,115,85,108,99,165,7,149,71,83,45,179,123,48,116,198,6,110,22,148,57,180,167,73,205,229,42,231,126,227,224,219,72,2,157,77,155,193,38,200,124,190,122,235,151,98,28,18,31,188,0,109,118,26,136,185,223,64,93,145,203,27,214,242,173,10,133,210,209,89,82,215,66,21,84,140,147,47,70,78,67,87,234,20,68,241,5,51,228,176,101,46,238,177,175,236,146,81,56,11,216,…
Collagen	pos	225	154,212,238,31,222,63,16,35,156,9,85,160,169,148,172,51,214,193,127,217,183,84,67,111,82,47,134,229,149,5,188,178,170,71,61,186,211,143,139,44,240,177,60,6,136,95,62,81,125,98,117,141,239,106,10,138,22,235,146,137,206,228,226,72,43,202,79,157,124,99,41,39,180,201,162,115,70,86,126,19,194,89,167,34,93,129,152,236,12,175,147,155,37,184,55,2,215,163,176,190,53,78,94,4,200,234,80,221,110,195,173,164,…
Collagen	pos	226	41,7,205,175,202,85,40,169,35,198,152,216,233,206,62,135,56,110,30,153,95,16,155,8,204,34,180,183,215,193,103,124,102,181,121,201,158,165,46,194,14,176,108,28,130,199,38,61,54,212,209,131,111,229,78,226,141,106,231,188,223,53,232,72,122,20,187,196,118,134,186,4,9,182,45,94,84,99,172,123,207,161,93,238,15,139,42,13,17,144,197,129,208,98,154,217,136,190,2,77,60,47,86,59,126,109,18,138,168,10,189,67…
Collagen	pos	227	198,35,190,213,131,234,95,106,42,68,27,180,124,7,155,156,32,160,224,62,193,202,61,173,147,218,152,52,58,72,9,77,237,70,174,31,98,82,73,100,130,145,149,8,96,195,196,0,54,18,157,51,76,206,4,14,125,179,75,138,201,66,63,91,78,192,197,10,127,88,207,34,217,118,116,158,215,120,30,139,128,177,225,239,182,114,165,133,231,107,28,148,23,26,64,144,183,141,229,175,111,90,55,74,44,185,46,132,226,208,210,79,112…
Collagen	pos	228	10,19,49,220,214,163,13,30,184,130,53,91,16,230,76,193,44,160,135,120,110,90,36,5,162,165,51,147,149,145,50,61,40,119,27,157,128,191,86,141,219,79,154,181,9,100,47,71,75,188,98,161,237,178,59,210,33,190,241,105,213,231,239,3,200,196,225,85,152,117,208,187,179,106,205,62,46,67,226,20,238,41,43,151,121,37,81,69,194,127,68,6,74,140,132,150,11,8,221,107,93,183,131,218,102,137,7,211,167,114,209,97,25,…
Collagen	pos	229	224,95,133,182,129,88,238,210,103,209,40,202,161,184,25,109,29,69,1,232,16,192,181,105,12,113,104,41,48,136,140,132,0,226,149,126,117,6,237,78,73,115,205,185,188,163,233,90,5,219,145,82,171,62,152,11,139,79,155,81,118,160,190,204,97,222,167,208,60,91,20,223,74,135,166,37,124,183,21,121,197,138,9,122,116,86,176,8,137,242,53,3,39,131,93,94,36,128,18,193,85,77,19,45,49,162,55,218,123,235,120,130,125…
Collagen	pos	230	142,166,75,127,228,100,177,215,168,189,240,174,156,116,86,70,203,33,49,134,17,204,143,182,133,25,192,9,39,45,176,173,160,178,50,193,32,130,196,121,165,145,14,66,217,126,235,57,79,95,77,0,219,128,28,107,46,122,84,206,216,119,69,18,42,233,6,144,184,187,76,179,175,137,35,220,186,151,64,36,21,229,16,123,210,5,171,198,65,83,152,112,148,105,87,242,224,94,197,153,147,222,13,72,139,54,135,78,158,55,110,1…
Collagen	pos	231	219,140,163,47,7,69,33,151,102,197,25,166,240,75,26,77,92,164,43,173,149,112,241,52,24,172,87,187,48,63,128,35,143,101,147,185,76,70,11,126,193,131,169,1,19,124,42,39,181,49,123,205,22,117,29,165,61,207,176,148,146,37,226,238,179,180,32,239,96,194,150,28,158,88,229,98,85,167,14,89,115,107,74,217,65,186,213,116,118,58,142,44,196,38,100,192,56,36,62,204,60,222,189,103,215,171,17,154,177,139,57,122,…
Collagen	pos	232	221,234,162,61,218,156,179,9,135,119,230,6,27,149,205,75,95,30,88,193,98,28,196,209,116,134,204,171,54,122,56,168,130,50,39,136,239,129,182,217,147,150,33,198,115,167,111,195,123,231,121,155,210,20,113,45,18,165,109,81,236,238,11,173,224,216,213,214,152,89,62,190,41,90,194,174,137,10,157,112,110,163,85,5,51,215,160,94,180,13,0,35,154,148,79,169,17,208,57,235,77,44,139,52,164,19,228,166,1,203,206,…
Collagen	pos	233	91,226,124,53,133,49,200,89,128,11,215,52,17,199,88,86,2,206,73,116,30,21,141,59,50,26,187,126,164,227,173,201,188,195,130,180,210,8,107,235,143,158,160,45,222,155,162,137,93,232,147,106,54,221,79,167,41,190,179,163,67,47,35,177,125,157,224,6,148,169,83,31,100,65,203,168,87,194,75,175,212,121,166,63,95,220,165,36,22,145,213,218,15,139,70,138,104,170,120,225,72,176,110,240,29,3,230,61,191,208,74,2…
Collagen	pos	234	101,145,158,127,26,195,205,148,168,200,1,157,84,77,163,177,97,126,125,144,49,132,238,174,203,79,72,12,121,209,228,130,22,231,44,4,64,30,46,65,18,109,128,187,167,166,114,150,146,51,61,196,170,151,147,102,88,214,162,3,85,181,141,169,236,105,131,225,94,31,208,237,60,139,232,240,142,100,117,90,67,29,89,234,149,227,201,62,185,43,5,75,155,226,206,184,192,118,112,99,68,27,107,119,82,32,34,242,20,134,17,…
Collagen	pos	235	158,202,18,132,229,175,88,108,192,109,89,211,130,106,99,62,140,206,238,174,123,111,72,187,53,16,134,6,161,103,228,87,54,74,239,221,90,214,107,195,181,237,218,203,234,114,127,205,164,143,162,49,46,141,217,230,78,153,116,41,139,12,219,171,40,38,236,145,7,198,61,131,57,101,60,33,223,120,226,37,25,168,220,165,178,137,150,235,65,224,155,68,92,110,10,209,128,146,166,183,27,190,118,94,5,156,212,186,135,…
Collagen	pos	236	10,223,33,199,241,88,157,242,27,174,60,122,158,96,109,43,47,35,236,210,232,44,159,152,167,89,108,81,126,22,233,76,225,41,23,125,18,1,78,50,6,224,0,190,73,238,177,4,196,171,91,155,114,173,239,67,115,228,83,90,222,24,69,94,98,110,216,63,182,42,101,192,217,207,218,169,79,164,133,64,237,212,28,234,15,144,175,200,85,87,8,183,189,70,104,188,95,46,54,129,151,45,16,17,226,11,51,162,153,193,178,194,186,14…
Collagen	pos	237	231,218,70,8,65,13,135,28,74,131,162,125,45,190,43,118,153,99,27,101,41,207,59,232,156,4,29,19,161,233,160,81,93,75,56,37,25,154,7,121,241,196,49,147,173,11,24,15,82,149,134,229,225,236,182,223,214,85,143,195,119,202,77,144,224,16,83,116,69,120,240,9,208,177,96,31,21,210,215,188,60,80,179,102,184,211,105,146,138,44,106,110,78,18,58,150,108,194,127,228,178,152,128,66,54,186,230,227,32,73,140,84,88…
Collagen	pos	238	56,215,164,174,181,180,190,226,219,9,161,70,198,104,137,54,156,228,96,206,124,141,224,235,188,62,37,43,185,201,22,128,207,186,60,112,8,26,57,48,18,111,204,95,125,179,209,67,177,221,38,117,239,44,120,223,2,134,30,233,7,14,144,80,191,87,19,163,40,220,31,100,33,133,212,202,199,92,241,159,149,162,229,11,69,53,113,94,83,102,105,49,157,126,4,150,231,115,106,151,97,210,211,58,234,205,216,73,109,129,107,…
Collagen	pos	239	68,92,16,48,142,85,86,221,15,73,56,231,233,29,145,161,132,171,121,129,131,140,187,107,103,218,210,207,55,113,157,64,208,234,90,193,236,76,146,28,10,119,38,118,166,212,63,110,75,197,111,40,241,109,101,223,112,27,174,167,58,93,211,62,196,114,23,228,102,209,44,78,216,134,217,230,183,5,53,57,115,22,70,123,9,2,172,242,61,97,52,18,8,189,67,36,175,88,190,237,239,71,179,46,50,69,238,192,155,37,80,59,17,5…
Collagen	pos	240	196,134,228,176,162,51,213,37,27,122,34,216,50,98,93,237,165,81,236,139,22,180,231,101,2,202,62,131,92,154,1,8,211,181,106,110,172,76,137,203,42,142,136,148,240,204,124,170,126,127,167,40,197,235,80,195,166,57,83,194,230,163,138,78,114,23,11,113,54,4,200,133,47,223,168,90,143,175,71,193,118,9,74,33,174,179,68,73,72,147,140,95,58,115,185,173,31,16,24,221,205,6,187,64,82,13,5,125,209,36,201,70,67,1…
Collagen	pos	241	111,195,206,225,207,202,211,88,123,42,82,76,115,164,170,100,92,98,80,140,194,234,122,180,6,224,25,152,57,31,214,114,97,156,29,110,107,95,9,138,84,158,141,178,51,40,160,187,165,173,34,15,68,175,127,37,105,27,209,222,89,117,226,135,24,78,188,144,101,54,109,132,23,16,198,53,46,79,96,19,55,58,85,86,41,148,162,147,154,47,124,145,65,118,201,146,210,212,119,167,52,106,230,219,185,228,126,35,174,221,108,…
Collagen	pos	242	187,90,107,102,204,9,27,84,77,118,86,128,160,75,115,146,174,110,41,189,29,62,71,196,25,138,126,178,88,34,221,200,57,67,168,104,103,38,13,30,87,139,69,229,186,91,114,158,131,141,211,185,98,206,101,182,108,231,123,175,193,6,40,214,239,21,65,5,56,190,72,192,233,15,156,209,117,216,7,33,14,172,45,18,241,94,48,195,140,223,227,60,97,203,59,217,83,0,3,191,237,134,105,188,129,179,50,85,78,183,119,137,167,…
Collagen	pos	243	127,241,149,5,106,186,133,56,225,121,101,220,73,151,75,11,213,222,204,214,50,81,59,216,148,232,27,43,66,103,176,231,32,129,78,102,29,94,89,21,42,111,124,135,120,49,235,230,196,4,55,1,96,100,79,30,165,68,174,25,177,128,143,14,98,87,167,115,125,194,166,63,238,157,156,61,203,60,240,37,52,122,88,224,191,12,19,110,154,28,217,74,16,93,46,113,44,199,86,91,15,38,221,229,2,67,9,142,234,182,175,138,104,146…
Collagen	pos	244	221,27,11,82,64,212,234,56,36,34,139,164,26,67,106,232,199,185,30,235,65,70,127,171,163,47,29,223,239,209,132,103,38,148,195,43,166,179,16,135,210,110,206,226,180,220,72,7,53,161,2,152,205,89,42,17,37,78,214,217,147,167,74,184,130,12,45,63,192,157,225,90,215,156,57,178,41,51,150,168,149,228,115,177,144,0,193,122,207,54,117,229,61,145,93,120,201,97,102,237,222,159,20,158,141,224,107,92,9,169,233,1…
Collagen	pos	245	115,11,217,194,30,67,55,136,80,173,43,81,242,137,191,97,1,220,0,145,210,106,235,202,51,9,102,171,141,59,89,2,233,84,223,53,68,168,204,203,209,165,227,16,230,50,177,156,79,20,197,37,42,75,174,200,117,35,238,87,39,180,49,103,196,181,149,76,6,29,110,94,66,120,133,21,186,187,213,190,60,107,57,64,13,77,152,23,211,185,219,142,73,183,118,15,114,123,138,172,229,92,218,26,232,34,169,167,98,105,99,38,121,1…
Collagen	pos	246	37,113,13,240,214,179,12,194,4,46,38,186,94,153,34,39,115,5,158,117,175,226,35,224,197,129,204,222,23,196,217,225,50,120,52,137,6,146,242,96,121,221,106,213,181,138,188,73,16,9,210,40,173,86,67,0,238,152,3,101,29,184,140,82,149,33,93,216,15,65,193,232,108,145,166,219,75,1,161,235,17,195,112,71,62,205,191,165,128,234,157,48,124,183,14,74,239,30,26,131,139,69,122,21,208,212,127,206,223,147,98,230,1…
Collagen	pos	247	9,187,170,210,106,6,229,85,227,39,127,218,18,164,151,197,152,204,213,223,17,5,87,232,141,26,20,66,242,131,120,234,73,222,149,145,225,61,110,137,69,147,48,124,148,65,153,237,156,212,4,208,169,118,64,171,107,103,198,241,44,130,84,167,240,216,189,89,191,47,46,150,55,121,188,76,224,114,57,125,15,80,238,101,176,54,214,184,139,190,163,219,23,58,113,79,14,22,99,33,42,215,172,19,67,105,111,195,51,132,220…
Collagen	pos	248	126,15,17,192,37,59,33,2,98,4,73,14,82,130,146,177,236,67,117,193,93,40,123,202,196,124,208,225,237,86,230,111,74,50,42,39,147,18,96,174,94,66,7,142,69,100,161,85,241,199,106,57,131,232,145,24,51,229,12,54,105,198,113,190,107,89,30,214,215,46,81,6,83,108,181,91,189,155,101,168,8,136,148,140,26,90,182,13,48,115,122,162,36,133,110,206,200,47,156,25,3,114,127,213,41,171,153,53,166,228,239,128,79,220…
Collagen	pos	249	198,18,153,102,191,110,241,142,176,11,149,25,46,136,234,12,17,204,93,64,109,238,69,33,232,79,166,189,155,101,141,211,172,59,77,196,214,223,217,117,121,195,10,227,34,21,52,143,175,26,22,66,68,173,118,229,15,61,129,87,115,235,203,190,58,230,134,222,49,94,226,20,179,114,163,116,128,152,50,104,53,159,95,90,209,75,147,89,38,165,107,0,233,199,112,51,184,98,41,43,67,193,82,182,126,5,169,63,119,106,240,1…
Collagen	pos	250	164,103,157,5,215,45,179,53,200,232,102,168,74,217,38,133,151,71,106,170,27,137,160,126,125,209,8,94,154,165,40,41,155,145,65,25,20,17,158,83,194,43,88,135,82,54,63,50,231,77,113,207,180,225,127,178,199,0,115,110,224,42,128,95,206,208,66,150,123,201,159,141,109,23,121,59,147,13,104,89,134,14,116,108,2,11,138,212,86,156,48,15,174,12,6,191,203,233,18,28,237,57,241,69,234,105,166,235,214,87,130,210,…
Collagen	pos	251	42,12,162,118,26,97,145,164,161,197,201,62,35,91,212,132,154,120,218,88,36,40,59,203,115,109,155,58,57,10,139,30,72,43,126,64,7,78,4,90,68,39,87,66,25,29,63,144,167,93,193,153,198,224,213,196,194,186,237,46,180,6,121,44,177,204,124,134,27,61,170,16,160,17,216,159,233,60,71,83,129,74,217,200,104,47,172,179,230,99,101,133,166,82,69,168,236,138,13,73,2,202,48,14,232,209,190,106,22,184,0,210,19,9,32,…
Collagen	pos	252	225,232,51,129,62,42,94,11,110,165,202,106,138,108,30,45,5,70,71,76,220,6,68,80,163,208,235,48,240,96,214,168,187,49,47,101,239,37,176,32,185,24,117,172,9,181,86,128,131,125,201,236,38,34,95,84,192,237,116,121,169,133,221,43,107,228,151,4,92,193,89,219,82,227,203,217,213,14,205,242,22,158,143,197,124,78,66,226,1,186,224,8,180,204,52,7,147,231,0,182,81,64,28,29,10,93,74,144,123,132,31,222,104,194,…
Collagen	pos	253	121,113,52,28,13,74,107,59,184,203,55,229,202,197,174,24,232,209,193,114,83,205,45,189,33,125,20,98,194,191,214,130,129,112,82,150,160,22,39,120,30,40,101,48,103,25,46,233,118,132,88,163,224,188,140,8,138,166,38,213,211,161,95,123,49,152,85,185,37,237,68,17,169,170,159,70,69,41,53,77,217,42,57,72,100,47,183,154,18,61,226,239,223,173,16,149,218,43,210,64,162,21,141,208,199,236,93,105,62,75,86,216,…
Collagen	pos	254	177,53,34,27,44,0,55,220,100,204,35,9,46,158,11,176,25,60,45,167,51,20,214,80,99,19,209,28,88,228,32,174,234,14,149,62,104,240,242,134,6,95,121,29,89,130,43,213,72,241,157,222,188,83,107,77,123,151,217,197,68,69,136,133,180,92,142,229,10,190,115,103,238,94,118,218,150,127,160,186,8,143,155,179,2,86,56,239,224,3,105,170,210,54,203,208,171,236,84,164,162,26,93,125,41,166,201,187,39,172,81,112,79,19…
Collagen	pos	255	92,154,97,234,63,8,157,27,113,153,233,114,135,203,213,24,125,76,85,188,235,206,39,2,158,67,151,197,134,102,1,149,95,86,16,156,147,139,187,130,73,103,15,17,179,164,43,61,174,7,236,220,145,219,205,128,231,150,209,79,148,56,105,11,126,22,159,224,228,99,116,100,124,64,82,83,89,136,214,120,72,50,191,32,51,129,223,112,40,194,110,104,42,65,178,80,117,226,94,143,181,20,196,121,168,91,212,172,28,55,171,17…
Collagen	pos	256	239,237,168,0,198,222,201,91,116,228,187,125,85,182,56,27,24,39,107,207,31,54,103,73,143,50,204,178,226,160,20,8,232,139,62,37,16,67,119,179,51,129,126,105,23,3,176,75,134,47,89,122,190,9,41,146,95,206,172,34,173,40,213,79,227,68,44,53,59,60,231,55,78,5,29,80,220,152,150,104,35,185,225,61,217,64,159,13,132,10,72,174,63,212,57,136,48,223,240,156,101,69,30,93,99,203,233,169,32,70,124,171,189,238,6,…
Collagen	pos	257	163,224,212,97,19,211,142,165,111,172,195,74,188,17,193,138,171,95,30,167,92,105,58,222,127,86,160,196,21,103,207,54,107,115,83,173,50,60,34,70,154,4,1,216,81,118,158,131,178,149,59,31,94,93,126,0,202,56,125,67,230,5,236,157,49,8,225,52,143,218,63,213,18,239,48,22,183,214,124,23,147,179,190,192,64,2,226,161,156,25,177,134,170,184,148,122,51,221,38,99,187,135,203,215,144,235,219,16,120,155,40,113,…
Collagen	pos	258	127,98,124,39,107,197,216,198,182,62,96,57,161,169,195,209,113,126,213,150,133,110,6,123,77,82,227,86,185,221,11,71,100,228,200,139,193,125,7,78,188,1,30,102,63,164,237,114,116,143,165,201,20,84,129,230,64,12,241,13,234,154,163,68,14,194,224,46,202,128,97,10,155,121,219,75,178,92,49,33,65,48,83,177,18,240,29,19,45,31,74,109,28,27,99,220,222,137,24,4,208,171,159,32,87,85,214,106,17,44,162,184,25,3…
Collagen	pos	259	148,239,222,126,112,158,132,128,205,146,207,77,137,47,219,203,3,58,67,42,206,90,162,64,232,179,181,113,143,87,167,194,134,147,50,89,66,183,22,193,159,33,78,131,41,214,161,157,209,91,82,189,102,51,107,8,93,26,218,127,96,212,197,213,28,195,210,79,57,104,84,38,234,184,225,190,177,141,230,124,31,49,40,9,125,1,221,174,117,76,48,129,133,145,32,235,242,224,155,142,180,62,198,175,173,24,185,204,216,108,7…
Collagen	pos	260	11,119,225,234,146,144,16,232,52,223,90,32,42,45,222,171,182,133,152,127,25,65,110,238,106,189,55,5,153,31,109,233,87,101,123,239,227,214,64,102,128,204,139,34,236,215,112,163,224,131,8,149,77,126,242,81,58,94,140,202,120,190,169,61,193,57,116,115,33,10,213,0,138,135,28,97,199,151,13,93,173,107,184,43,30,237,209,49,85,188,18,142,156,79,145,26,134,229,24,148,37,29,125,181,82,53,226,165,88,164,162,…
Collagen	pos	261	180,64,219,207,131,160,124,175,10,230,214,86,227,201,52,112,185,29,104,91,226,96,18,122,192,134,225,22,40,19,2,195,188,12,32,75,21,174,223,77,79,46,100,60,191,5,241,88,76,228,233,240,106,49,115,101,7,67,108,190,136,141,238,33,154,235,145,105,142,178,85,132,35,93,153,203,194,89,183,30,224,187,199,16,217,74,24,55,216,82,198,164,137,158,127,15,69,234,150,148,211,14,71,121,147,114,59,152,62,107,57,11…
Collagen	pos	262	208,206,117,146,133,225,240,169,231,83,138,173,174,40,204,91,63,24,26,176,166,82,185,161,220,9,58,41,95,61,94,68,228,34,20,78,6,114,31,25,30,143,108,136,8,126,66,57,203,79,226,241,81,197,33,147,1,207,75,52,112,201,16,120,102,7,218,111,85,162,210,11,163,15,222,27,242,175,104,64,28,154,199,196,148,106,233,122,101,56,159,35,99,76,170,109,103,198,131,29,18,119,238,22,230,55,62,125,216,12,229,237,149,…
Collagen	pos	263	214,211,104,60,61,42,178,144,209,7,122,225,157,89,34,186,165,212,199,195,136,48,142,121,30,202,22,240,219,100,85,83,53,123,143,116,154,101,147,135,88,119,158,131,73,68,181,67,229,8,120,175,51,188,17,29,110,210,12,169,222,71,238,193,33,86,44,56,25,167,78,95,75,190,49,145,9,62,13,191,163,213,227,14,76,159,241,113,226,224,90,57,69,138,105,5,10,38,106,111,172,220,179,127,118,170,242,197,55,216,43,133…
Collagen	pos	264	193,82,42,168,63,163,242,122,27,34,187,45,93,19,62,218,6,179,166,118,159,238,138,105,81,241,127,173,209,58,111,112,43,83,124,219,211,41,143,199,5,87,142,178,53,210,96,95,0,73,1,165,134,7,79,196,51,94,18,15,227,28,169,197,185,208,186,85,189,202,46,232,190,191,181,135,107,108,47,231,116,24,61,49,221,39,40,38,92,206,78,102,203,233,29,136,223,214,72,88,48,99,89,106,200,50,240,154,229,37,113,175,201,2…
Collagen	pos	265	175,58,25,19,37,241,70,171,60,52,141,57,109,148,44,135,18,72,127,149,227,209,38,177,9,100,229,191,125,204,99,219,199,6,112,167,133,242,26,195,50,203,176,94,64,93,200,22,83,123,3,24,162,95,28,82,119,208,14,81,152,21,66,43,173,31,166,75,239,194,111,1,68,106,230,213,207,237,138,115,168,4,12,155,7,126,89,158,232,65,165,88,114,91,20,102,41,193,181,187,36,188,146,101,45,49,63,104,178,201,147,62,23,8,21…
Collagen	pos	266	57,199,155,19,156,65,74,36,162,138,25,98,45,239,116,35,92,232,109,152,228,72,71,132,15,145,118,86,173,240,135,26,126,7,20,224,159,41,143,83,12,96,30,142,140,53,210,78,176,33,4,230,93,214,192,59,130,137,42,23,63,66,73,119,148,175,241,166,110,24,113,105,6,28,211,172,144,64,221,16,195,187,1,231,80,163,164,160,215,100,154,11,82,179,101,124,134,108,222,198,32,39,218,121,9,178,225,189,0,190,123,200,186…
Collagen	pos	267	157,54,26,138,27,8,155,202,172,165,107,39,95,131,191,159,216,221,82,239,197,94,121,79,240,207,117,186,223,230,111,238,71,14,43,176,12,45,25,105,87,58,139,63,220,99,41,222,227,5,6,219,74,67,118,173,47,40,7,24,64,114,46,145,57,198,15,11,228,91,112,146,162,217,204,103,62,200,174,215,212,10,49,83,73,184,234,22,187,70,150,154,185,109,181,156,0,201,1,77,31,90,226,211,125,33,214,89,137,53,206,182,19,69,…
Collagen	pos	268	141,74,131,48,9,204,164,138,81,154,126,93,12,167,65,197,14,97,212,16,194,92,61,111,130,115,91,215,239,70,78,124,119,50,233,183,228,59,104,161,196,34,208,32,80,155,181,134,148,113,200,211,180,176,29,43,188,37,39,232,166,127,189,193,57,137,207,173,107,95,151,146,96,36,66,171,162,82,10,68,55,184,98,21,33,105,223,40,220,190,114,64,135,71,0,75,67,133,203,112,23,18,94,63,47,20,52,186,195,102,122,241,14…
Collagen	pos	269	197,237,212,192,120,168,74,18,83,28,163,110,3,41,43,67,130,52,100,121,17,214,87,55,137,170,177,186,179,29,148,76,209,63,153,152,234,167,21,166,189,115,84,40,65,97,169,235,78,180,96,122,136,46,233,185,156,71,204,241,85,176,151,162,158,106,202,19,95,208,30,64,239,161,143,150,128,218,88,129,111,205,124,207,35,199,140,24,123,164,125,181,4,117,10,48,172,66,223,240,57,190,230,1,195,13,51,7,178,14,102,5…
Collagen	pos	270	70,162,21,228,241,59,25,11,203,141,98,164,114,77,87,97,23,51,104,144,113,169,105,27,36,155,135,108,142,100,26,63,178,194,68,38,206,39,95,117,43,82,78,136,31,204,54,145,120,196,5,138,211,101,140,109,143,74,9,225,48,139,221,71,50,93,123,6,181,147,128,118,17,41,19,134,58,242,96,79,75,40,215,137,67,29,182,239,238,24,80,103,129,22,202,198,34,199,212,32,213,172,160,44,240,42,8,190,99,88,201,166,184,152…
Collagen	pos	271	181,182,222,102,23,161,55,87,63,126,106,103,172,71,18,109,54,163,116,25,113,12,85,62,167,197,154,132,50,81,99,97,206,30,145,51,220,171,224,203,136,88,170,164,60,4,37,174,149,122,226,6,128,139,86,135,70,32,158,45,40,92,236,133,151,15,223,216,59,29,64,146,96,169,118,89,177,125,110,162,27,48,21,204,31,34,11,56,165,173,38,46,195,58,52,200,14,67,180,233,230,213,147,100,238,137,41,178,117,107,68,212,22…
Collagen	pos	272	29,2,63,188,59,52,75,33,26,79,111,136,87,117,214,67,212,113,182,200,14,180,213,15,119,196,61,0,202,42,6,107,152,222,3,135,209,233,183,193,20,139,66,65,39,76,37,208,161,21,232,23,105,96,7,99,141,112,35,239,92,158,121,215,168,38,77,216,229,226,82,30,72,58,223,174,166,10,83,171,47,17,206,205,108,173,46,237,190,144,40,70,73,120,124,134,154,98,74,224,118,140,1,101,94,104,165,221,28,164,9,43,54,225,102…
Collagen	pos	273	117,142,122,42,224,95,90,228,37,209,173,55,105,9,63,160,14,66,123,236,188,93,136,8,213,109,152,220,140,47,157,141,76,28,210,181,128,120,133,17,125,110,32,200,202,114,212,82,177,184,164,235,130,148,131,239,138,156,78,150,166,102,113,15,211,46,86,233,151,194,6,85,97,217,108,7,180,41,73,44,232,87,3,29,92,49,89,2,33,195,84,165,204,16,51,88,112,74,137,19,234,171,143,215,24,178,96,229,0,94,135,101,5,36…
Collagen	pos	274	12,192,122,197,98,141,184,228,33,177,119,229,27,7,14,128,107,84,193,23,217,173,171,65,169,106,125,8,36,238,30,11,134,188,135,24,170,70,46,240,104,198,52,92,140,202,72,168,160,48,57,162,226,227,89,114,137,156,87,56,64,157,159,235,121,204,241,4,59,225,200,187,163,213,230,130,110,129,210,47,191,161,13,149,234,82,146,60,83,239,123,126,0,16,94,17,26,41,133,34,143,185,237,205,55,102,85,183,208,88,19,38…
Collagen	pos	275	127,73,20,74,204,175,183,199,141,174,69,92,59,28,118,113,139,202,71,222,170,211,53,58,89,184,194,43,16,169,17,42,13,216,198,50,34,220,133,145,44,102,190,88,10,64,167,101,49,123,218,56,106,160,33,131,236,241,191,129,156,68,192,137,23,138,242,208,110,179,143,164,5,234,12,90,159,226,224,97,206,217,94,29,161,173,189,25,207,86,4,104,79,122,75,232,54,31,105,82,147,213,200,91,35,178,45,48,57,148,214,157…
Collagen	pos	276	223,221,206,153,137,138,131,134,28,9,70,158,142,11,143,47,205,44,184,77,181,4,89,172,220,92,241,90,67,106,57,136,93,37,213,14,202,140,97,39,100,164,21,157,53,117,217,31,49,40,237,120,68,179,175,207,204,102,200,22,176,174,94,196,212,122,191,64,130,41,5,128,199,51,27,8,203,201,135,29,187,15,82,182,147,0,46,197,132,139,96,209,151,108,107,189,75,76,226,36,45,232,186,195,214,112,239,83,235,215,30,167,…
Collagen	pos	277	236,203,115,201,18,213,239,129,99,132,139,175,149,95,98,114,45,151,192,161,162,217,130,90,42,103,86,218,52,108,83,228,81,110,24,189,188,111,36,94,15,104,214,234,97,144,39,30,240,154,54,120,51,17,105,34,84,69,116,113,23,5,101,221,9,153,65,68,47,3,123,233,183,164,61,41,102,159,2,202,72,89,179,131,195,109,119,40,126,163,199,64,200,231,193,118,170,181,7,224,174,133,216,35,28,229,67,106,12,44,107,242,…
Collagen	pos	278	198,41,68,55,114,18,60,14,73,216,162,93,106,213,168,224,175,195,33,65,150,80,87,97,54,91,186,21,173,190,92,220,209,152,127,157,149,174,133,67,96,83,138,69,102,179,8,143,13,210,131,234,111,137,207,242,86,99,6,49,70,208,145,129,20,241,199,222,112,84,130,225,211,39,136,79,23,169,165,151,217,117,156,240,148,122,180,221,43,181,239,201,56,78,159,36,24,235,206,34,12,185,183,189,98,82,62,31,126,232,57,21…
Collagen	pos	279	42,93,103,109,159,35,165,151,97,19,196,213,175,143,217,90,34,56,4,16,231,145,179,38,186,66,140,14,218,223,191,228,22,40,204,164,8,33,242,153,235,37,212,189,72,211,203,100,6,65,27,125,41,180,224,94,43,11,49,226,68,58,53,45,112,199,98,62,241,141,18,150,73,87,195,5,208,216,168,120,127,47,69,183,116,104,88,201,10,163,52,117,173,3,20,83,131,7,219,172,240,192,54,118,144,182,187,137,171,185,44,128,9,48,…
Collagen	pos	280	197,35,66,155,164,111,133,45,208,36,79,149,150,204,142,196,83,238,146,17,129,81,80,62,227,6,191,165,64,16,27,229,141,25,217,43,78,151,228,31,98,115,180,30,126,224,56,192,11,136,54,2,69,29,235,169,144,213,198,103,212,108,95,173,116,84,94,18,100,104,33,177,194,107,19,231,167,5,109,72,92,4,50,223,22,226,12,234,89,181,120,57,152,42,195,175,97,39,87,138,9,154,68,171,1,168,75,110,156,67,237,172,233,59,…
Collagen	pos	281	48,141,49,170,26,177,60,87,120,129,192,45,104,102,31,91,9,33,84,190,66,188,187,208,57,76,90,138,50,209,204,153,157,223,175,103,74,1,23,107,200,59,14,202,199,185,219,127,68,215,224,182,89,123,210,40,117,69,8,186,112,55,125,62,113,205,144,122,126,239,236,173,133,80,180,167,97,73,240,163,27,114,134,85,116,92,140,39,44,137,58,242,34,165,168,174,2,51,145,238,179,78,0,24,101,234,6,136,119,81,226,65,206…
Collagen	pos	282	46,62,97,26,39,194,43,149,42,215,34,173,234,87,202,116,13,232,109,170,210,48,164,63,103,71,102,51,22,141,78,104,208,193,28,174,81,175,30,86,5,41,49,165,12,227,123,180,88,195,55,106,1,167,209,157,192,122,153,37,6,40,130,24,99,236,212,21,20,16,111,121,27,220,189,14,65,184,75,8,72,148,198,127,131,199,57,156,166,207,0,183,226,196,4,190,146,58,197,204,203,95,147,76,68,56,60,84,120,181,214,229,224,213,…
Collagen	pos	283	185,212,229,216,16,98,86,150,154,15,233,38,121,204,160,165,239,127,140,133,13,177,49,152,53,84,203,11,105,5,238,188,81,182,30,161,162,46,171,220,78,235,106,111,224,228,184,209,139,136,27,144,123,71,19,47,221,232,141,122,97,112,103,242,151,134,63,186,72,207,230,132,94,0,197,22,219,117,210,48,2,43,200,75,60,199,1,178,96,176,51,118,211,241,116,64,192,125,119,24,227,21,115,92,50,156,100,7,57,206,191,…
Collagen	pos	284	87,9,73,206,140,72,121,141,29,8,114,240,215,96,152,154,37,145,99,79,42,182,203,110,107,77,214,122,61,230,188,124,184,52,91,202,207,159,58,231,130,38,68,56,10,26,128,46,112,89,235,229,222,31,3,228,126,153,136,212,239,55,92,163,138,209,149,186,98,146,60,175,104,44,27,205,109,7,119,97,180,162,12,123,41,160,106,232,14,134,34,135,113,189,35,193,81,116,11,65,234,213,64,187,225,100,1,192,129,161,105,86,…
Collagen	pos	285	186,120,14,89,4,6,191,195,128,215,144,73,32,226,225,197,21,153,188,204,84,133,67,218,127,187,181,100,121,64,56,95,111,36,183,15,77,2,125,114,1,227,68,85,193,173,22,105,54,66,175,190,39,13,57,239,232,60,192,12,171,140,170,235,99,202,3,138,63,38,229,107,69,110,134,11,18,47,62,106,143,37,40,207,10,189,82,214,201,30,34,208,35,65,0,43,158,216,48,162,145,80,230,200,163,115,49,203,61,161,117,150,90,104,…
Collagen	pos	286	101,92,235,72,53,23,232,126,145,133,146,242,67,95,194,206,202,75,120,163,207,208,40,216,43,37,91,229,132,65,73,107,225,203,86,197,22,201,41,102,68,19,99,16,193,54,180,149,191,14,74,100,199,8,115,80,172,77,140,52,90,223,166,174,204,170,82,230,195,13,147,135,33,196,164,111,162,69,125,63,156,184,169,28,27,109,182,39,32,4,93,20,26,233,213,236,124,110,219,129,81,55,97,142,46,177,17,30,5,98,237,9,79,17…
Collagen	pos	287	75,77,226,54,155,23,30,138,108,211,9,152,10,89,185,35,4,32,151,65,24,107,176,204,128,205,186,118,17,240,39,104,91,231,76,207,159,134,52,116,66,101,146,64,206,165,189,51,221,98,228,97,129,47,175,179,90,209,61,196,43,166,160,57,72,229,169,217,149,121,164,194,48,125,38,103,25,96,141,222,119,225,34,46,213,11,233,109,195,145,131,88,154,82,115,31,133,124,182,137,187,238,68,174,18,234,42,130,62,78,214,1…
Collagen	pos	288	35,143,197,121,199,134,235,186,142,161,225,152,112,57,92,171,114,200,160,13,40,46,103,154,180,109,111,215,123,45,51,151,29,127,18,19,229,52,147,174,179,133,61,26,15,119,81,206,73,116,7,28,85,201,5,170,71,104,42,36,82,149,83,220,60,227,120,216,157,50,67,183,34,214,132,84,158,23,237,146,233,202,241,80,169,145,0,96,16,2,219,53,231,209,12,148,115,205,137,86,175,56,196,97,41,74,138,204,135,238,69,106,…
Collagen	pos	289	138,132,36,118,150,210,159,18,182,200,83,235,29,192,238,6,90,91,55,126,154,189,121,183,116,196,25,190,153,17,102,69,60,81,42,166,58,202,146,43,61,19,164,232,71,229,98,53,101,26,79,82,239,0,76,143,104,219,11,207,13,110,222,225,2,73,187,127,193,16,70,65,39,240,148,217,236,139,178,54,145,27,41,34,113,66,95,92,74,131,103,191,173,241,144,212,49,209,80,48,137,216,128,84,140,186,158,108,149,86,106,133,1…
Collagen	pos	290	182,106,90,87,121,137,161,178,77,61,193,166,37,27,220,6,225,13,199,91,55,149,39,15,209,10,85,11,29,210,112,188,41,179,95,128,17,120,75,127,139,26,86,216,32,240,173,76,226,184,115,152,81,203,187,50,88,158,132,93,101,207,1,143,92,8,78,12,200,33,102,195,125,44,58,153,191,145,155,162,119,7,45,192,204,53,160,186,147,197,30,116,22,100,224,108,5,99,67,208,43,176,168,134,239,140,23,96,238,68,157,130,228,…
Collagen	pos	291	31,101,11,80,97,214,217,71,26,129,94,167,54,69,226,98,95,154,10,190,28,2,7,37,15,187,21,172,165,6,215,77,241,175,106,202,206,85,123,109,239,221,145,197,65,73,220,180,211,237,57,161,14,99,113,96,103,47,148,130,34,52,162,1,66,104,3,88,155,192,35,166,179,90,30,61,160,91,76,153,171,185,184,240,188,146,228,230,224,205,176,89,20,107,150,125,41,114,194,8,193,163,238,74,16,118,207,79,12,159,233,235,157,1…
Collagen	pos	292	148,132,46,205,82,178,86,128,96,35,32,68,204,166,214,219,30,232,175,52,101,80,31,106,47,40,233,130,192,49,164,231,163,83,173,185,159,140,170,190,191,221,62,179,203,13,34,105,240,207,223,156,125,150,56,147,103,200,235,18,114,186,85,161,77,201,104,19,198,144,238,197,38,215,61,216,9,151,239,115,93,160,184,51,202,25,20,210,10,87,75,97,149,224,110,222,226,209,0,24,241,213,67,157,92,43,5,138,79,7,168,1…
Collagen	pos	293	163,5,112,63,131,143,51,91,190,203,84,204,165,235,174,33,153,7,62,184,177,151,66,208,164,183,170,185,86,207,35,237,2,34,43,99,202,88,0,240,196,94,89,214,41,57,225,52,172,173,193,19,39,124,31,139,175,168,192,122,147,229,78,107,187,211,76,200,97,85,12,108,191,61,127,148,56,145,18,222,210,126,156,25,219,24,234,58,178,171,26,226,60,238,69,158,236,40,114,42,8,118,70,138,188,176,36,209,141,92,11,216,16…
Collagen	pos	294	218,86,146,19,231,173,60,96,71,128,209,34,150,30,109,62,42,99,94,74,164,100,11,102,101,16,122,6,236,81,17,83,213,134,178,190,194,152,58,234,182,239,210,76,97,39,172,212,207,216,36,12,188,26,13,159,145,215,120,28,7,72,176,165,105,73,48,27,226,157,103,49,124,166,53,3,184,125,179,170,149,155,45,160,217,208,238,89,31,144,90,21,40,119,167,187,127,130,113,25,126,201,118,198,57,8,139,133,23,0,156,91,50,…
Collagen	pos	295	52,68,19,47,2,164,130,0,107,195,122,224,220,148,28,116,75,207,13,50,70,192,97,62,210,226,177,56,31,190,72,231,166,193,5,186,79,74,212,156,91,124,81,163,114,30,58,227,145,170,181,112,34,103,179,9,157,153,171,168,172,230,102,118,87,39,98,86,69,146,182,89,236,105,139,132,29,142,27,23,188,152,126,119,216,25,117,187,176,92,211,194,32,83,204,154,43,64,133,237,235,229,16,121,49,161,234,17,131,191,11,136…
Collagen	pos	296	225,153,55,207,134,221,213,46,99,236,72,17,192,193,239,206,173,57,115,179,45,155,150,49,234,10,27,15,240,121,32,14,59,26,241,122,172,189,157,23,104,226,125,100,3,37,208,22,86,60,149,196,143,139,217,227,178,242,31,21,105,233,114,11,18,177,96,58,222,130,127,92,19,111,129,123,148,54,42,78,188,48,146,103,203,154,8,44,7,5,120,147,141,50,215,30,184,180,101,61,133,136,237,230,4,204,6,181,62,197,128,170,…
Collagen	pos	297	91,177,197,13,225,227,58,128,202,204,5,224,82,11,114,226,131,68,0,84,87,4,117,239,217,77,192,104,118,109,121,27,31,206,205,124,228,179,20,35,97,17,198,34,167,83,94,221,32,237,122,52,29,1,112,185,120,93,162,6,43,48,176,7,144,22,230,111,44,33,240,180,210,157,127,26,234,8,183,138,110,71,188,36,51,145,78,182,60,63,30,190,12,42,116,231,73,171,229,3,151,219,38,153,76,222,136,161,99,79,173,100,89,184,13…
Collagen	pos	298	67,104,68,4,153,145,3,57,92,63,33,154,121,238,127,208,50,239,20,74,87,178,119,44,9,234,231,111,161,96,62,160,196,241,8,228,214,54,28,43,167,240,83,49,179,169,209,126,110,97,144,223,11,47,129,90,135,14,203,141,164,17,149,229,191,225,122,69,18,170,94,227,31,5,56,181,77,242,55,24,84,174,143,105,175,210,27,64,93,136,81,48,128,142,131,233,120,226,222,45,198,88,212,150,86,91,78,183,114,186,79,35,21,159…
Collagen	pos	299	31,33,114,82,168,7,135,58,44,226,14,51,127,108,193,164,210,59,60,39,143,26,239,3,45,97,49,96,53,80,12,9,77,133,50,121,115,42,76,16,19,130,160,147,63,174,196,125,148,83,86,92,48,22,236,183,78,145,128,198,110,137,180,2,85,163,213,122,176,57,187,15,189,120,233,230,231,157,178,23,28,112,216,75,20,111,25,207,61,109,100,126,182,190,37,151,106,93,91,54,105,64,141,191,18,219,232,99,70,102,206,8,215,161,8…
Collagen	pos	300	161,88,64,242,83,43,1,163,206,167,103,90,75,127,123,142,87,217,152,39,52,71,121,171,86,162,151,89,139,125,76,184,94,102,149,189,201,141,143,220,194,212,32,62,115,195,164,236,224,65,31,203,120,72,116,30,131,237,200,41,36,232,157,17,132,113,9,208,218,124,179,23,136,239,19,185,238,153,138,241,117,197,15,187,73,160,223,146,74,0,221,128,230,165,134,190,140,110,26,166,97,22,137,211,84,55,78,33,114,57,2…
Collagen	pos	301	77,93,157,168,123,91,189,216,156,134,141,116,171,128,61,24,184,47,25,222,242,226,187,228,182,219,32,233,12,147,76,29,45,203,232,237,169,152,146,101,34,35,200,90,58,185,241,172,98,28,85,74,137,175,20,65,174,173,11,235,16,54,158,18,8,36,212,9,201,125,122,14,153,115,208,17,151,163,132,3,210,51,213,2,239,238,159,176,111,10,145,22,104,218,224,161,88,194,206,192,229,183,223,56,139,170,30,68,231,114,150…
Collagen	pos	302	134,22,107,233,62,80,154,150,195,12,39,78,87,119,194,208,18,202,147,205,187,172,94,127,206,124,3,34,138,90,81,185,148,229,162,89,173,85,112,225,177,166,105,235,74,132,54,213,203,129,189,104,230,131,97,25,73,66,168,103,115,58,63,240,52,146,53,204,133,170,55,32,199,27,188,56,99,227,128,88,181,61,109,93,65,79,114,111,38,48,100,21,167,186,106,71,5,47,102,180,0,4,179,226,10,191,23,197,31,171,228,236,1…
Collagen	pos	303	24,230,20,60,81,56,36,226,219,194,86,134,82,99,177,83,53,84,225,169,121,213,49,161,211,198,228,210,149,187,106,170,237,103,107,232,183,136,175,156,238,90,33,143,110,94,224,32,102,152,65,147,92,93,112,104,3,140,163,54,34,215,72,197,15,126,31,193,55,51,142,181,100,76,68,18,208,97,153,48,11,59,171,8,236,191,131,184,217,21,85,19,196,185,16,75,45,2,158,74,28,108,64,123,30,172,201,119,189,240,167,71,23…
Collagen	pos	304	126,130,238,120,149,118,21,167,70,185,148,95,224,47,81,49,195,99,16,0,177,194,63,32,65,7,187,69,19,173,66,94,162,179,201,60,72,199,37,106,227,146,231,215,182,53,15,84,76,141,41,91,186,154,18,67,33,144,235,152,139,23,197,223,12,48,61,205,34,138,136,96,230,108,4,117,137,104,28,83,171,168,73,102,204,218,30,140,56,17,226,170,233,219,207,114,192,101,46,164,90,8,25,29,78,45,151,178,156,132,208,113,198,…
Collagen	pos	305	170,42,200,121,21,106,50,176,8,61,140,95,131,53,43,228,51,22,230,63,7,110,208,58,172,144,114,143,48,182,15,62,196,141,10,55,87,76,57,174,169,1,127,78,195,231,36,150,159,98,226,47,239,117,28,92,13,211,75,197,4,86,82,180,218,185,112,40,99,167,0,128,90,219,26,216,27,66,34,209,3,120,139,138,19,163,126,221,186,115,132,9,49,142,206,101,134,207,52,5,181,214,118,213,222,102,45,6,39,184,168,147,171,123,91…
Collagen	pos	306	241,227,34,55,89,230,157,129,6,56,30,147,151,122,126,85,97,29,108,35,87,170,113,72,23,45,66,65,18,77,54,150,132,215,50,15,2,123,197,148,133,188,240,182,186,222,117,33,46,10,31,187,207,237,0,212,64,32,61,5,183,95,232,184,37,154,92,9,206,164,101,130,8,214,68,135,175,112,161,83,118,39,146,78,52,80,190,76,138,211,71,106,81,127,42,171,49,156,63,236,200,205,139,114,91,152,173,17,14,217,98,21,110,143,58…
Collagen	pos	307	140,8,177,169,71,83,148,31,190,0,210,48,209,139,131,212,200,173,42,50,75,41,202,59,204,180,225,179,194,160,18,156,138,196,238,226,85,38,72,7,121,233,115,62,10,54,145,95,193,113,198,57,2,185,105,22,201,161,94,197,126,218,12,129,91,237,98,216,205,165,35,92,26,19,108,37,135,20,182,58,223,16,153,124,13,170,104,88,125,27,70,207,227,172,87,101,30,239,143,157,221,56,176,43,78,5,142,134,65,186,114,241,22…
Collagen	pos	308	119,204,10,116,87,84,185,67,214,151,131,80,220,48,227,57,207,154,201,100,203,175,181,195,184,209,232,225,157,25,89,153,208,13,242,148,62,189,240,36,42,16,140,223,43,180,70,108,222,33,78,99,41,2,112,183,212,81,55,171,135,210,126,29,22,111,59,49,107,103,21,75,198,60,205,113,102,236,136,5,104,174,17,132,64,202,188,155,32,156,231,98,91,101,196,30,51,110,139,79,114,142,187,163,206,88,20,213,144,40,23,…
Collagen	pos	309	76,111,162,50,181,65,185,147,217,208,193,79,92,241,59,87,161,27,84,174,51,242,171,104,63,182,5,32,88,105,103,45,240,235,112,62,236,81,42,8,168,189,125,72,110,176,53,138,25,116,4,11,17,180,68,169,98,108,151,10,102,207,75,118,66,239,61,28,67,12,43,127,137,54,119,78,97,13,164,120,135,179,210,47,85,165,170,34,30,56,31,93,159,64,113,80,122,160,139,121,14,140,216,55,166,157,77,0,70,149,107,124,100,215,…
Collagen	pos	310	186,58,110,208,143,29,103,123,212,53,112,173,7,9,160,196,171,41,69,153,179,233,221,197,64,104,99,210,126,225,19,180,203,166,195,81,119,205,142,40,136,121,191,115,38,147,184,202,178,230,59,172,95,88,35,56,124,139,10,11,189,54,201,127,57,137,47,167,217,111,91,165,28,109,45,13,94,55,135,219,185,132,229,144,4,150,207,155,18,220,198,48,237,52,131,102,70,67,161,163,181,149,168,227,116,72,128,5,148,164,…
Collagen	pos	311	111,116,121,218,122,168,51,59,20,4,120,112,201,52,187,86,209,180,81,190,93,5,191,94,99,145,170,194,238,240,210,148,106,223,213,89,236,115,17,136,21,176,127,88,224,234,205,197,186,135,199,107,40,175,108,241,169,57,62,154,30,235,103,16,92,35,203,182,100,162,9,179,202,178,68,7,192,214,74,33,76,37,6,222,156,206,105,43,11,196,231,104,114,150,63,149,13,48,75,83,41,101,225,38,66,131,54,142,69,129,133,32…
Collagen	pos	312	60,141,239,173,237,203,15,128,24,96,91,196,131,61,53,22,4,226,139,89,123,83,105,229,29,165,64,155,219,145,122,111,76,67,152,216,39,125,166,242,153,100,174,194,85,149,58,30,13,127,213,28,233,230,57,235,160,132,187,154,21,99,189,112,18,115,164,238,7,81,40,47,199,86,136,59,75,234,183,215,12,63,56,119,210,1,33,200,71,129,201,144,214,151,32,182,48,162,34,117,114,25,227,148,146,209,80,5,95,45,16,98,150…
Collagen	pos	313	44,240,187,89,159,1,21,188,66,31,236,200,119,142,84,170,68,180,193,146,24,136,69,40,216,239,37,174,61,55,107,99,36,23,205,201,145,8,39,134,223,104,124,92,52,75,198,195,0,74,29,213,217,123,222,22,102,229,165,78,85,189,204,176,202,153,59,125,79,133,168,241,54,184,88,62,33,158,179,4,221,212,19,127,6,157,10,90,26,190,120,150,114,106,130,3,95,232,96,186,207,233,242,51,137,192,167,155,98,139,82,87,178,…
Collagen	pos	314	46,54,156,142,238,103,31,60,37,162,43,58,195,128,137,20,208,204,175,47,166,55,150,80,91,86,221,102,19,218,106,164,214,0,237,181,229,171,187,211,209,39,220,126,222,226,29,219,73,72,64,157,131,118,36,57,196,32,144,163,143,66,167,34,77,241,10,225,18,9,101,213,68,194,26,141,15,24,160,173,6,153,99,117,3,242,123,235,93,202,109,207,2,98,230,5,52,59,184,97,33,40,132,205,127,138,107,227,50,28,79,201,89,90…
Collagen	pos	315	184,57,40,237,123,137,235,48,179,226,97,190,33,106,176,27,111,22,159,196,110,78,143,191,188,126,4,162,204,125,10,39,150,161,11,105,140,201,16,217,20,182,205,216,62,145,167,60,81,86,90,23,163,240,21,175,206,94,31,192,131,133,155,70,41,32,72,77,8,210,99,73,68,230,239,149,101,118,139,18,130,122,55,45,144,189,103,202,47,93,91,83,44,95,193,35,234,25,30,165,168,157,12,183,104,171,129,229,121,46,84,221,…
Collagen	pos	316	189,179,149,147,29,180,67,236,69,216,191,214,142,71,101,136,2,35,116,109,135,100,88,47,235,54,204,27,130,127,170,83,137,75,165,38,208,206,20,102,25,232,201,225,68,91,186,9,173,229,1,17,6,103,65,190,156,228,115,86,134,132,60,211,34,15,76,58,200,194,178,114,139,3,162,227,157,94,90,168,185,192,238,123,82,113,124,50,176,19,209,73,117,233,196,177,202,52,31,159,106,61,230,144,93,97,95,223,120,239,84,11…
Collagen	pos	317	189,105,94,4,218,102,236,134,100,128,171,195,230,106,1,20,157,207,60,42,92,132,48,15,179,167,168,36,9,18,33,161,198,215,112,225,55,127,201,178,11,110,220,7,203,44,174,140,194,163,104,193,81,130,217,5,183,35,199,116,204,91,90,78,77,54,235,176,208,117,97,93,62,138,85,175,231,65,41,186,124,172,37,221,190,79,233,213,103,107,119,30,75,241,21,159,142,17,151,139,135,45,26,76,64,196,185,123,187,200,98,57…
Collagen	pos	318	154,12,4,27,138,20,137,53,151,108,121,82,83,97,198,152,31,9,223,169,66,110,62,54,149,150,123,209,241,65,0,51,73,32,24,144,155,113,171,67,112,219,239,93,221,228,217,173,25,134,8,71,118,6,178,98,195,193,238,69,10,200,45,117,162,157,184,91,197,15,23,114,28,43,40,5,153,109,177,17,99,95,135,129,143,22,92,215,205,225,13,227,214,68,183,148,100,78,164,55,42,128,14,72,156,203,61,18,105,79,201,140,50,194,1…
Collagen	pos	319	155,117,20,116,197,134,44,82,65,92,110,235,66,59,70,51,7,26,86,39,192,32,157,224,141,206,33,143,52,201,74,103,175,67,204,203,191,89,38,228,71,91,126,216,2,17,120,21,129,50,118,29,212,172,99,78,176,23,49,190,205,131,239,200,36,87,186,160,136,138,177,97,215,161,113,114,211,94,101,173,233,149,100,62,31,167,234,53,45,185,13,77,56,35,133,242,220,198,90,196,194,237,127,9,199,229,226,55,208,111,102,154,…
Collagen	pos	320	63,154,163,66,28,179,49,227,125,169,186,43,221,208,93,141,117,46,238,50,200,27,30,172,52,155,129,241,82,80,211,225,107,29,8,6,140,120,136,228,71,2,239,11,145,114,14,232,32,170,159,174,236,24,242,89,90,202,212,87,223,144,105,85,194,83,206,218,189,81,106,20,201,135,148,237,198,88,10,51,95,197,60,109,48,62,53,131,22,162,210,167,25,112,209,205,68,57,75,165,36,164,150,146,101,18,215,59,4,230,99,133,17…
Collagen	pos	321	216,143,95,18,127,106,92,35,133,46,121,4,79,172,28,90,215,173,222,113,73,11,194,162,8,32,31,205,149,236,43,129,145,184,132,23,51,37,182,151,62,192,100,166,220,54,234,208,128,159,3,150,221,175,74,183,232,59,101,67,52,196,77,111,219,160,25,231,148,136,186,21,158,197,55,107,22,78,20,26,228,199,239,210,117,140,223,97,213,118,130,211,70,198,165,237,207,154,30,112,153,65,126,123,76,9,185,69,141,187,157…
Collagen	pos	322	152,229,222,134,2,38,65,103,191,148,6,218,84,128,178,183,127,214,232,185,58,3,27,170,141,36,238,68,29,211,21,104,28,80,74,53,124,193,45,130,11,158,50,188,199,187,95,70,23,184,90,10,112,225,25,46,176,216,161,197,145,106,171,22,89,100,18,210,42,13,233,126,88,196,202,155,37,107,208,56,220,204,180,156,213,110,153,57,226,195,237,24,135,31,35,48,133,20,151,30,12,8,118,212,162,219,203,177,138,94,72,111,…
Collagen	pos	323	132,4,130,97,5,177,212,83,18,183,158,90,208,91,103,10,42,105,92,123,82,13,195,32,119,189,61,159,25,135,22,174,16,230,93,66,168,39,141,228,219,211,162,231,140,184,118,30,186,2,88,217,110,23,100,143,19,151,150,202,197,38,134,59,68,121,210,223,220,180,40,128,215,86,225,9,138,192,96,77,46,226,76,181,75,79,149,58,160,44,152,104,198,69,163,48,173,155,81,20,241,216,29,166,107,47,144,57,8,17,125,41,112,8…
Collagen	pos	324	104,59,140,13,50,44,136,98,8,77,159,67,182,45,89,190,3,57,147,52,112,185,231,230,219,109,173,192,214,167,33,10,139,20,55,174,213,161,93,186,75,144,99,116,30,106,119,152,17,19,85,237,227,233,97,180,28,126,225,114,110,61,157,92,232,196,48,132,40,71,63,199,118,197,90,7,0,241,123,176,66,226,216,86,160,6,156,121,236,29,94,115,60,158,143,191,122,26,149,87,211,218,79,141,184,145,181,130,68,80,5,165,188,…
Collagen	pos	325	164,53,169,225,74,171,35,198,28,39,16,235,114,127,99,84,7,220,138,71,96,30,213,113,52,95,186,180,3,175,207,89,144,106,191,168,236,239,203,218,44,240,20,162,160,234,111,66,23,121,27,79,118,112,177,159,190,187,75,227,135,130,205,115,78,0,184,21,56,204,94,145,241,125,90,37,86,179,223,49,104,133,189,157,124,197,146,72,149,10,226,202,215,219,51,151,4,68,123,17,5,181,41,102,77,92,100,59,50,93,63,196,76…
Collagen	pos	326	226,212,127,157,167,108,218,85,166,144,225,123,140,214,115,14,213,5,13,183,229,201,208,139,134,145,106,161,69,74,43,97,170,191,209,52,130,76,126,109,119,168,102,116,190,16,153,146,9,8,72,165,79,94,75,30,21,122,39,149,231,80,65,220,118,222,37,83,205,22,129,56,90,178,148,196,181,62,35,17,234,20,171,152,47,15,101,188,107,11,135,169,198,110,44,150,195,185,189,33,211,241,223,19,34,230,160,95,174,194,1…
Collagen	pos	327	78,175,65,137,163,160,49,87,15,32,166,184,111,115,37,83,190,59,50,207,71,0,26,76,103,136,214,6,29,145,235,12,129,204,43,125,109,172,202,9,100,62,74,126,191,222,18,231,213,157,46,106,180,177,28,187,223,41,45,69,221,143,170,63,230,30,66,156,215,150,85,58,4,36,173,208,11,234,5,92,216,38,135,67,80,130,139,198,140,174,110,22,19,181,82,233,144,27,121,217,178,161,70,203,64,164,31,226,159,95,237,21,101,1…
Collagen	pos	328	52,94,166,142,125,77,113,32,175,39,219,183,68,115,112,7,4,224,23,41,163,242,95,61,104,84,182,24,173,140,135,74,6,93,160,206,121,143,55,44,211,87,63,192,169,123,46,109,47,118,230,129,217,53,1,146,42,232,235,38,78,240,234,164,36,54,176,64,138,71,177,157,103,172,26,50,0,148,34,162,92,30,56,198,184,168,171,40,59,134,79,194,67,186,58,73,27,86,28,37,196,124,80,111,228,122,126,131,212,201,15,155,195,154…
Collagen	pos	329	210,166,7,161,239,157,179,6,17,108,13,229,30,34,207,16,132,198,98,80,112,85,60,202,26,69,38,155,76,226,50,15,231,204,203,122,197,72,39,170,99,136,215,159,8,95,123,141,227,82,168,228,158,63,225,14,113,42,171,75,128,22,61,146,139,214,156,211,27,124,219,52,83,77,96,58,57,90,53,79,4,160,143,93,126,46,201,107,140,23,12,105,104,35,142,111,20,174,181,152,19,29,121,130,145,178,91,217,92,194,230,2,196,236…
Collagen	pos	330	11,180,211,200,18,207,83,106,175,164,161,42,138,107,230,206,17,60,209,171,30,123,26,129,216,214,210,4,236,31,5,88,84,183,199,127,173,126,104,33,150,37,50,142,10,80,32,68,144,215,181,81,194,16,115,90,55,170,109,145,128,134,27,112,135,204,225,219,15,139,100,153,176,231,190,242,96,238,110,64,195,131,20,226,58,191,125,2,166,154,159,72,188,41,23,62,51,179,114,69,34,7,101,167,189,155,8,78,233,13,74,158…
Collagen	pos	331	179,223,172,21,39,57,120,208,159,19,183,62,35,199,229,91,42,97,81,59,112,239,0,11,184,4,221,94,195,200,6,134,144,84,99,135,30,85,161,51,206,67,12,58,13,76,160,171,237,100,68,242,20,118,127,14,210,153,167,207,218,79,149,220,139,43,32,123,10,211,80,164,23,189,193,33,142,175,119,188,227,203,73,93,89,204,219,108,88,107,64,147,46,138,234,225,168,27,201,156,240,209,5,24,37,66,185,162,191,90,74,177,158,…
Collagen	pos	332	158,102,169,217,176,240,166,103,88,98,115,144,188,16,229,196,104,113,137,162,51,212,227,5,152,61,66,22,139,199,112,218,32,91,171,223,165,194,38,124,153,216,7,48,219,78,60,164,79,127,37,105,13,170,123,143,119,110,49,184,31,222,125,114,160,12,23,3,64,238,43,74,96,157,145,19,83,50,131,58,146,72,65,39,26,142,9,73,154,10,147,75,30,28,225,17,94,198,148,97,230,42,101,215,20,25,41,191,59,6,109,52,129,33,…
Collagen	pos	333	193,117,75,237,44,217,86,212,132,10,142,2,91,82,160,45,163,191,33,40,215,183,190,6,69,17,174,188,121,233,80,149,4,171,101,41,1,37,52,60,153,151,133,180,26,166,189,201,218,206,214,176,148,24,7,208,108,219,72,144,159,88,49,199,109,61,143,43,131,20,155,15,78,178,3,93,223,220,234,51,67,192,172,196,232,147,111,107,32,124,123,74,130,152,105,169,47,238,14,94,114,225,207,134,58,194,239,228,42,236,12,100,…
Collagen	pos	334	156,79,8,90,226,97,195,193,213,48,109,41,3,196,71,31,50,51,30,20,201,144,172,176,133,64,214,203,98,216,134,188,68,123,39,159,242,145,231,221,198,13,86,2,124,229,47,15,38,137,218,11,81,190,162,115,207,169,146,101,27,239,120,22,235,73,117,35,205,63,163,157,130,46,160,40,0,100,99,141,16,142,122,24,194,230,161,149,233,29,7,155,191,34,186,182,236,95,192,138,28,12,228,72,185,151,219,44,18,106,206,208,1…
Collagen	pos	335	100,111,37,177,52,44,213,77,66,224,3,12,19,167,171,50,206,38,101,97,166,236,165,192,65,178,163,152,32,231,185,72,173,238,191,91,103,39,211,94,7,223,79,99,186,204,87,92,184,170,105,9,27,139,215,82,59,168,146,135,233,182,183,151,217,156,63,10,28,212,216,106,219,220,128,14,131,1,40,109,118,123,227,153,205,137,187,200,176,34,164,29,110,155,30,237,86,143,114,234,57,55,180,133,230,207,181,71,31,25,17,5…
Collagen	pos	336	133,232,44,149,176,104,241,11,168,39,112,188,107,56,242,187,26,128,51,236,33,182,152,3,175,10,125,28,19,68,18,88,147,83,200,219,5,27,237,98,228,230,100,158,220,41,55,146,204,135,136,240,121,102,225,49,84,17,122,142,167,53,86,145,196,180,114,59,181,129,48,43,231,170,235,46,137,213,226,212,217,75,189,113,183,91,211,52,70,79,222,72,13,15,127,218,202,173,208,32,115,2,30,193,148,190,139,60,221,64,61,1…
Collagen	pos	337	31,12,207,218,67,79,205,183,13,174,176,109,226,118,102,75,123,127,204,2,37,68,27,40,44,121,213,57,110,178,88,92,227,171,90,130,139,216,147,39,141,111,197,211,94,165,160,95,162,26,58,112,6,120,220,97,48,210,103,25,206,164,198,184,196,189,101,144,185,34,128,33,232,135,221,214,83,72,41,24,175,142,186,129,108,10,238,201,14,64,145,231,4,84,215,117,49,43,78,61,47,46,124,86,73,7,157,16,240,191,62,152,12…
Collagen	pos	338	175,40,78,167,110,17,178,102,101,164,216,228,225,150,23,4,134,161,190,59,57,111,55,157,43,186,226,35,107,181,230,121,166,220,48,56,151,184,36,130,77,97,155,127,219,113,152,138,163,53,47,32,19,26,94,214,119,205,69,91,12,62,31,1,169,123,21,144,204,122,192,46,170,200,136,108,154,188,5,73,22,68,211,24,95,139,104,3,240,14,25,158,208,201,28,129,147,6,64,223,141,124,42,146,206,67,66,10,71,194,231,126,30…
Collagen	pos	339	46,106,121,117,85,93,91,101,197,26,177,55,57,131,204,238,223,81,147,219,129,203,119,25,123,111,40,51,138,206,13,180,0,122,217,143,10,173,183,17,149,141,139,95,132,195,96,38,228,137,32,71,207,105,56,90,88,54,69,231,33,199,100,52,214,107,3,47,43,242,73,156,192,31,179,194,74,62,124,120,170,158,218,12,39,128,186,200,61,92,153,213,89,108,15,67,78,29,169,8,21,116,233,77,155,6,230,241,216,20,184,239,66,…
Collagen	pos	340	117,112,139,38,148,41,202,90,55,207,136,11,113,181,198,21,59,73,56,167,231,128,88,233,230,159,74,145,16,2,89,53,229,220,129,210,225,242,95,86,60,29,35,240,234,235,219,239,228,58,155,3,200,23,214,39,216,15,37,71,142,76,144,168,49,236,201,154,120,70,20,94,126,223,121,186,152,10,206,169,211,111,91,176,189,131,80,84,85,114,171,122,4,46,130,172,9,105,164,13,106,203,226,63,45,77,190,125,151,127,92,143,…
Collagen	pos	341	52,29,32,63,20,14,43,83,240,109,134,105,5,143,191,64,201,2,39,224,148,94,219,155,58,65,222,129,130,8,71,179,236,187,18,86,212,121,42,189,218,1,22,9,72,81,185,117,177,176,23,15,97,149,98,66,221,120,88,79,89,28,93,139,242,12,178,144,150,241,234,60,170,73,184,119,208,48,4,182,11,62,171,118,76,96,205,229,30,230,91,196,113,110,145,34,188,126,50,199,152,140,142,103,90,77,132,124,186,193,17,165,108,136,…
Collagen	pos	342	6,132,25,170,48,30,202,28,219,106,156,237,96,18,42,137,105,119,99,32,221,173,80,228,133,167,168,177,68,118,3,210,31,103,159,236,16,117,155,138,171,45,125,179,36,87,195,23,187,56,158,209,55,241,70,127,63,172,12,193,44,240,73,109,49,88,20,123,136,107,61,72,111,182,7,62,175,239,57,166,220,2,38,143,224,188,104,19,217,26,226,92,4,139,93,165,199,60,194,211,74,229,52,214,66,58,81,67,24,216,122,148,95,22…
Collagen	pos	343	28,127,137,95,117,125,20,56,180,219,101,12,70,8,181,146,198,14,171,196,77,142,177,132,120,204,62,240,63,129,34,69,59,134,81,113,122,30,241,104,168,234,227,115,191,155,216,172,197,166,40,194,138,84,176,111,106,232,99,193,49,29,100,148,237,147,165,208,200,80,16,215,24,103,222,206,121,92,224,48,228,90,184,72,141,229,123,109,97,230,32,54,46,38,107,1,217,163,105,212,190,5,7,154,207,60,74,96,136,119,23…
Collagen	pos	344	172,209,121,71,13,87,152,113,64,40,48,182,224,120,2,242,20,168,186,169,143,15,116,25,80,161,131,221,67,200,217,162,85,23,138,118,97,90,211,89,31,62,51,150,66,223,0,192,8,170,38,4,119,137,63,77,139,196,6,81,205,238,130,3,203,232,101,241,160,165,176,145,105,228,88,125,46,127,237,128,136,189,28,43,184,93,72,175,207,185,159,49,146,108,16,213,155,231,53,36,95,111,180,194,140,166,122,19,39,236,27,83,56…
Collagen	pos	345	170,147,152,188,53,72,207,182,127,36,31,62,110,208,55,223,220,195,109,19,187,71,192,105,40,86,140,60,43,186,125,113,166,199,216,133,165,202,117,11,177,124,185,221,91,21,169,88,193,52,74,151,214,80,93,108,9,203,83,204,16,94,176,76,14,200,136,107,180,232,116,144,233,68,224,39,139,159,121,239,137,47,155,134,57,56,164,191,138,141,227,85,66,42,2,63,241,225,240,184,178,129,49,51,65,142,161,106,126,24,1…
Collagen	pos	346	60,92,148,19,40,208,76,199,175,14,223,61,137,51,46,70,113,173,128,58,4,200,66,224,78,84,140,100,55,82,5,181,29,45,120,27,161,159,217,141,44,1,214,143,170,201,118,191,73,188,36,13,97,91,49,114,196,146,43,139,107,72,234,135,225,134,42,239,195,164,28,167,23,112,235,124,138,160,90,121,86,130,123,187,111,177,183,41,221,158,127,47,20,88,163,151,185,110,210,12,98,219,168,149,156,32,106,230,153,103,87,16…
Collagen	pos	347	119,69,193,124,23,3,190,138,95,144,169,4,223,52,165,64,173,13,217,92,236,94,35,199,163,176,143,204,97,214,127,113,189,213,112,186,224,70,63,14,164,215,156,194,105,61,107,197,75,185,174,128,239,235,180,195,5,48,238,53,37,166,21,16,123,111,121,42,65,49,237,58,57,205,109,137,146,187,50,229,0,89,108,59,202,40,140,62,9,145,47,91,82,98,77,88,22,39,78,158,32,130,177,33,132,216,110,96,136,133,76,234,6,19…
Collagen	pos	348	89,43,200,151,128,27,120,83,181,240,150,64,102,104,12,160,15,157,19,189,136,71,116,93,147,121,51,72,39,164,208,143,31,197,11,113,49,237,127,228,106,134,227,130,96,44,124,77,112,172,48,75,98,87,125,234,56,107,123,214,163,54,23,122,52,229,115,73,171,165,38,230,4,170,92,9,110,167,65,68,33,78,80,179,3,126,202,58,63,16,212,207,210,69,97,81,238,40,224,114,22,42,180,176,178,6,26,105,225,156,55,198,155,1…
Collagen	pos	349	39,172,223,216,71,48,72,77,117,135,200,2,97,76,241,129,50,96,143,213,225,196,109,185,27,13,199,207,237,111,70,60,130,128,242,227,38,51,161,152,64,220,101,67,182,73,192,16,9,139,80,53,156,74,163,95,183,127,132,226,46,29,217,222,54,98,25,234,119,169,103,195,211,49,75,107,230,232,18,58,42,114,124,198,215,194,205,138,19,88,32,36,184,20,219,91,55,197,79,34,229,210,15,174,158,201,85,176,0,30,104,162,31…
Collagen	pos	350	222,24,176,53,61,143,11,66,192,144,100,150,162,216,194,86,108,242,195,111,49,32,104,166,50,41,133,181,93,163,153,3,204,196,69,22,36,26,23,212,221,165,228,127,79,113,2,131,97,25,78,34,188,180,110,226,88,80,201,229,76,16,134,137,102,47,177,147,45,89,121,84,179,191,31,15,167,8,136,63,117,237,64,58,109,149,241,182,13,10,91,74,235,29,12,112,59,19,56,215,234,115,236,142,48,193,17,233,225,18,4,42,170,22…
Collagen	pos	351	182,175,162,149,36,1,31,55,123,125,52,216,38,22,25,114,156,172,144,57,204,117,184,10,8,75,224,17,51,110,66,161,43,41,7,120,32,34,35,119,177,223,62,235,234,222,23,9,135,130,153,206,218,53,64,197,219,103,208,89,127,141,187,30,166,179,136,93,159,192,97,61,215,105,133,193,58,101,174,145,143,221,139,165,14,228,134,106,239,146,74,100,112,169,71,157,3,176,16,199,131,188,72,96,168,92,47,29,180,238,154,20…
Collagen	pos	352	100,87,169,89,171,138,75,6,114,92,90,166,22,91,133,86,137,118,115,124,41,78,102,155,154,176,21,184,149,208,205,88,104,64,195,116,56,168,227,4,2,233,42,111,215,192,34,182,129,94,202,190,156,12,121,157,76,96,185,40,67,136,145,238,230,235,236,23,180,167,222,50,65,38,98,72,93,193,51,143,165,131,69,44,35,196,85,103,39,218,213,191,49,37,19,60,194,15,28,178,57,186,209,158,99,189,52,161,9,71,152,117,211,…
Collagen	pos	353	232,159,176,152,21,51,236,241,38,63,170,210,30,13,92,163,139,123,119,90,7,11,15,196,237,28,49,201,45,140,0,151,153,109,157,228,10,124,34,137,133,9,207,202,16,2,225,145,121,220,106,14,118,180,144,47,107,235,75,213,175,24,103,6,5,224,116,143,190,172,174,81,238,55,88,146,169,223,74,20,122,164,46,105,112,22,188,4,91,128,44,52,206,58,150,54,12,117,231,187,39,234,226,209,8,138,162,26,31,71,131,33,120,1…
Collagen	pos	354	109,122,193,199,207,23,154,8,27,102,171,100,11,17,175,98,132,53,35,33,242,20,106,73,80,87,15,233,24,121,92,225,104,223,177,55,232,229,160,77,224,240,131,141,19,94,28,209,79,3,26,62,182,227,174,36,116,190,181,197,111,7,215,21,217,13,159,105,157,126,206,135,78,44,37,130,221,103,108,97,143,43,96,90,189,226,161,220,51,22,140,2,117,198,172,169,29,151,162,38,82,166,41,88,83,128,176,153,64,65,46,115,49,…
Collagen	pos	355	158,146,63,239,110,113,43,102,194,193,119,50,144,205,2,222,54,3,164,61,189,153,29,22,234,95,129,81,148,55,181,228,14,103,176,71,66,125,227,210,156,214,151,160,120,105,78,207,150,122,237,188,18,184,12,179,202,21,201,67,108,161,33,90,182,96,101,52,174,11,137,157,166,238,40,145,231,139,30,240,167,232,141,233,183,27,196,143,135,23,5,107,187,211,57,217,147,242,62,223,170,168,127,229,20,134,124,15,230,…
Collagen	pos	356	159,89,129,160,51,225,104,11,98,224,156,145,151,147,211,3,204,55,235,52,44,237,1,173,53,13,240,12,102,193,46,140,99,9,157,149,68,199,138,136,219,2,213,119,186,171,114,215,146,10,152,20,203,239,117,218,24,121,202,178,90,34,200,18,174,49,155,37,228,197,110,216,58,214,101,100,195,236,30,242,64,201,122,75,72,45,5,8,233,28,180,16,220,112,196,95,96,222,41,210,65,158,169,70,40,105,19,29,183,23,148,176,1…
Collagen	pos	357	87,36,112,108,232,75,191,90,2,242,0,40,136,211,91,53,78,185,239,25,85,194,155,50,16,240,95,170,26,205,66,237,110,131,214,54,6,168,141,22,120,74,47,103,41,163,46,145,81,137,169,99,118,121,100,72,236,127,115,42,80,19,86,106,193,37,101,220,238,189,212,44,138,129,234,202,134,199,97,215,89,206,180,73,217,123,94,195,225,84,164,5,128,109,11,178,201,71,166,218,160,156,65,35,223,171,196,183,132,124,209,12…
Collagen	pos	358	205,100,148,122,209,79,178,181,229,158,204,96,77,104,26,235,60,154,85,173,182,75,13,213,57,189,58,124,86,4,174,129,207,153,223,175,201,7,196,80,37,139,168,233,236,1,30,88,227,38,19,98,6,136,140,108,238,29,24,116,234,184,157,194,59,152,51,135,134,215,111,21,84,103,32,17,92,162,87,94,10,186,185,68,78,138,40,90,64,44,31,56,167,28,190,109,161,180,193,71,141,150,211,25,146,82,11,149,165,120,214,101,99…
Collagen	pos	359	94,169,149,130,237,164,223,234,10,70,242,200,119,126,46,116,162,181,196,101,17,72,193,123,63,57,224,105,230,194,1,186,136,218,98,89,18,239,74,100,42,118,152,203,195,175,204,32,95,22,71,2,69,227,86,228,80,140,208,30,221,153,134,199,113,202,192,58,20,217,56,106,37,23,19,201,66,114,7,154,40,92,144,151,127,209,155,210,104,183,38,216,33,129,172,4,197,87,117,207,165,226,238,135,51,205,112,173,6,49,12,7…
Collagen	pos	360	219,136,75,102,141,99,145,117,47,218,44,100,43,19,164,78,187,29,105,22,174,176,123,57,147,201,64,74,131,53,236,30,182,214,216,173,26,2,119,125,35,211,77,36,86,223,167,110,122,208,151,153,25,191,130,51,175,84,6,39,65,60,106,229,87,62,63,162,58,134,163,68,11,72,235,225,237,227,133,241,45,42,107,190,146,118,76,70,149,59,178,28,56,85,0,207,204,195,27,18,210,103,193,198,220,48,128,49,37,197,108,113,41…
Collagen	pos	361	18,199,60,163,147,7,9,182,189,106,35,102,228,111,10,135,82,172,115,88,237,15,152,42,236,156,76,11,222,232,3,73,210,196,20,46,13,219,240,69,105,118,174,83,100,123,101,148,37,41,220,120,72,195,25,127,225,215,12,86,17,185,65,229,52,170,154,99,121,181,2,68,61,198,94,27,134,178,62,242,28,45,93,186,29,77,85,113,187,161,124,87,173,203,184,214,132,91,6,168,226,227,145,133,139,202,233,164,1,141,96,149,238…
Collagen	pos	362	100,72,75,52,198,214,230,200,153,152,94,141,123,163,117,176,96,25,135,190,99,92,24,5,170,138,160,10,49,69,233,58,169,234,68,61,114,104,97,109,50,90,8,30,115,20,210,130,23,6,32,70,95,215,31,204,122,76,38,158,218,11,84,112,164,87,116,41,15,209,126,57,146,105,124,219,110,131,145,205,203,191,77,120,81,167,85,178,208,21,183,119,4,213,93,202,240,166,16,172,185,216,118,193,12,140,136,26,222,47,144,194,5…
Collagen	pos	363	226,41,209,163,111,5,133,189,230,62,193,237,109,103,196,6,49,115,220,129,194,123,91,215,120,216,213,20,56,42,227,201,54,19,211,228,72,199,52,24,127,12,63,212,76,80,23,7,106,139,75,9,172,82,157,8,165,217,239,144,161,202,146,148,31,221,78,166,181,55,131,160,191,142,179,64,110,73,18,47,10,44,159,125,164,108,117,87,225,27,241,182,92,152,100,233,35,0,94,204,185,218,16,150,143,222,43,167,74,71,149,208,…
Collagen	pos	364	5,138,73,103,10,230,72,65,119,43,31,34,63,229,6,227,175,136,178,156,215,90,121,218,200,47,46,124,189,147,202,85,21,210,81,35,97,86,107,163,152,241,1,149,104,74,106,38,69,205,201,29,51,161,48,49,64,79,15,30,133,32,118,76,131,162,150,11,20,62,16,122,100,197,116,160,59,141,98,42,140,193,45,188,132,176,170,167,211,155,231,101,233,183,33,4,159,182,36,52,67,164,199,204,18,7,17,174,171,127,68,223,56,220…
Collagen	pos	365	70,137,84,81,225,34,158,45,128,201,7,106,133,90,37,109,65,13,199,19,131,0,62,185,209,183,218,68,87,18,124,216,214,178,211,236,152,29,187,202,61,180,6,20,237,120,55,226,32,136,9,116,164,184,234,179,48,52,138,11,181,172,53,86,73,154,157,168,98,212,33,2,38,105,192,191,208,145,125,121,229,114,113,204,188,215,43,35,42,93,77,69,39,102,189,190,126,12,27,207,240,239,31,47,71,130,238,162,223,122,79,78,127…
Collagen	pos	366	133,115,70,62,242,4,135,57,10,147,192,40,89,116,33,28,155,164,214,181,171,110,129,132,61,36,45,212,87,125,94,165,176,44,42,84,72,233,185,65,6,222,177,197,102,198,90,53,77,39,188,5,113,235,141,52,184,71,138,19,127,55,152,236,11,195,47,180,161,58,241,228,213,15,162,217,234,148,216,51,218,146,83,117,26,224,130,60,106,215,27,112,193,173,159,9,82,220,0,78,142,140,226,232,18,97,107,48,109,29,190,124,74…
Collagen	pos	367	61,92,74,151,8,216,37,108,213,9,77,120,16,55,54,35,119,149,152,184,175,1,33,53,20,109,69,136,83,147,203,177,159,2,81,133,199,70,236,42,220,30,71,158,89,155,242,23,17,189,181,179,65,39,21,205,117,91,60,207,214,27,196,97,233,169,157,228,150,116,63,217,52,112,51,100,204,45,172,73,195,232,22,164,156,58,201,219,146,104,186,12,178,101,46,13,198,26,24,68,200,88,123,188,38,94,99,170,230,11,113,4,48,174,2…
Collagen	pos	368	45,159,239,129,200,86,138,124,184,74,201,94,82,47,206,214,128,69,130,131,218,139,9,29,93,99,96,75,43,123,62,193,237,37,114,179,198,126,167,165,145,208,103,97,241,137,141,71,112,177,150,72,147,170,182,92,95,36,151,48,133,228,30,34,227,203,240,155,220,134,192,46,219,108,16,118,235,169,39,166,164,153,231,181,63,230,110,18,205,226,174,168,152,158,79,148,125,127,57,115,104,12,90,24,121,42,224,0,176,19…
Collagen	pos	369	36,49,157,94,154,227,91,210,24,136,239,200,226,60,208,125,193,192,109,138,181,85,126,42,205,139,175,64,50,166,33,98,71,6,235,128,156,162,186,236,216,217,62,32,35,228,103,16,52,7,43,67,242,134,233,77,9,219,55,148,114,196,100,199,230,4,177,40,117,81,92,146,152,179,221,168,115,191,30,65,110,127,74,159,160,182,169,66,231,87,57,135,212,90,61,96,150,11,153,23,238,195,165,170,89,44,119,130,155,144,73,10…
Collagen	pos	370	149,192,54,52,4,137,94,49,196,53,240,28,144,154,11,23,161,222,42,184,158,69,182,43,194,169,31,12,228,99,122,21,142,22,101,74,219,86,130,87,193,96,132,159,162,124,119,232,26,181,77,151,171,88,93,212,36,16,63,127,108,150,83,233,71,168,40,234,79,90,45,236,206,211,163,143,6,35,13,73,129,81,66,60,118,156,237,134,141,113,199,46,106,133,104,231,213,221,18,33,135,117,205,225,24,55,172,157,9,174,1,186,242…
Collagen	pos	371	22,131,28,135,140,194,48,33,200,213,202,144,191,128,64,96,180,165,104,143,82,122,4,98,126,20,99,23,15,19,43,147,36,212,120,27,137,12,198,151,17,240,65,178,157,236,232,63,197,220,132,90,148,100,91,6,223,179,107,94,76,103,145,127,234,242,2,172,209,162,77,51,222,11,29,211,176,44,75,18,168,93,54,214,139,88,21,59,92,177,238,1,199,215,39,205,116,10,56,192,53,85,89,216,35,87,184,102,158,156,219,70,0,57,…
Collagen	pos	372	93,160,39,132,78,124,15,180,201,163,75,174,195,175,135,10,123,48,33,27,199,125,50,36,21,67,47,189,77,225,222,236,96,171,170,69,117,165,17,103,34,76,140,196,188,190,19,197,97,154,9,79,141,220,143,121,20,64,46,30,88,217,57,0,91,74,172,241,184,234,56,42,224,122,178,111,138,131,130,215,159,139,41,176,60,22,4,214,100,6,186,157,14,203,177,89,18,231,219,229,109,194,240,200,85,114,104,205,168,183,65,147,…
Collagen	pos	373	29,78,206,100,191,170,179,133,224,221,0,139,74,31,9,126,242,157,52,5,4,136,97,66,111,217,106,184,98,1,161,233,79,42,160,57,140,173,64,125,214,147,94,3,15,35,122,72,89,142,146,114,81,240,223,144,88,174,238,203,166,220,176,86,85,117,236,121,96,230,171,175,38,153,71,80,194,219,12,158,211,216,159,60,182,156,54,190,148,186,68,13,109,93,6,59,130,231,137,165,112,241,61,46,195,108,198,232,180,21,188,163,…
Collagen	pos	374	7,29,88,189,82,159,14,133,232,203,105,152,236,154,128,24,28,62,38,172,72,187,74,166,209,110,173,219,234,183,143,192,9,55,90,80,157,197,73,178,2,84,225,188,107,179,215,164,76,32,15,49,204,151,85,223,125,195,13,33,54,130,150,47,201,221,100,237,45,238,11,202,126,77,37,175,40,71,53,213,81,97,147,171,118,144,141,229,235,79,12,208,176,91,102,3,5,210,26,111,167,1,116,224,220,10,48,123,165,17,83,155,239,…
Collagen	pos	375	62,164,133,232,103,208,87,27,218,126,79,29,160,23,155,91,131,204,96,40,135,109,238,111,200,201,24,169,89,192,37,156,184,141,157,234,191,73,190,183,185,4,93,197,108,75,193,205,206,60,68,217,63,231,48,41,115,213,154,66,21,59,114,188,166,94,42,175,78,171,95,179,52,216,20,239,227,26,25,139,237,145,149,64,3,74,77,147,56,33,11,8,207,30,150,120,0,81,137,50,224,18,241,110,76,219,144,82,17,2,229,162,101,2…
Collagen	pos	376	61,85,92,5,45,33,170,174,128,126,20,36,57,28,150,239,140,185,51,157,190,32,52,125,156,108,160,165,41,208,152,195,139,167,214,200,133,198,202,84,229,76,77,75,0,192,111,137,175,9,136,188,65,228,93,18,166,11,227,64,240,34,74,44,182,242,206,218,10,94,49,82,110,148,234,79,222,12,70,100,117,183,219,146,232,107,90,221,184,201,56,38,42,207,50,119,176,238,209,97,25,40,187,121,220,151,153,226,161,106,113,4…
Collagen	pos	377	240,94,117,43,85,150,202,105,61,189,52,238,63,138,214,125,206,103,209,82,115,134,79,220,22,72,24,2,143,10,121,9,81,170,130,123,156,112,11,179,237,21,8,207,149,110,70,140,199,0,30,16,167,193,178,235,15,151,162,83,197,25,93,78,159,23,212,91,135,190,161,13,126,216,169,188,148,165,12,129,51,26,177,139,191,136,18,59,87,128,56,6,32,45,153,108,46,224,4,168,27,231,80,198,152,183,53,34,196,217,111,171,225…
Collagen	pos	378	231,105,7,49,160,91,0,129,235,37,195,68,142,173,79,189,2,178,159,6,153,56,137,110,98,24,71,99,81,44,240,150,69,166,1,167,125,51,12,18,63,147,156,152,4,138,28,121,87,11,225,26,219,133,197,42,165,53,140,127,143,180,214,183,95,10,111,55,120,90,106,215,141,155,220,57,25,188,50,185,200,177,109,194,60,239,168,224,175,126,20,100,108,83,204,135,164,93,94,196,96,16,201,191,84,5,213,123,41,227,136,210,97,2…
Collagen	pos	379	128,30,232,80,15,164,221,201,173,46,229,34,39,87,20,171,24,141,78,191,239,54,143,183,142,242,125,223,174,2,86,73,43,60,4,205,133,76,49,188,146,211,241,126,238,189,192,226,18,127,94,117,59,130,160,48,230,122,139,169,108,150,53,5,96,170,119,132,235,44,166,1,147,204,112,199,99,33,237,159,55,136,212,26,224,179,210,215,155,72,35,58,161,208,227,193,88,214,16,28,184,32,187,111,134,57,77,25,104,203,129,3…
Collagen	pos	380	104,0,5,25,214,237,210,52,148,58,81,215,98,53,119,122,84,218,157,224,39,62,190,192,154,69,165,68,73,61,11,63,123,108,10,94,32,54,28,79,213,188,55,194,78,9,137,228,127,197,102,77,43,195,141,150,42,125,164,38,136,184,116,118,120,80,50,235,109,219,206,175,239,142,143,65,223,155,89,100,110,241,204,158,95,180,35,67,238,177,101,3,17,151,121,233,156,186,56,105,169,129,13,226,92,29,128,144,139,45,130,231…
Collagen	pos	381	103,151,11,124,190,135,115,58,69,166,144,39,208,66,117,21,133,194,179,235,223,110,37,101,202,96,234,100,36,28,165,41,233,142,102,143,89,106,188,76,150,38,242,146,30,26,139,177,82,120,46,206,59,70,180,211,207,44,136,169,85,88,174,27,229,24,107,203,40,230,97,212,198,127,157,109,105,83,193,15,122,192,140,95,114,147,86,214,181,99,129,32,80,228,163,49,131,52,221,113,35,54,92,65,149,78,209,10,215,222,2…
Collagen	pos	382	177,135,115,131,43,144,172,60,62,152,145,86,22,207,18,217,19,199,100,129,238,211,167,77,79,197,228,56,180,242,234,109,80,1,123,236,171,6,52,29,24,214,39,190,200,70,85,188,181,44,95,182,75,63,156,147,233,210,186,119,106,193,0,143,90,31,174,50,47,226,133,101,16,229,58,237,28,15,232,13,92,17,65,187,102,209,158,223,215,227,26,175,10,76,125,195,23,114,113,241,82,149,168,134,54,12,91,201,235,105,73,151…
Collagen	pos	383	61,36,187,130,161,120,194,147,212,86,94,85,23,115,127,104,41,171,123,190,128,84,8,13,0,44,225,156,155,241,7,242,192,12,91,24,22,196,167,213,143,223,38,204,113,92,54,39,234,164,16,237,195,116,67,49,125,19,197,170,107,63,239,28,25,37,51,57,65,124,219,141,121,211,236,118,109,199,99,165,233,221,220,81,232,62,53,182,229,27,228,5,87,154,240,101,70,119,69,68,56,26,193,216,35,158,142,72,9,214,20,186,33,1…
Collagen	pos	384	83,64,158,52,235,198,53,186,8,166,87,187,72,41,14,34,169,11,70,4,151,226,85,30,130,232,38,172,1,143,231,65,178,94,224,209,7,140,173,61,234,9,200,121,93,138,219,60,106,181,73,142,203,77,194,107,98,59,17,164,84,126,102,40,23,5,91,179,146,189,237,167,112,182,18,216,180,42,206,27,165,120,45,67,103,222,12,50,193,22,241,51,86,199,79,215,101,99,160,214,139,29,113,115,201,144,21,202,95,170,19,122,54,118,…
Collagen	pos	385	106,45,166,77,123,6,167,26,74,117,20,179,142,70,99,34,130,67,101,116,82,148,184,19,144,78,162,173,201,165,218,207,134,83,96,14,177,236,110,159,122,100,234,84,17,120,64,37,90,229,56,226,109,4,228,48,128,149,215,31,198,24,104,176,102,239,137,168,160,129,21,38,140,227,94,139,66,91,126,199,158,203,86,50,153,188,3,108,193,237,164,241,171,39,89,58,161,75,60,197,30,76,224,205,157,238,46,47,63,146,154,19…
Collagen	pos	386	233,26,70,51,234,94,12,144,143,28,22,146,236,203,34,183,159,129,69,63,72,213,174,151,93,109,223,240,198,13,139,0,121,209,27,200,182,101,45,163,169,202,189,205,132,194,71,228,184,86,192,107,37,179,62,127,4,173,66,193,120,220,9,145,102,157,79,214,125,134,53,1,77,48,137,11,64,6,29,225,21,155,97,88,67,15,140,170,41,55,17,65,42,85,60,197,135,160,95,32,165,186,58,113,238,177,40,204,46,176,158,153,149,2…
Collagen	pos	387	167,52,185,123,150,119,214,32,216,156,120,207,59,65,23,20,95,54,122,149,144,184,18,208,84,127,236,15,72,241,61,151,110,231,230,188,204,239,100,5,66,10,17,71,199,153,176,57,113,21,191,75,225,126,180,157,179,233,13,24,163,27,14,12,3,174,212,175,117,38,49,168,161,210,187,206,147,76,105,30,111,63,62,218,169,102,93,90,94,74,137,211,56,166,42,60,25,155,83,1,125,132,97,139,148,0,89,48,140,209,219,178,19…
Collagen	pos	388	127,77,64,83,117,205,158,220,100,161,12,67,86,204,146,124,91,121,140,180,79,80,65,34,30,125,16,218,179,71,27,155,116,52,68,104,51,184,56,17,191,147,11,37,118,221,0,226,216,185,81,198,134,129,173,5,142,24,145,112,2,63,132,75,130,182,9,36,172,92,186,42,6,28,84,39,241,20,32,111,110,202,46,174,89,178,152,33,193,208,38,119,15,164,135,57,50,224,165,192,201,66,163,167,44,69,95,151,212,138,23,183,210,207…
Collagen	pos	389	103,129,149,9,131,158,165,32,18,122,97,7,151,182,104,30,222,4,14,24,90,56,202,235,135,187,134,209,125,138,66,214,113,123,35,48,58,44,145,29,141,207,118,12,142,50,236,219,109,208,233,170,148,200,231,17,199,106,164,81,76,150,133,22,238,88,10,65,92,15,64,204,180,3,41,154,55,100,218,82,67,21,1,179,117,168,169,237,91,234,27,161,203,94,89,6,26,147,189,178,210,98,70,96,11,188,201,8,0,42,101,196,61,5,95,…
Collagen	pos	390	89,124,82,72,84,145,1,103,64,195,33,43,65,185,240,171,100,57,238,99,216,113,179,234,144,47,207,117,160,5,190,66,9,91,210,17,180,75,226,38,112,54,173,239,59,12,189,22,201,202,200,148,98,231,48,174,26,242,29,96,6,152,7,107,154,50,193,109,40,166,196,81,208,175,198,90,95,169,104,116,92,221,87,177,4,18,34,79,86,36,163,219,137,222,161,188,56,153,151,35,121,220,102,55,164,232,21,69,230,214,49,42,85,115,…
Collagen	pos	391	16,181,166,226,208,185,129,167,162,21,133,31,124,106,71,187,151,158,150,145,174,197,155,222,188,180,65,104,163,135,46,28,0,73,4,32,62,43,30,3,87,50,220,136,15,173,88,161,82,168,115,103,216,154,107,122,61,142,130,26,184,63,138,172,221,211,11,68,97,147,89,126,39,205,236,119,242,182,123,210,140,199,230,239,25,141,70,132,59,192,40,33,1,241,219,170,58,102,76,143,13,224,232,178,231,207,148,75,44,113,18…
Collagen	pos	392	113,199,28,37,210,162,38,100,85,50,158,12,235,58,193,75,175,90,213,97,141,102,186,64,224,5,195,153,233,3,62,151,208,60,164,67,23,41,122,196,142,42,181,104,211,146,207,17,63,9,83,105,45,20,106,4,183,115,116,7,39,82,166,91,215,185,177,72,220,201,236,59,77,154,241,197,136,35,173,110,128,200,145,2,14,61,242,216,182,24,26,48,159,214,150,84,232,239,209,32,188,65,49,43,148,76,126,137,138,0,40,226,222,13…
Collagen	pos	393	57,193,225,70,23,126,150,91,159,34,144,173,165,172,163,82,124,177,162,20,188,200,140,145,44,176,86,185,218,28,212,116,72,222,149,79,129,180,51,219,146,46,227,18,55,101,109,202,174,137,158,54,160,131,204,29,9,81,214,228,14,50,166,224,60,231,13,106,68,114,169,182,118,153,58,157,178,230,155,240,234,42,99,56,132,87,168,98,88,108,156,134,161,138,77,76,43,233,216,24,203,35,229,39,92,142,119,170,80,120,…
Collagen	pos	394	19,93,228,220,238,144,241,75,231,123,239,0,148,24,62,202,107,133,96,43,46,29,82,196,182,175,35,136,212,114,162,232,26,21,79,13,176,169,195,178,68,100,121,108,25,18,15,57,132,158,20,98,219,209,118,88,130,45,234,70,230,65,134,146,235,129,117,207,204,131,222,32,42,120,10,58,138,112,47,199,183,119,87,174,74,50,78,242,211,140,168,52,145,229,36,160,5,66,101,193,22,60,85,6,197,192,59,54,34,154,48,221,44…
Collagen	pos	395	233,126,147,205,95,160,175,48,49,198,170,33,51,231,26,53,46,99,192,58,225,197,239,125,104,168,69,37,235,105,65,181,8,187,194,174,41,47,76,4,123,92,93,42,190,166,11,10,119,35,163,94,38,83,207,98,158,129,100,72,91,216,52,213,13,144,18,57,78,189,103,27,5,145,162,1,112,114,64,115,135,21,121,211,81,212,22,210,32,6,214,50,85,150,102,180,209,107,89,196,67,149,201,218,188,139,120,185,193,7,43,28,227,82,5…
Collagen	pos	396	79,72,67,142,205,95,143,53,217,52,204,82,129,18,117,203,73,41,180,68,236,116,242,181,219,50,224,213,106,157,132,209,147,21,191,48,9,25,113,149,185,241,35,195,55,150,62,33,194,222,119,11,201,97,238,93,161,38,137,230,120,39,130,168,160,167,110,146,109,71,115,163,125,76,78,166,173,98,14,92,105,32,83,91,80,10,6,4,75,135,239,94,189,159,162,17,23,176,104,99,16,42,199,151,112,221,140,88,210,218,118,182,…
Collagen	pos	397	120,174,26,4,230,199,28,27,123,64,81,31,35,221,69,169,61,2,73,8,232,208,108,9,188,164,189,163,63,25,137,156,14,177,6,58,145,55,76,39,231,207,80,18,136,41,183,56,171,78,206,21,30,37,155,72,213,200,203,70,32,111,210,129,214,128,167,106,96,20,45,104,140,0,105,176,151,209,118,215,22,67,1,77,205,71,65,217,138,236,125,224,121,29,146,175,68,173,225,153,122,126,24,222,124,227,3,91,47,195,141,7,52,46,51,1…
Collagen	pos	398	25,91,34,135,11,122,9,223,103,143,99,119,38,181,210,152,188,215,4,204,108,82,142,205,165,145,160,214,15,40,168,130,20,228,193,218,63,48,125,36,3,50,56,62,241,147,171,66,10,230,75,136,154,22,6,19,28,137,131,222,47,43,157,111,186,106,212,69,51,141,1,166,124,144,202,115,96,159,194,220,33,242,49,54,60,53,176,0,216,78,139,167,219,140,195,133,197,173,231,32,59,100,151,81,74,98,132,97,169,17,174,184,232…
Collagen	pos	399	228,115,72,172,178,86,64,59,223,33,209,29,1,187,55,192,96,43,150,112,155,218,196,107,99,168,30,182,229,45,177,219,82,90,66,56,121,210,105,24,153,148,103,215,89,212,231,179,76,220,106,180,9,198,36,53,3,119,135,156,116,193,163,123,185,110,78,136,39,27,241,226,184,79,20,158,28,208,77,141,68,104,240,190,40,132,58,164,31,23,120,14,85,204,154,73,50,35,205,118,114,202,146,51,224,206,183,199,238,92,49,17…
Collagen	pos	400	240,60,239,153,216,117,94,108,139,77,176,131,14,181,87,235,127,182,89,121,166,149,35,67,191,7,2,136,242,185,231,113,214,137,34,116,9,112,55,12,211,74,158,209,68,79,129,233,30,84,232,75,22,225,110,196,36,133,141,72,37,16,125,96,174,241,200,91,221,39,28,202,160,215,198,115,23,168,51,220,206,197,33,24,140,170,32,93,66,162,99,10,20,192,187,86,13,224,120,85,118,164,81,223,157,101,177,46,109,230,229,22…
Collagen	pos	401	239,14,166,36,5,100,95,74,66,58,178,222,177,76,200,227,188,98,97,119,92,172,237,52,231,153,12,7,71,226,218,102,159,44,241,149,123,221,136,46,11,186,99,35,63,207,53,47,42,134,131,82,1,41,121,80,169,78,128,174,125,24,175,112,180,220,81,118,165,16,202,26,75,194,94,195,185,144,163,232,9,126,54,106,196,21,67,65,23,3,219,206,113,162,191,49,64,211,215,135,50,33,240,160,212,199,4,164,108,109,114,77,124,2…
Collagen	pos	402	231,210,54,153,129,214,132,37,145,77,135,55,237,179,22,81,230,25,90,4,46,186,34,213,19,79,120,27,88,225,191,235,217,201,208,223,134,138,178,115,218,232,128,151,23,89,38,76,96,192,13,166,6,229,45,198,149,3,32,228,189,172,156,167,112,109,111,86,12,164,233,141,170,82,29,26,117,180,136,241,194,67,53,56,40,108,184,190,107,74,122,78,30,110,18,150,101,240,125,35,51,118,87,24,212,31,196,64,102,47,157,203…
Collagen	pos	403	16,170,191,61,66,180,192,56,0,175,197,212,239,121,38,59,89,39,22,171,78,160,153,115,219,140,182,223,87,64,155,20,116,233,83,204,113,34,141,178,69,163,173,98,144,169,151,75,93,55,110,162,176,161,165,30,230,2,68,37,80,157,92,227,96,188,150,240,43,183,139,52,149,7,18,214,95,122,134,114,238,108,131,152,224,132,241,13,4,156,63,242,100,237,41,25,105,17,67,117,44,225,209,65,174,120,164,24,85,23,84,86,9,…
Collagen	pos	404	47,196,44,0,112,3,118,80,9,17,127,192,76,129,167,219,121,58,56,194,125,183,107,241,110,179,115,88,104,39,108,189,159,61,141,215,12,53,220,164,133,144,178,153,57,85,77,154,28,231,162,226,24,16,84,193,182,186,150,75,116,204,200,26,106,208,197,201,175,217,23,228,11,165,54,134,4,242,209,18,122,232,32,221,66,188,51,203,60,148,185,48,166,49,184,63,123,237,87,46,234,120,124,14,236,50,93,67,65,30,181,79,…
Collagen	pos	405	96,114,43,164,67,139,50,63,85,238,124,110,39,111,224,22,9,16,179,176,78,159,232,122,193,70,240,120,19,236,58,206,12,135,147,223,45,169,10,211,123,21,83,200,150,44,192,48,4,183,154,71,109,112,195,141,105,231,228,173,92,203,130,60,157,79,189,118,34,62,152,172,87,140,57,74,82,227,166,210,186,53,187,29,146,171,80,108,153,73,209,129,175,136,54,47,51,59,26,119,88,144,91,199,181,151,7,32,8,229,220,170,2…
Collagen	pos	406	186,107,5,27,148,202,140,214,239,149,200,199,64,103,135,28,151,190,77,20,172,141,212,0,224,132,130,193,131,123,104,16,22,166,194,53,143,44,32,106,171,176,207,139,49,2,31,78,91,42,3,168,164,110,7,230,50,129,137,9,237,157,67,51,111,189,234,134,54,109,101,183,74,179,118,69,4,17,11,36,120,195,40,192,48,119,165,83,144,8,59,219,12,41,223,122,6,154,43,79,18,92,126,152,147,174,29,24,198,153,227,37,138,20…
Collagen	pos	407	36,187,40,236,101,119,229,14,197,132,26,35,5,33,94,15,192,235,1,144,223,204,34,168,189,49,191,160,240,19,151,92,65,6,183,46,195,181,79,96,102,239,142,108,140,44,215,113,203,110,180,163,207,45,134,59,139,209,165,98,78,63,196,184,233,198,157,171,38,10,39,28,155,37,179,123,116,106,90,177,115,68,21,128,150,186,152,58,57,154,219,88,141,174,126,50,237,61,111,221,23,0,226,188,173,230,30,54,13,149,31,222…
Collagen	pos	408	220,200,68,75,222,130,136,238,32,33,45,149,215,56,144,102,207,38,113,81,93,214,195,230,229,30,107,95,106,108,226,134,71,205,138,120,211,104,11,61,96,127,86,232,176,122,1,135,9,34,147,26,199,169,152,101,148,55,193,84,62,158,31,217,2,209,208,72,16,156,40,168,115,216,85,111,188,139,98,65,19,126,154,12,241,100,74,46,182,119,51,5,15,212,167,228,202,204,242,80,23,160,44,171,60,224,173,112,28,4,48,97,13…
Collagen	pos	409	95,146,34,22,12,200,238,29,82,201,26,4,46,162,174,86,72,28,136,227,71,229,112,0,18,202,106,233,137,118,58,9,241,198,242,159,193,147,234,206,197,139,81,8,175,205,191,6,232,23,122,119,3,141,235,15,41,27,7,170,14,207,45,65,169,60,168,39,68,57,115,52,148,77,61,190,16,223,124,84,92,109,156,90,85,210,214,179,30,40,153,213,226,55,114,230,199,35,104,151,167,211,5,204,189,80,196,113,105,218,44,173,158,99,…
Collagen	pos	410	125,100,229,194,224,175,184,161,176,34,44,78,74,83,110,152,72,16,65,215,52,136,92,174,186,134,45,155,205,157,5,181,30,210,131,117,153,54,107,169,37,124,113,19,241,22,143,135,8,199,228,38,42,62,14,195,159,26,2,226,196,178,231,180,242,121,232,145,162,127,53,21,59,207,158,230,0,239,114,123,128,77,213,36,95,237,51,192,97,212,130,10,101,7,144,189,111,50,32,223,171,234,150,112,133,63,15,217,163,1,94,58…
Collagen	pos	411	148,77,150,129,4,121,223,187,88,218,89,28,197,15,63,90,215,128,177,195,51,226,50,183,193,145,173,117,20,238,224,232,8,196,185,9,102,38,194,13,231,169,22,216,17,114,201,171,166,91,72,29,55,212,36,106,110,165,113,207,80,234,104,175,205,235,95,163,74,39,76,79,112,214,82,227,111,31,75,60,43,202,70,180,222,46,198,34,94,158,203,62,124,49,136,45,144,12,118,208,199,35,40,101,172,0,123,92,220,241,228,23,1…
Collagen	pos	412	151,198,109,242,125,102,200,231,193,202,164,5,208,100,171,210,41,141,236,45,70,37,51,44,175,149,81,159,177,84,126,60,36,218,145,21,130,148,153,7,76,233,4,48,106,225,10,12,62,132,43,235,11,110,234,161,135,108,223,53,143,120,205,83,13,194,52,72,154,157,15,240,155,182,0,179,66,38,17,123,239,229,16,238,134,27,131,92,196,87,169,61,173,71,14,228,40,103,75,199,124,184,121,129,133,115,96,158,232,78,8,54,…
Collagen	pos	413	24,41,2,127,3,96,233,25,181,218,162,56,240,155,184,1,172,176,238,95,204,45,101,31,216,153,53,113,61,59,60,228,14,50,93,22,16,115,34,163,193,120,92,159,143,222,64,20,236,135,121,62,111,51,192,150,126,87,237,33,13,46,28,81,177,169,85,151,69,198,219,125,83,187,137,4,133,183,207,70,212,199,21,0,71,12,77,213,200,57,91,19,225,144,40,189,128,75,130,131,48,44,94,129,167,114,140,210,27,104,186,211,146,196…
Collagen	pos	414	58,100,134,70,89,139,16,188,84,64,241,127,178,238,116,210,215,144,231,90,39,67,41,228,142,234,10,155,46,27,26,22,199,177,239,73,167,99,129,184,132,157,195,208,6,110,216,197,148,230,221,136,81,54,196,29,192,85,66,181,24,123,113,233,98,3,37,8,119,1,169,146,121,163,173,135,13,212,40,105,159,235,104,103,109,23,48,5,11,198,174,193,237,74,91,149,120,227,179,232,33,124,45,59,44,102,76,25,125,56,18,164,1…
Collagen	pos	415	99,179,191,199,95,28,26,47,126,8,135,235,103,12,134,54,85,196,20,122,198,70,80,10,189,173,160,108,165,214,94,113,150,203,215,114,39,183,82,184,75,220,133,74,239,112,53,163,182,207,166,69,77,216,227,146,137,67,64,40,200,35,178,210,22,120,170,142,228,4,232,158,124,161,242,34,3,15,38,107,190,172,2,221,127,21,156,68,98,104,31,197,175,65,52,171,125,91,162,223,71,187,121,144,110,149,89,93,234,50,129,23…
Collagen	pos	416	99,100,239,77,80,155,158,186,157,168,66,18,222,48,138,216,3,231,150,32,74,175,111,196,172,180,21,79,11,58,169,210,225,40,121,63,89,90,72,49,123,241,144,236,240,84,170,156,136,75,51,94,151,39,23,198,223,154,143,126,93,14,44,88,96,130,53,193,57,149,142,13,181,103,104,64,105,183,192,45,145,28,218,37,26,83,30,165,188,152,119,233,41,106,189,112,201,160,108,118,227,56,22,208,195,199,29,101,194,137,120,…
Collagen	pos	417	117,207,78,152,110,29,84,200,224,2,63,219,18,23,232,41,210,223,74,191,44,147,233,162,240,13,54,175,212,1,209,49,124,71,238,8,126,17,227,138,214,91,173,76,134,21,51,7,50,88,201,140,182,154,165,27,148,179,197,70,150,79,125,90,107,4,215,28,145,3,68,36,85,105,80,194,104,94,0,168,172,195,82,102,230,31,203,81,208,35,37,164,136,46,55,159,141,10,184,11,198,183,239,58,14,174,242,128,155,149,229,235,225,18…
Collagen	pos	418	129,139,222,169,121,81,58,233,120,200,194,34,212,44,209,168,182,164,113,195,227,52,91,45,73,151,193,191,48,167,219,42,51,156,239,171,176,196,72,197,170,181,38,79,92,29,177,41,46,205,154,5,98,190,99,74,161,148,50,189,137,198,180,175,85,155,162,217,104,47,210,136,88,22,55,95,23,213,141,80,146,96,87,202,225,61,70,0,15,192,179,157,149,71,82,35,173,84,4,83,236,186,65,124,100,6,116,133,131,127,144,21,2…
Collagen	pos	419	133,213,106,117,145,116,183,80,67,125,189,88,220,175,109,41,195,18,186,193,6,132,207,29,156,225,48,17,52,100,53,196,40,129,162,139,159,13,178,160,36,90,215,71,14,168,45,163,121,86,143,227,199,187,56,198,164,165,233,94,32,137,237,23,135,25,161,61,59,91,152,136,240,170,87,28,229,205,228,192,104,95,209,4,197,176,124,235,12,65,236,83,130,97,22,238,89,179,79,232,119,184,46,212,33,21,211,42,206,31,202,…
Collagen	pos	420	209,13,3,15,10,167,207,151,27,25,183,6,71,107,43,202,224,166,235,219,115,215,142,227,82,4,47,62,78,33,153,56,102,22,178,174,206,133,61,229,196,58,116,36,134,91,203,186,234,197,132,218,103,86,238,168,165,123,127,113,192,30,195,184,19,85,241,172,149,99,93,100,54,29,94,68,12,53,20,42,88,141,16,205,38,204,95,101,158,83,81,135,106,226,214,237,200,67,187,240,77,76,208,223,211,32,157,63,232,213,119,51,2…
Collagen	pos	421	130,212,86,222,31,18,79,16,192,109,78,67,164,198,224,35,135,225,93,36,73,5,209,51,220,115,191,241,85,68,144,132,229,181,17,70,127,2,64,33,30,27,8,140,161,221,24,172,235,10,69,238,211,112,57,120,204,81,103,25,7,196,52,121,61,54,59,194,202,173,162,233,206,133,142,160,228,60,176,170,92,234,87,96,138,145,139,65,154,19,184,178,218,99,12,183,136,116,3,55,201,34,50,153,155,88,159,108,114,197,83,102,122,…
Collagen	pos	422	76,20,198,206,166,202,24,205,229,83,27,144,28,101,78,119,164,232,45,217,105,179,180,227,72,0,109,152,63,34,171,134,130,216,151,53,138,242,208,90,66,126,241,201,215,226,210,158,154,19,129,228,115,116,122,230,103,16,64,123,199,196,189,183,118,60,132,51,99,100,106,223,93,200,124,29,67,57,38,214,69,94,159,84,22,221,82,14,143,178,207,8,74,157,108,17,160,239,182,92,204,10,224,59,43,238,145,50,49,235,13…
Collagen	pos	423	119,213,89,76,153,102,94,72,207,22,81,193,214,0,225,56,28,229,151,15,104,201,85,227,35,40,238,118,236,133,90,115,36,170,126,140,38,220,11,6,33,138,1,84,198,231,131,215,108,184,124,14,98,188,192,55,49,135,25,68,63,234,57,132,78,41,122,165,208,183,29,9,31,66,197,70,175,180,164,7,58,51,217,74,187,106,218,200,109,42,86,92,190,205,20,44,219,150,39,168,99,167,91,113,226,60,182,23,117,37,203,158,191,211…
Collagen	pos	424	31,12,224,69,86,126,237,62,231,73,83,143,1,203,21,115,209,147,142,139,214,195,200,167,116,205,40,132,170,225,180,96,189,55,23,33,202,14,25,18,110,145,124,101,7,92,138,100,165,61,212,148,130,2,109,58,81,29,146,87,60,201,102,34,206,210,89,11,74,229,49,228,52,192,233,120,227,99,198,216,51,166,112,84,22,97,152,236,159,108,76,105,42,63,35,186,107,232,125,64,129,179,45,169,220,188,128,121,194,70,32,131…
Collagen	pos	425	233,128,7,123,21,15,17,130,60,198,45,126,161,52,57,11,204,42,88,109,213,68,87,175,205,182,231,44,137,148,116,222,50,2,124,73,145,143,209,125,94,121,102,56,30,167,83,117,184,40,110,132,136,119,26,67,202,112,0,220,4,64,89,144,163,106,135,160,176,65,47,216,240,194,23,86,9,230,51,189,32,180,150,134,133,103,162,165,3,224,77,171,1,6,164,82,215,111,169,159,19,84,97,54,5,16,146,207,196,59,100,187,177,201…
Collagen	pos	426	96,28,102,186,224,182,71,64,9,22,189,7,238,114,175,165,86,157,54,217,19,203,223,195,126,177,10,47,92,107,164,101,187,205,120,138,23,73,220,154,38,110,99,145,146,109,169,119,5,3,197,100,222,41,218,210,77,171,209,32,194,147,173,160,148,149,79,214,6,48,20,185,108,15,163,172,233,228,129,236,55,31,152,81,201,183,208,216,68,159,239,231,202,155,178,139,67,122,130,58,162,90,80,30,33,50,181,156,240,174,46…
Collagen	pos	427	72,120,187,155,81,201,152,73,231,57,93,125,162,131,193,104,148,143,41,191,227,64,1,224,158,157,110,180,205,50,199,99,102,178,130,218,228,203,135,75,108,233,183,98,198,100,123,44,165,153,170,134,128,151,11,132,21,142,62,42,95,67,34,167,137,169,66,226,118,194,163,71,61,179,119,206,39,176,208,186,230,223,215,92,129,8,214,79,177,19,181,29,58,4,236,23,52,6,220,3,204,107,144,195,213,16,229,111,160,82,1…
Collagen	pos	428	29,1,136,132,107,92,165,234,233,171,230,112,44,41,23,9,114,24,202,98,26,216,241,18,64,188,127,212,99,69,106,134,121,47,223,201,119,116,40,85,217,91,142,159,12,76,147,135,102,97,193,152,150,89,211,236,80,32,35,111,115,221,53,213,37,120,3,67,81,101,166,237,21,204,62,133,139,20,203,59,11,52,19,140,96,227,240,173,56,168,63,156,224,160,68,6,25,55,164,84,187,104,226,34,5,129,8,157,60,222,50,225,191,122…
Collagen	pos	429	109,41,94,238,152,139,59,125,205,16,211,122,45,50,192,170,63,0,197,148,218,120,46,187,181,26,149,163,141,75,105,84,161,87,78,162,6,132,28,150,206,61,25,92,199,76,174,104,175,153,127,157,116,69,56,121,4,180,226,138,113,201,179,242,60,107,81,27,55,147,64,11,65,90,72,34,155,124,53,131,225,67,165,42,151,106,9,217,70,220,222,123,210,203,241,200,182,136,89,143,214,189,20,168,24,198,167,66,93,219,207,13…
Collagen	pos	430	2,93,226,56,77,242,43,50,105,152,222,209,215,53,175,235,144,205,223,15,203,92,11,80,161,186,173,62,182,55,78,6,57,236,187,1,96,180,170,97,37,7,184,219,225,224,126,114,142,20,238,185,108,91,22,196,132,118,65,81,199,32,146,30,213,241,125,195,129,165,156,3,188,72,124,191,21,207,138,121,25,28,134,159,234,157,89,84,131,143,70,233,147,119,137,216,41,61,95,73,104,115,86,52,221,49,204,162,212,48,164,109,…
Collagen	pos	431	0,36,156,87,195,90,204,237,81,55,217,5,193,150,215,128,10,190,15,112,106,49,65,124,182,211,4,134,118,226,232,201,214,94,184,219,7,11,116,161,54,239,240,205,241,93,121,222,149,173,129,235,206,79,171,3,96,131,169,6,30,48,231,225,228,103,159,146,75,213,209,133,183,127,233,148,164,56,168,97,238,139,37,178,25,23,185,111,188,13,203,12,82,44,17,66,137,126,28,153,63,59,207,16,88,78,68,147,91,22,210,186,1…
Collagen	pos	432	191,219,218,23,55,102,68,164,81,179,241,48,231,215,62,30,27,18,171,239,116,125,135,196,131,70,26,10,56,109,208,1,86,134,6,232,85,190,117,45,114,87,184,14,106,199,58,230,155,21,9,188,91,83,159,203,32,169,8,100,210,176,166,187,145,104,226,175,12,118,69,82,150,132,121,146,51,60,113,224,137,90,206,202,197,136,76,240,185,66,5,192,78,80,142,181,46,41,144,115,207,143,2,11,216,37,64,19,63,110,141,57,105,…
Collagen	pos	433	64,41,142,208,177,1,132,56,209,183,221,175,194,144,169,28,107,50,17,37,82,190,173,121,213,87,18,141,44,143,195,230,160,130,68,217,42,203,30,218,5,84,122,226,238,4,0,158,118,154,31,62,88,103,119,172,115,153,178,206,242,73,114,45,149,65,211,161,105,24,12,139,232,79,199,97,23,205,46,120,81,134,125,101,159,241,63,9,207,117,212,27,224,198,55,197,25,54,168,52,21,124,6,233,148,167,32,127,189,201,191,163…
Collagen	pos	434	130,3,177,23,14,7,175,103,65,154,114,0,59,167,220,192,213,90,75,98,147,109,18,136,20,119,234,181,189,166,55,222,17,28,6,38,66,198,206,16,215,118,44,62,152,86,112,132,25,144,229,145,93,85,79,61,110,8,163,218,157,231,35,133,67,197,223,43,146,137,120,210,108,201,202,161,97,5,190,60,236,153,186,226,15,51,1,170,95,165,77,238,48,87,102,199,178,141,205,126,214,45,212,124,46,143,53,156,204,191,187,113,16…
Collagen	pos	435	47,97,183,61,167,192,52,25,131,43,110,42,218,75,176,174,135,108,181,94,120,1,57,91,182,37,116,86,212,29,233,152,185,140,177,17,197,98,207,161,154,201,122,69,44,137,101,240,148,196,68,45,32,195,79,18,159,63,6,149,123,46,112,60,41,234,5,89,119,179,219,227,151,160,172,55,239,100,107,81,126,189,50,109,58,30,31,2,162,54,210,34,105,235,64,24,132,209,11,10,73,104,88,156,106,96,74,157,129,186,215,214,48,…
Collagen	pos	436	214,31,137,151,92,131,146,69,104,195,93,46,168,215,174,234,13,232,156,103,72,242,153,75,133,86,236,47,114,154,108,22,9,76,192,207,101,25,176,191,6,142,221,173,161,159,241,102,79,4,65,24,27,229,77,56,116,53,113,227,148,74,39,218,87,178,205,94,194,201,17,144,34,217,14,119,80,183,190,165,171,179,61,1,50,155,37,112,164,158,132,211,18,16,226,111,49,60,110,202,23,10,136,177,187,70,78,3,162,35,67,2,222,…
Collagen	pos	437	81,140,192,8,19,125,191,115,217,142,204,221,77,166,73,154,238,173,96,108,79,69,146,218,237,223,205,183,106,196,68,124,134,12,158,25,67,155,122,127,103,10,159,23,153,82,111,132,9,150,138,229,72,230,16,41,59,180,34,46,133,181,171,164,234,118,112,236,228,22,182,57,233,38,32,222,43,64,15,62,3,93,55,56,167,85,5,143,216,203,194,215,136,28,92,24,54,44,190,76,219,31,107,207,20,156,198,160,129,105,163,61,…
Collagen	pos	438	186,201,173,176,197,37,192,131,171,81,172,124,145,148,73,226,146,16,85,101,120,58,181,71,140,45,27,89,74,206,222,119,239,8,187,116,138,38,225,202,84,126,14,209,111,31,215,24,159,54,68,190,30,11,232,166,79,134,144,4,169,136,153,91,10,25,106,170,17,128,113,72,123,218,34,135,155,168,118,233,183,205,107,40,217,56,238,35,109,26,20,156,219,78,0,110,175,94,200,234,80,41,133,3,154,43,199,51,224,93,33,189…
Collagen	pos	439	122,194,151,129,191,181,56,25,12,125,156,99,137,141,93,163,3,166,162,105,94,0,217,60,178,50,148,90,223,196,91,51,221,78,11,179,119,40,107,26,139,96,38,176,115,65,89,31,231,239,186,121,185,123,8,69,83,42,145,13,229,147,220,197,183,205,67,235,53,111,118,106,190,80,95,188,152,233,153,212,146,209,126,62,109,143,173,84,171,112,232,175,34,55,41,154,203,142,228,29,92,52,130,199,101,100,49,193,77,117,214…
Collagen	pos	440	15,76,69,103,89,200,119,209,167,28,105,112,54,184,160,138,195,42,19,180,196,8,163,215,51,45,73,176,166,237,197,58,21,70,213,72,137,87,43,24,208,85,172,139,60,203,27,118,121,23,170,37,229,242,25,182,79,234,11,65,82,96,164,115,81,154,63,131,48,41,136,135,153,107,223,130,159,187,6,49,238,75,39,183,86,210,241,124,109,9,84,116,110,113,17,83,123,219,156,5,191,202,134,148,132,144,59,152,92,181,46,95,36,…
Collagen	pos	441	227,139,96,234,125,111,217,100,101,128,241,72,30,131,152,104,142,41,1,44,115,197,223,95,141,165,211,70,209,85,220,67,140,122,123,201,103,119,189,127,28,39,54,230,204,2,174,186,14,238,24,91,18,69,109,40,228,153,64,187,49,10,190,112,16,4,150,149,163,148,154,86,71,46,205,77,110,12,233,169,237,83,198,92,188,146,210,216,53,42,74,60,114,167,116,159,52,177,236,162,158,133,172,63,58,176,192,35,81,151,0,2…
Collagen	pos	442	236,232,170,46,142,145,225,61,8,80,200,194,99,36,239,199,88,208,113,214,70,33,172,157,230,105,212,119,5,67,37,63,219,40,7,103,211,28,241,221,205,100,223,34,216,48,55,87,93,132,137,134,128,209,188,228,198,129,226,202,166,220,120,143,106,25,231,117,112,151,186,141,16,91,139,29,242,187,20,133,111,84,19,27,130,192,38,78,109,210,94,224,73,85,86,52,101,156,54,96,140,110,14,136,203,181,184,183,131,207,2…
Collagen	pos	443	178,54,157,58,206,144,138,122,229,95,142,86,37,241,236,136,111,198,145,27,209,172,116,149,7,222,64,110,196,25,71,179,112,100,103,13,186,98,68,208,214,225,80,22,199,140,51,20,120,201,129,174,5,109,173,73,10,220,197,115,131,90,148,134,96,204,156,133,31,23,14,8,124,55,106,101,97,70,128,91,108,17,43,77,228,239,72,84,165,132,85,175,94,189,119,93,66,123,83,195,139,62,21,191,224,166,226,211,45,47,237,23…
Collagen	pos	444	119,58,153,94,135,9,191,198,7,19,181,84,236,48,54,45,11,39,0,79,22,101,147,60,216,177,61,87,187,85,157,146,167,66,44,2,140,160,195,112,74,77,208,32,35,1,142,143,80,196,165,12,36,240,217,26,224,106,186,148,73,75,169,229,83,99,52,123,90,176,242,40,16,179,124,30,228,46,70,209,220,104,199,139,175,21,171,65,134,128,178,190,122,212,239,10,155,82,13,25,29,4,235,51,97,221,213,206,205,164,109,47,126,86,22…
Collagen	pos	445	17,186,54,55,94,184,162,102,196,129,198,113,117,159,120,28,217,66,31,37,15,13,115,181,44,207,151,236,161,114,185,64,29,199,1,154,153,141,228,45,8,241,234,131,138,19,35,43,137,160,7,194,122,75,192,34,60,150,133,232,175,214,142,47,118,112,48,91,23,171,167,163,226,65,90,67,179,206,58,187,213,106,98,147,3,204,200,41,109,209,18,57,72,220,172,63,176,144,53,180,97,85,227,134,61,164,143,235,230,96,93,210…
Collagen	pos	446	107,3,117,167,36,23,133,207,8,9,29,39,108,48,196,198,163,190,32,78,104,51,150,46,127,205,109,122,40,110,86,184,61,85,7,89,115,144,70,237,131,152,208,33,55,204,79,2,101,218,0,206,97,216,234,125,50,28,202,136,165,194,37,178,18,62,90,159,222,175,203,77,68,162,153,88,4,76,34,91,116,195,118,154,53,157,94,183,75,41,212,155,132,35,82,192,169,139,171,121,223,211,123,11,60,177,151,119,242,235,5,240,72,179…
Collagen	pos	447	209,90,17,181,88,56,66,193,231,42,242,7,35,73,45,118,167,0,49,198,102,124,2,97,210,173,154,113,105,178,139,155,150,95,162,186,191,14,177,127,33,114,31,54,13,57,239,158,41,62,117,98,135,222,194,99,69,6,176,144,197,100,109,174,112,163,232,142,81,63,126,86,224,29,122,229,151,132,64,18,204,78,68,83,147,23,238,201,84,223,137,156,60,101,185,189,212,195,47,226,182,183,133,52,28,129,128,40,190,30,234,82,…
Collagen	pos	448	111,137,41,166,77,57,27,106,8,172,115,193,42,235,163,217,13,92,70,114,100,6,94,105,147,49,118,52,96,113,128,122,203,199,17,143,68,87,48,205,164,184,185,50,187,117,121,125,112,153,19,237,29,86,44,60,150,219,46,109,56,169,21,139,24,222,167,126,127,101,1,58,104,30,183,108,9,61,39,16,159,15,64,102,88,190,4,236,99,195,230,165,171,23,191,225,123,43,65,37,140,53,138,232,155,91,145,170,66,97,201,14,82,20…
Collagen	pos	449	117,161,160,137,158,175,75,74,80,181,65,8,163,86,95,88,134,90,121,52,164,199,109,212,111,226,131,214,177,24,11,21,165,34,236,188,174,201,22,48,9,84,187,3,207,159,26,197,155,172,44,229,136,73,30,49,147,151,118,222,233,81,107,87,126,211,101,218,50,183,144,115,227,63,139,206,128,240,108,64,61,104,156,5,66,40,210,142,1,97,138,125,79,62,85,132,217,148,53,78,96,19,82,68,98,208,185,238,184,186,143,33,15…
Collagen	pos	450	207,10,139,11,74,234,121,170,191,91,177,171,3,2,194,168,22,203,150,105,118,8,114,166,241,198,104,236,143,15,73,57,185,199,123,128,190,148,99,223,52,216,80,61,180,48,7,138,160,230,152,66,4,43,202,0,240,231,158,205,72,157,196,209,33,31,23,217,211,155,100,159,208,12,142,151,94,60,95,20,163,6,32,26,149,146,108,181,232,154,89,40,175,126,17,204,147,97,195,212,186,85,200,49,69,70,178,75,5,107,62,112,44,…
Collagen	pos	451	94,119,19,153,6,173,126,25,13,144,208,100,22,218,232,205,11,213,149,181,159,97,115,84,58,152,36,158,172,165,107,105,70,76,90,140,185,104,151,166,164,81,163,18,147,69,68,89,40,49,4,28,155,74,170,7,241,221,73,16,123,199,138,5,188,148,135,52,85,88,141,129,169,224,65,24,162,195,235,175,160,157,109,215,55,125,203,71,56,189,137,27,186,234,201,216,102,167,101,222,20,177,226,108,8,62,122,82,229,67,80,127…
Collagen	pos	452	10,60,25,144,5,32,185,61,175,213,46,160,178,229,114,203,107,42,195,13,196,165,174,194,105,167,80,216,182,141,62,11,130,135,177,164,176,50,186,64,132,131,49,224,210,87,198,146,159,8,45,207,19,65,187,180,115,97,212,136,149,112,233,122,201,27,225,169,54,152,173,84,47,17,236,124,101,106,151,111,94,157,134,100,209,77,24,102,239,242,3,230,147,142,76,22,221,37,170,83,4,74,14,148,90,172,234,92,129,99,2,1…
Collagen	pos	453	91,209,122,128,172,61,235,92,99,207,181,164,184,76,35,9,40,157,228,2,45,26,117,17,239,115,224,203,185,33,11,208,104,163,227,30,137,142,136,145,162,64,206,186,25,134,201,158,127,54,82,60,237,174,81,121,44,58,96,101,87,132,156,34,139,100,154,51,225,37,1,151,86,21,47,113,222,232,200,166,176,135,93,48,53,106,236,238,52,50,170,214,194,8,190,231,73,197,69,180,29,159,242,204,216,16,116,102,70,105,179,17…
Collagen	pos	454	77,118,135,124,184,187,7,58,236,155,142,152,178,71,26,9,10,31,165,191,92,122,54,8,223,181,121,237,70,47,163,35,88,101,222,107,170,67,61,79,127,73,105,43,24,157,33,103,164,207,141,46,220,1,162,39,153,200,57,25,15,6,231,23,159,229,209,189,227,49,131,177,173,183,104,30,226,75,32,128,13,114,3,116,228,93,146,138,37,66,242,180,160,204,233,197,87,2,20,38,74,29,206,68,48,144,76,82,192,21,185,112,16,110,2…
Collagen	pos	455	210,32,213,144,59,137,212,133,228,125,121,188,155,85,166,231,116,24,197,15,151,238,207,154,178,170,88,185,12,120,61,136,48,107,230,11,52,162,110,57,149,72,51,58,14,145,163,146,102,135,34,45,86,50,89,79,235,71,39,229,95,192,134,93,37,127,90,202,118,25,241,22,129,87,142,18,53,74,108,139,211,82,161,157,219,91,194,81,6,113,131,36,106,65,17,153,191,181,159,179,4,141,176,147,132,67,200,187,5,111,56,49,…
Collagen	pos	456	176,47,36,21,241,221,54,26,193,205,63,168,210,42,118,88,211,29,25,194,110,147,151,167,160,186,189,227,108,228,31,50,232,231,239,229,97,68,94,82,204,67,12,107,48,3,126,181,85,201,116,117,143,17,199,71,15,16,236,180,169,175,22,119,234,104,65,86,209,64,154,70,144,125,10,98,178,55,139,124,27,185,49,217,150,191,225,133,172,28,170,58,115,100,33,212,122,4,223,177,96,219,145,75,224,40,183,120,129,51,62,2…
Collagen	pos	457	203,82,206,166,32,33,209,139,219,119,70,177,21,226,157,173,128,55,18,84,178,54,94,86,26,107,229,141,122,46,181,227,221,214,149,98,13,51,116,65,60,62,215,150,31,124,164,134,172,77,58,223,61,195,240,114,99,216,196,140,96,12,234,156,118,35,108,120,111,69,174,130,222,64,93,154,182,183,179,175,194,236,110,123,211,212,168,233,71,75,159,197,10,143,39,232,22,147,53,25,162,169,213,48,28,242,45,24,8,218,23…
Collagen	pos	458	74,110,22,187,98,151,10,138,212,238,139,106,69,92,155,184,134,64,71,85,117,235,49,83,53,148,242,108,12,209,233,90,178,63,144,82,198,119,3,40,50,183,162,45,4,73,26,30,170,105,206,153,205,121,200,197,237,133,7,8,179,228,158,141,137,78,58,14,97,171,211,129,202,182,38,220,149,226,95,104,214,210,32,94,168,166,11,67,46,89,72,75,208,23,111,27,180,16,17,215,201,161,207,29,229,221,163,118,115,39,112,143,9…
Collagen	pos	459	115,239,71,145,37,171,28,181,110,73,175,42,62,86,157,38,233,142,109,5,81,133,225,77,101,205,138,192,218,139,46,79,202,90,141,8,107,48,235,212,184,120,108,50,53,183,169,75,238,70,29,167,213,214,2,227,72,1,217,16,106,186,10,89,197,117,112,219,95,85,30,185,173,165,15,182,45,223,63,60,232,92,98,39,240,100,126,19,226,31,222,83,143,67,195,65,131,26,66,57,174,111,91,82,220,122,124,11,56,242,54,6,94,215,…
Collagen	pos	460	73,62,132,150,54,164,157,180,227,191,202,173,38,6,25,33,185,188,45,80,8,154,156,225,91,151,194,146,14,23,71,228,116,110,199,32,75,226,5,69,17,124,217,46,129,192,24,50,13,103,234,28,143,203,205,108,67,19,74,182,35,166,186,95,224,31,96,240,60,55,214,128,48,123,170,3,82,148,179,76,158,101,140,21,93,70,86,117,53,20,99,125,131,120,145,43,152,134,230,113,242,222,109,208,119,233,126,83,114,141,223,105,2…
Collagen	pos	461	131,167,88,188,49,140,152,122,91,202,125,74,95,157,63,105,160,241,28,86,187,48,32,99,26,96,60,46,162,225,234,52,35,43,136,25,11,173,23,149,207,196,224,89,108,38,163,201,212,77,14,84,216,94,16,182,72,45,71,159,59,36,101,97,76,126,178,226,33,42,61,231,111,106,20,147,114,79,189,93,218,65,54,100,47,10,195,4,176,145,29,116,90,238,24,69,124,118,227,102,7,129,185,127,240,205,164,57,130,219,194,171,236,6…
Collagen	pos	462	97,177,10,138,175,3,14,179,220,55,193,52,90,221,12,233,155,38,131,25,73,195,176,192,20,87,89,103,9,234,88,123,199,147,80,71,153,120,85,130,238,125,154,201,78,43,188,135,204,21,117,171,191,36,98,95,184,29,33,194,91,106,86,1,218,242,197,146,59,32,161,82,104,31,232,168,187,126,196,213,111,118,145,63,164,18,4,50,65,182,223,81,56,84,169,230,163,149,116,58,143,79,28,225,159,107,17,211,100,13,42,64,198,…
Collagen	pos	463	50,74,185,122,11,237,196,118,124,76,2,54,31,154,66,142,43,213,175,153,161,228,134,7,8,44,33,26,96,73,61,219,231,49,39,64,136,164,186,156,205,104,63,110,98,226,111,139,97,224,125,189,232,218,18,206,115,225,130,197,126,117,207,91,82,52,92,176,62,105,32,14,210,47,182,129,145,150,160,37,116,88,59,120,167,149,193,65,200,146,141,100,84,221,135,202,21,121,214,24,151,56,173,71,95,163,183,169,133,99,83,21…
Collagen	pos	464	225,194,16,234,184,113,93,40,191,3,51,50,120,108,242,174,54,46,227,79,156,75,229,132,6,56,193,22,127,203,126,28,147,60,188,129,1,226,29,87,233,122,26,180,94,144,125,202,13,77,237,238,55,135,41,222,241,95,178,70,143,168,110,48,217,18,201,112,133,68,190,155,101,171,27,72,23,207,146,91,157,177,111,63,166,53,235,62,189,170,92,116,31,89,66,65,85,176,25,197,154,36,161,228,88,7,105,24,134,160,150,37,213…
Collagen	pos	465	37,174,182,77,133,43,178,204,114,35,173,121,167,46,49,212,102,208,131,86,31,153,8,191,129,44,190,123,177,19,20,105,234,11,78,10,161,110,239,226,201,5,155,45,188,24,205,224,118,213,52,125,89,96,138,221,196,235,7,61,160,87,50,180,159,0,228,217,209,93,116,195,75,79,27,48,71,140,55,91,13,28,183,103,179,136,215,163,175,139,218,36,38,85,40,84,33,54,143,120,184,238,162,32,132,117,25,62,189,9,187,203,112…
Collagen	pos	466	188,23,34,216,223,102,16,218,128,29,72,135,144,31,20,158,12,194,120,26,57,197,131,66,163,119,78,98,10,179,177,139,172,118,169,132,19,22,182,151,217,222,75,25,42,143,180,234,115,67,226,136,117,181,154,213,206,100,70,5,36,79,62,173,60,228,4,101,0,187,235,82,198,85,89,6,166,104,207,220,14,122,174,91,88,155,59,83,40,54,141,51,84,225,232,124,210,71,39,106,152,8,76,18,127,145,109,53,162,111,56,150,170,…
Collagen	pos	467	123,36,210,208,17,0,142,200,196,129,70,180,28,72,150,141,206,216,39,15,95,40,43,144,204,227,194,71,190,229,31,168,133,207,159,83,62,130,221,107,185,231,220,166,73,4,187,12,66,114,177,175,47,118,61,84,96,86,128,152,132,135,224,112,233,121,27,6,85,138,145,156,34,50,75,110,197,162,134,80,178,82,139,32,157,240,211,24,105,124,108,172,230,45,232,147,173,186,148,228,222,35,195,179,56,55,205,25,170,58,10…
Collagen	pos	468	176,190,163,143,126,157,12,116,27,158,124,136,182,217,192,216,76,123,24,80,205,97,160,111,149,30,6,166,91,188,218,173,99,183,210,142,25,164,43,145,196,92,100,207,3,5,177,227,60,230,118,199,220,141,175,242,119,45,74,165,18,50,223,44,114,134,239,69,135,211,113,49,215,88,4,193,98,170,237,38,66,51,156,73,137,67,234,209,10,225,26,148,108,140,23,235,96,32,112,214,55,121,197,22,40,200,115,59,169,185,42,…
Collagen	pos	469	230,33,189,166,101,75,199,160,219,162,30,231,225,86,229,65,205,46,151,116,142,174,171,114,12,73,97,209,87,108,21,228,106,150,82,53,239,61,191,214,49,139,235,1,226,236,15,107,154,92,104,10,113,8,128,36,211,163,84,52,232,42,159,222,0,172,22,131,233,17,187,119,200,158,155,28,132,203,190,178,31,37,157,167,130,241,213,181,43,197,210,136,57,237,124,220,39,118,93,74,26,140,198,175,13,48,2,70,153,63,125,…
Collagen	pos	470	138,155,81,0,106,119,108,173,205,148,94,201,213,103,153,107,29,97,223,2,60,52,22,196,231,237,15,110,80,219,113,152,143,168,182,43,208,68,30,123,157,1,33,9,31,140,229,199,26,48,144,74,5,235,12,28,203,161,233,178,55,195,215,61,145,16,128,227,39,225,87,44,230,67,164,3,150,167,114,46,142,135,117,212,58,71,37,69,132,18,158,7,187,34,198,239,75,10,64,241,82,13,35,177,23,197,24,59,79,139,166,214,183,191,…
Collagen	pos	471	239,63,113,222,216,215,141,214,225,52,236,16,73,93,148,138,152,104,224,204,180,60,103,183,29,71,44,210,201,144,153,188,119,74,66,203,226,53,32,156,17,99,96,218,240,50,124,171,1,161,221,232,47,151,185,56,212,68,143,18,133,2,139,128,38,117,179,127,162,227,159,110,84,146,200,90,7,86,230,100,79,118,174,189,231,98,45,51,131,64,177,83,170,186,115,95,163,106,166,130,238,187,69,92,164,82,195,15,213,35,62…
Collagen	pos	472	158,135,110,118,175,117,64,159,68,153,240,234,83,184,0,20,195,147,163,140,24,70,93,66,187,14,231,198,59,150,11,132,101,205,139,168,133,62,40,142,77,30,33,102,232,79,217,46,202,233,99,34,8,111,12,124,119,57,41,52,171,121,185,169,100,136,186,157,120,152,167,54,69,197,143,154,129,45,122,227,188,181,226,89,44,63,127,39,88,239,91,32,96,145,191,15,189,225,38,106,192,25,109,56,113,19,208,48,73,229,58,18…
Collagen	pos	473	131,123,235,212,24,150,106,217,191,156,197,169,159,58,19,230,138,132,77,119,76,232,93,190,218,142,227,18,177,16,186,198,179,187,241,2,162,146,96,183,137,53,55,12,224,166,38,100,133,199,180,92,23,174,49,39,75,90,194,160,202,219,149,6,215,151,91,45,37,116,173,68,238,228,239,242,71,155,97,236,168,161,98,113,205,44,64,220,225,67,172,74,221,81,158,130,83,211,28,140,82,11,134,143,25,57,73,208,80,50,15,…
Collagen	pos	474	161,97,26,136,46,134,220,87,102,98,55,218,191,101,114,47,198,36,74,40,147,182,54,166,155,125,153,68,73,194,172,104,226,85,91,233,33,14,208,65,184,230,69,193,210,6,181,232,138,5,186,149,228,219,82,211,237,72,148,19,152,70,185,83,141,118,92,238,30,131,99,139,227,16,215,77,204,189,222,39,64,241,31,175,58,129,120,52,188,122,3,67,165,12,142,128,113,207,56,57,96,221,201,159,177,130,133,229,239,76,28,17…
Collagen	pos	475	101,220,66,110,22,231,113,127,136,230,207,8,164,7,14,45,189,228,170,158,15,41,138,89,212,106,151,28,68,237,210,242,187,137,223,33,140,84,72,31,214,20,161,200,241,81,121,115,221,59,142,75,177,131,132,139,35,183,105,194,99,98,23,6,206,225,51,109,185,239,47,129,233,227,16,49,238,96,135,1,205,240,116,34,218,148,83,67,19,173,100,133,198,209,145,88,21,62,10,26,71,12,181,193,211,182,97,82,130,191,76,104…
Collagen	pos	476	144,149,210,90,38,131,115,88,91,184,137,111,71,52,109,186,127,227,232,230,106,87,93,171,229,198,140,17,89,47,169,25,8,181,120,224,157,78,34,53,70,113,191,110,182,104,207,189,10,102,99,159,192,166,63,80,64,150,139,237,231,147,179,141,241,6,236,145,97,30,200,214,112,29,68,213,119,31,33,228,100,128,61,221,155,136,117,161,129,164,202,107,82,83,32,165,9,94,125,36,14,66,163,55,79,196,118,156,205,1,176,…
Collagen	pos	477	168,134,196,20,15,18,89,208,206,203,141,129,117,199,24,142,163,132,8,164,131,40,242,162,19,81,123,166,97,47,23,74,127,73,230,118,215,150,233,93,54,55,155,51,0,80,194,64,69,102,140,202,204,44,112,78,156,210,48,101,225,126,4,62,183,103,217,184,88,160,72,165,152,10,147,110,209,151,227,190,9,65,224,21,87,157,133,30,75,207,83,11,177,100,37,139,124,137,186,125,145,53,143,5,211,170,198,41,161,61,49,167,…
Collagen	pos	478	164,200,117,74,54,208,38,242,34,156,170,169,179,61,89,135,110,145,132,136,57,107,176,224,188,76,7,223,55,23,134,67,205,62,6,15,28,82,22,232,78,228,207,201,43,225,172,210,45,70,161,144,94,146,181,3,233,147,140,239,63,184,12,72,177,222,204,168,198,36,190,10,30,9,58,80,33,148,178,153,163,138,108,240,126,65,111,193,66,92,155,131,81,14,91,32,139,212,130,118,26,142,173,18,77,182,133,99,216,180,128,2,15…
Collagen	pos	479	77,231,220,160,42,218,60,36,128,211,64,19,147,206,96,81,117,190,52,141,116,82,23,53,183,12,123,62,191,133,230,229,172,215,163,47,171,125,7,166,169,228,168,197,70,242,106,40,237,22,27,33,126,154,2,188,115,207,51,139,180,79,156,186,129,49,6,221,210,134,121,199,32,72,20,184,137,127,189,5,85,149,108,83,225,100,14,71,25,45,235,56,143,114,146,130,89,68,95,73,194,162,222,31,76,98,195,233,192,13,105,0,94…
Collagen	pos	480	79,4,62,70,132,188,227,89,32,202,63,141,96,123,139,167,82,87,130,71,198,37,60,107,92,185,225,15,17,5,220,136,226,169,129,190,121,209,113,73,86,76,19,144,67,106,24,203,125,239,206,124,176,30,229,154,191,16,161,193,68,29,216,101,149,14,108,217,40,65,116,242,199,42,137,85,114,179,54,57,69,135,241,127,189,231,163,195,218,22,168,90,45,164,100,162,223,104,117,172,174,194,75,83,52,48,51,150,78,97,109,23…
Collagen	pos	481	178,235,231,206,163,61,104,127,184,182,87,91,102,26,94,105,113,228,234,237,205,41,79,60,159,45,219,149,23,16,227,0,197,200,47,93,119,11,75,180,58,191,177,188,185,82,83,192,109,33,216,15,100,242,146,147,17,9,78,22,195,59,220,211,38,46,69,224,95,115,108,111,142,107,29,169,145,88,55,196,4,143,167,44,240,202,134,21,144,53,77,116,241,121,10,12,54,37,209,170,198,14,71,65,173,165,136,24,6,50,186,81,30,2…
Collagen	pos	482	81,145,169,37,102,239,161,39,34,146,148,236,109,111,228,21,179,138,139,1,107,196,229,174,197,149,188,79,90,27,18,171,187,211,164,46,56,85,50,234,151,63,212,214,155,223,224,26,5,176,232,117,242,91,238,71,72,118,12,134,227,231,19,68,129,115,45,69,119,122,28,7,84,157,135,3,67,8,94,183,194,99,127,53,162,47,225,167,10,16,215,235,44,40,207,101,6,178,96,217,123,121,83,31,23,64,110,51,25,173,163,42,230,1…
Collagen	pos	483	82,99,108,90,91,219,235,105,28,176,226,220,145,54,20,163,198,217,218,33,107,46,182,106,129,79,3,189,234,117,204,7,138,200,213,232,95,178,179,110,184,89,115,153,42,43,87,194,60,55,166,206,230,233,39,196,0,45,14,124,193,175,74,160,111,187,101,4,142,162,225,207,174,98,16,26,240,88,68,137,172,27,30,77,78,34,24,120,216,237,209,52,214,173,67,170,13,128,35,227,36,80,143,50,48,223,9,37,25,191,155,186,21,…
Collagen	pos	484	199,123,168,25,53,196,51,77,109,153,50,83,138,80,224,231,129,210,233,160,211,241,222,70,149,88,229,147,56,75,114,234,177,32,2,150,1,208,16,213,68,26,54,15,134,194,102,42,159,170,137,10,120,156,96,100,39,218,79,92,204,180,69,67,27,201,115,35,116,62,66,216,135,144,9,60,165,158,141,82,37,45,203,179,183,41,206,145,207,33,87,200,91,86,64,164,28,171,112,221,209,76,98,74,8,143,214,58,38,198,202,36,169,1…
Collagen	pos	485	49,121,94,168,32,1,237,166,234,92,191,106,26,46,203,111,194,13,101,177,30,47,4,200,220,240,171,126,209,176,221,228,162,119,107,193,36,34,152,227,219,99,239,44,25,128,127,141,232,118,163,64,164,22,0,157,201,155,120,33,74,125,97,196,147,208,211,178,38,90,3,84,6,150,50,113,183,140,29,53,89,182,185,242,210,68,103,198,137,41,5,79,132,85,23,83,143,231,91,63,55,192,75,225,181,16,186,233,180,188,51,93,11…
Collagen	pos	486	223,148,173,153,195,28,240,114,221,112,6,39,24,57,55,65,194,81,199,33,92,232,122,16,200,105,129,146,20,123,9,111,241,4,91,151,177,106,121,109,71,15,216,181,168,141,116,222,147,29,113,40,152,213,164,96,120,209,17,53,149,165,43,233,63,12,22,0,142,204,98,189,224,61,128,202,182,99,66,5,26,102,162,83,67,86,178,70,234,100,2,54,32,196,1,42,207,219,50,51,156,215,37,228,212,235,127,90,143,62,183,220,154,8…
Collagen	pos	487	240,15,241,50,228,118,121,173,186,25,82,107,48,169,209,138,141,191,10,29,166,34,142,131,195,215,196,106,115,77,119,205,151,139,200,137,158,76,71,238,74,221,172,98,87,133,102,153,187,103,108,219,37,165,16,198,114,185,85,111,44,35,224,43,126,47,132,5,84,225,146,56,156,96,152,52,69,67,176,179,39,105,223,97,164,211,218,63,110,125,101,154,57,89,8,180,93,38,19,4,100,65,232,54,233,70,79,112,194,59,182,9…
Collagen	pos	488	74,168,2,146,112,208,101,166,73,225,83,199,202,94,223,44,127,7,222,165,66,151,82,174,138,93,63,142,105,231,176,88,31,126,148,224,137,214,187,80,106,233,234,124,240,145,20,130,0,198,154,114,4,120,102,108,61,211,172,36,49,69,173,195,27,229,136,236,68,228,41,47,144,13,238,181,133,143,9,6,97,156,128,16,227,23,241,216,239,12,119,139,24,11,35,92,79,99,210,200,64,170,78,219,29,43,232,242,77,230,171,212,…
Collagen	pos	489	227,162,57,12,10,90,85,79,70,128,138,226,143,7,193,220,161,99,160,156,29,150,14,43,233,182,121,173,81,103,198,195,50,170,224,31,212,175,61,97,87,151,5,114,46,17,20,9,23,16,236,242,232,190,36,73,211,142,26,183,11,185,241,111,65,56,115,235,191,28,240,110,106,124,54,163,64,15,155,37,169,88,202,144,95,179,164,157,45,133,119,109,113,13,2,165,135,52,129,234,131,186,136,123,0,35,168,213,174,94,200,3,132…
Collagen	pos	490	94,43,173,222,45,167,99,107,87,37,100,81,71,121,108,129,41,39,106,217,225,193,3,72,208,231,103,204,47,61,148,220,55,126,1,188,120,218,31,152,116,122,137,199,141,145,32,127,8,211,24,13,235,232,58,38,128,84,161,18,132,169,118,156,113,98,143,119,17,52,134,112,214,110,140,195,240,170,0,239,165,194,221,90,21,154,20,49,89,236,115,10,192,177,149,11,34,62,209,42,77,19,196,144,157,5,215,178,139,54,123,82,…
Collagen	pos	491	70,23,206,82,168,216,152,192,200,147,25,155,163,83,72,125,114,98,193,111,105,119,181,122,34,162,195,182,58,196,117,5,186,228,53,66,234,89,209,19,44,71,134,13,198,15,88,80,107,68,213,208,102,120,203,110,57,36,144,93,183,26,109,142,6,81,97,7,187,56,184,137,106,201,77,159,241,225,158,62,84,42,217,79,223,92,160,32,224,45,129,178,145,232,65,171,43,20,146,100,3,237,94,176,133,202,108,173,31,156,166,230…
Collagen	pos	492	148,223,96,70,28,26,123,76,209,11,231,206,46,77,78,196,98,4,188,168,52,146,171,187,104,174,59,51,7,155,8,23,29,181,221,110,128,116,38,154,194,161,241,180,36,217,93,127,90,37,228,83,150,87,67,72,122,149,158,15,162,17,130,56,74,111,227,238,160,71,79,80,140,172,225,0,156,24,192,62,58,54,66,173,106,25,94,214,166,216,191,60,197,1,73,218,65,120,151,88,190,112,137,42,40,55,34,198,205,184,82,230,169,195,…
Collagen	pos	493	2,81,238,60,80,198,120,236,181,189,145,221,204,179,45,201,61,176,136,18,169,167,79,175,97,31,195,113,51,25,63,174,16,98,196,155,182,15,39,224,14,158,134,161,35,101,42,96,132,0,173,13,216,184,190,30,235,215,17,107,4,110,123,225,226,37,55,172,7,240,159,199,192,232,142,11,180,125,24,76,56,168,124,191,129,88,59,239,203,242,104,197,156,163,106,207,222,237,140,8,213,29,109,68,83,211,214,153,137,27,20,2…
Collagen	pos	494	27,1,20,115,72,230,167,156,146,4,106,14,46,52,187,190,30,83,28,207,56,73,57,176,23,112,166,8,222,210,7,85,81,162,181,87,154,206,43,2,139,155,0,80,165,143,133,184,32,41,101,227,134,228,142,175,231,135,172,18,189,196,116,129,3,15,208,38,61,242,97,22,171,51,26,209,60,78,201,160,99,191,224,118,90,104,96,48,9,178,238,157,237,89,131,16,138,141,163,64,215,25,168,236,148,200,70,188,37,53,44,128,36,92,152…
Collagen	pos	495	43,179,141,70,124,82,202,118,105,154,165,128,15,130,12,31,5,197,120,30,146,235,72,214,1,143,196,217,13,51,91,106,153,9,138,67,87,83,97,126,3,100,10,180,228,203,64,107,200,242,195,89,104,181,210,81,170,215,121,34,188,28,193,119,166,234,225,66,163,192,58,110,135,169,54,189,73,90,99,50,63,57,207,149,176,212,56,22,35,127,177,8,55,157,233,45,41,174,98,2,173,102,218,220,74,68,236,205,96,175,21,71,52,75…
Collagen	pos	496	132,45,220,109,202,4,103,240,23,167,236,63,193,161,203,126,223,231,174,31,154,112,121,216,212,133,97,104,117,30,49,119,169,158,211,111,178,224,128,6,234,120,98,12,70,99,39,191,2,32,140,177,189,54,164,52,190,165,72,107,153,0,19,123,9,90,232,197,100,173,113,28,214,185,29,239,215,150,227,136,33,180,73,1,69,201,53,41,127,188,118,114,147,94,181,186,130,222,89,36,124,230,142,83,55,204,110,129,48,175,92…
Collagen	pos	497	82,235,1,101,32,242,120,17,39,153,54,237,28,31,234,216,98,187,70,115,160,116,219,29,188,41,198,42,104,173,166,35,202,65,143,172,163,175,51,69,2,48,4,5,97,150,217,165,174,8,191,75,100,110,222,11,200,205,221,180,204,178,67,34,18,25,22,238,239,199,214,220,74,215,193,144,159,80,151,233,121,240,27,78,201,134,145,21,89,88,218,90,231,30,155,207,162,84,154,168,131,44,119,24,156,63,118,203,194,189,9,103,5…
Collagen	pos	498	65,138,144,209,146,213,150,175,173,126,120,202,38,16,25,57,60,163,90,162,201,130,23,49,186,170,240,210,233,236,169,20,53,84,106,79,156,111,230,221,242,196,2,226,199,140,50,39,40,133,136,91,110,85,117,102,75,149,225,153,29,104,180,193,55,83,147,189,204,64,185,232,56,123,8,6,179,82,100,72,178,214,80,14,241,152,54,9,171,92,66,46,67,1,191,42,197,164,44,28,21,207,195,172,0,69,108,194,154,182,95,35,129…
Collagen	pos	499	194,231,115,235,24,31,230,227,238,61,44,37,174,211,240,215,182,121,78,183,65,233,143,229,73,22,185,39,128,140,98,14,72,239,148,107,26,89,19,12,30,158,36,42,180,18,88,164,29,11,188,85,0,138,146,64,10,97,204,200,62,228,241,151,189,16,7,80,15,133,114,214,136,1,69,137,142,172,130,197,28,74,170,101,179,177,147,216,120,68,159,155,32,6,71,150,187,5,35,2,210,82,27,153,168,45,48,217,139,95,166,207,56,201,…
Collagen	pos	500	111,59,166,137,120,185,220,101,40,194,198,11,148,174,51,154,95,230,72,84,103,75,128,200,36,195,159,104,4,193,153,126,238,94,1,74,14,146,28,197,123,138,224,139,143,170,223,71,50,236,167,221,12,30,90,214,32,115,228,142,145,66,13,190,151,118,219,136,234,156,58,96,172,237,87,24,208,37,91,67,175,226,163,131,35,188,162,176,216,93,41,62,100,79,46,54,80,204,155,202,229,7,102,22,97,186,64,38,110,27,233,31…
Collagen	pos	501	98,140,131,79,80,170,58,199,124,230,202,16,168,15,1,151,215,219,68,229,37,144,185,83,30,86,169,6,21,214,150,137,126,3,232,133,129,107,175,113,85,49,163,118,203,201,108,35,106,26,121,48,156,18,0,94,159,173,152,57,31,158,4,96,69,71,205,204,24,7,84,50,143,238,103,239,216,46,194,220,241,66,114,5,65,171,187,240,62,33,223,200,119,212,116,182,14,192,138,180,221,147,178,13,56,154,211,95,115,226,110,78,29…
Collagen	pos	502	180,221,101,44,91,182,206,115,165,74,46,157,188,215,138,173,83,192,59,152,110,148,112,121,8,183,185,2,220,72,11,73,51,30,225,4,169,7,160,5,78,99,108,226,177,140,159,231,128,118,85,189,132,34,239,212,153,142,203,28,19,32,71,133,62,141,207,211,167,31,3,197,120,102,176,77,60,49,210,41,43,103,193,202,35,45,10,198,227,146,236,27,126,79,233,56,145,90,168,163,213,196,81,147,166,223,53,24,144,9,130,1,122…
Collagen	pos	503	228,183,178,113,78,213,165,120,6,109,3,22,86,18,167,49,208,206,0,60,229,37,64,40,36,105,209,146,223,227,79,205,145,147,133,201,176,72,16,230,164,42,184,216,190,189,108,53,224,235,141,225,115,45,69,240,89,116,29,186,23,135,21,77,149,13,121,166,180,177,117,96,207,129,192,155,39,214,103,107,95,217,102,46,163,157,118,158,20,188,202,83,131,106,59,195,94,179,238,14,90,100,144,4,159,210,231,198,148,241,…
Collagen	pos	504	11,204,169,113,187,186,2,17,193,59,123,156,127,234,1,67,102,184,220,216,206,0,217,135,129,226,163,160,149,4,9,233,213,194,203,42,145,23,71,8,177,223,230,202,44,228,22,43,154,140,61,96,93,78,66,198,173,84,242,132,178,224,110,101,150,19,60,214,46,122,74,143,183,134,235,30,137,201,219,231,240,196,62,100,72,106,165,167,133,138,108,95,82,210,107,221,147,87,49,51,197,7,65,54,229,83,238,200,171,38,33,15…
Collagen	pos	505	121,56,205,29,116,179,80,38,1,163,213,108,82,208,94,65,142,143,156,170,221,217,197,238,113,134,199,21,52,236,104,96,161,18,68,8,210,2,63,154,145,153,128,98,131,169,196,48,85,202,14,129,99,149,34,70,229,240,64,223,109,59,120,40,152,242,227,100,188,155,219,30,83,164,160,114,117,0,76,95,112,7,190,204,125,194,19,61,135,133,60,167,42,230,147,81,15,182,91,89,36,69,39,17,111,226,225,3,218,71,102,54,171,…
Collagen	pos	506	181,43,48,157,173,172,136,164,8,35,200,88,201,108,137,14,140,106,236,210,44,213,121,70,205,220,166,32,206,16,99,12,203,114,160,4,80,98,239,69,154,183,91,218,169,193,209,235,97,54,57,63,180,28,47,134,86,94,9,170,93,104,68,72,38,90,118,198,3,110,148,144,87,168,101,242,171,30,217,125,7,116,49,127,216,21,138,142,112,230,22,133,100,66,238,185,182,15,78,34,40,5,55,145,36,42,141,177,191,192,225,199,45,1…
Collagen	pos	507	77,208,12,193,230,227,221,6,218,214,19,210,217,83,13,143,202,201,173,168,23,110,24,25,121,185,64,215,191,144,31,74,205,187,66,174,97,153,167,75,44,90,209,65,236,3,48,71,196,82,231,103,14,36,224,92,52,149,21,150,219,126,46,58,141,225,53,207,40,85,7,41,33,123,84,183,30,8,70,9,28,234,91,212,27,188,34,62,139,240,157,190,20,125,68,111,88,99,148,69,2,100,79,166,145,146,50,120,226,137,213,232,55,102,169…
Collagen	pos	508	78,217,33,44,139,8,11,129,0,48,177,104,184,9,228,120,51,80,105,156,94,127,118,50,96,199,69,128,7,21,164,2,46,150,37,195,43,29,121,240,6,238,99,185,197,133,235,42,38,45,61,191,34,219,186,23,124,171,137,170,153,188,70,102,160,14,220,204,22,41,49,175,232,125,98,216,203,140,135,227,111,222,183,86,39,179,161,162,206,158,167,65,67,109,215,242,213,209,27,91,57,97,174,16,26,88,229,169,58,62,157,142,130,1…
Collagen	pos	509	79,207,123,86,177,98,115,67,121,162,74,112,140,235,20,195,96,197,114,70,168,240,181,190,82,191,31,192,229,94,217,170,15,141,218,180,129,173,60,227,92,78,234,107,137,223,138,153,17,32,40,108,120,150,54,84,30,16,144,49,211,101,91,203,57,63,14,221,122,117,239,10,62,33,157,163,8,210,36,151,100,119,6,172,142,113,44,58,34,59,24,155,105,109,2,202,81,165,87,73,193,208,226,164,118,66,21,19,28,184,77,183,1…
Collagen	pos	510	110,166,89,187,0,41,58,3,240,157,44,45,126,215,141,103,76,204,173,12,233,203,6,114,200,210,150,46,100,96,235,183,38,94,175,54,148,220,70,48,71,153,179,19,182,178,65,229,241,118,34,78,73,161,158,59,36,5,122,23,180,234,238,52,168,142,137,79,146,111,219,162,67,127,224,171,149,135,117,66,181,43,228,217,242,95,237,186,84,147,177,197,211,92,90,144,62,154,69,10,123,198,24,128,112,159,82,11,104,51,22,194…
Collagen	pos	511	215,222,78,153,29,189,93,89,0,87,151,54,121,91,162,145,119,64,43,58,33,11,21,133,157,94,18,26,71,4,196,169,221,115,72,187,45,117,191,81,83,63,137,218,161,75,30,5,52,106,79,171,229,163,49,224,138,220,209,144,174,109,204,193,212,234,28,231,13,6,228,76,116,226,164,22,7,175,211,183,202,57,198,86,112,85,139,230,156,73,217,62,140,210,181,200,194,141,149,227,150,17,232,214,61,97,27,154,146,104,147,39,24…
Collagen	pos	512	222,169,199,104,202,139,122,29,204,189,136,179,11,168,5,109,200,121,239,79,73,151,208,186,8,137,34,119,41,242,161,217,185,1,140,36,72,127,170,97,28,65,210,14,64,120,83,46,96,164,174,234,60,230,193,74,100,157,142,20,191,42,31,227,236,176,10,160,21,84,117,190,49,24,103,116,59,143,37,177,108,126,228,62,166,33,131,45,150,130,167,12,107,111,229,4,206,155,115,233,162,237,138,226,194,147,183,95,175,58,1…
Collagen	pos	513	122,39,62,59,32,93,114,27,177,211,187,21,153,192,47,77,30,171,117,138,199,82,57,43,140,221,70,48,29,3,49,12,162,190,17,65,52,102,25,79,111,239,10,131,164,90,145,227,215,196,186,237,108,41,89,137,50,210,121,169,81,84,11,44,132,188,194,71,170,7,80,163,142,193,95,189,155,46,147,55,165,99,75,125,191,168,214,120,220,241,92,106,184,105,98,216,51,139,38,110,88,86,173,223,135,159,198,0,157,42,100,195,222…
Collagen	pos	514	144,191,115,209,89,238,189,11,62,10,8,240,200,237,201,94,170,168,167,230,204,219,141,199,185,72,6,114,27,4,234,130,162,127,152,15,83,181,44,229,128,184,164,223,182,9,69,138,176,165,228,64,95,110,207,2,24,20,166,22,99,178,12,91,177,198,13,59,239,43,29,188,78,206,197,208,39,214,76,93,142,86,183,136,65,190,192,57,19,143,225,34,139,224,33,146,38,41,216,235,47,97,133,241,56,121,126,48,232,227,1,195,26…
Collagen	pos	515	35,124,166,6,182,23,39,163,204,30,46,171,64,9,132,174,192,72,20,237,76,175,158,123,80,104,98,223,56,160,0,66,109,219,225,83,221,238,73,239,232,61,128,202,187,153,75,54,156,93,44,79,101,3,49,200,217,114,227,155,78,140,45,161,88,177,213,169,10,143,203,116,185,17,102,206,224,27,41,183,144,26,74,58,189,178,152,212,31,218,198,69,197,37,176,87,113,90,81,231,162,164,112,91,195,190,180,65,181,96,149,71,1…
Collagen	pos	516	8,215,157,146,102,210,41,92,182,55,17,241,74,154,126,233,140,58,209,213,98,159,219,183,197,40,212,186,64,173,5,220,224,158,116,188,27,232,31,122,147,235,81,67,152,15,189,143,48,124,18,127,175,65,145,59,230,56,96,142,12,4,49,16,26,195,37,165,185,187,88,101,43,207,192,68,21,32,144,217,162,223,23,121,6,115,33,36,112,205,239,214,137,240,139,117,199,155,179,177,201,86,69,25,231,236,85,131,208,113,89,8…
Collagen	pos	517	231,26,169,213,227,233,73,159,95,155,207,82,154,177,92,69,9,140,122,148,1,80,87,85,66,112,143,33,35,83,63,79,93,88,168,184,239,160,102,209,221,42,131,150,146,215,126,149,77,190,15,187,133,242,219,127,163,89,161,61,179,53,49,216,118,147,172,240,205,234,174,222,194,8,202,13,18,145,105,120,16,201,113,41,96,48,101,71,211,235,6,56,167,94,7,19,134,210,34,39,52,128,236,81,115,170,186,106,107,178,60,158,…
Collagen	pos	518	79,58,237,2,214,86,45,171,232,126,19,149,240,219,156,131,233,204,50,74,238,42,9,118,172,120,184,63,88,6,130,175,105,17,75,225,31,241,208,216,137,231,12,15,146,112,195,157,54,155,114,173,109,70,128,37,234,140,194,84,98,110,92,212,51,113,217,48,189,174,43,183,165,21,16,239,125,213,181,39,52,60,211,29,59,96,26,121,44,122,82,129,62,198,100,30,116,205,159,150,7,180,91,0,235,242,182,154,134,23,158,89,1…
Collagen	pos	519	232,120,207,106,3,86,17,146,96,199,81,175,131,189,242,222,227,234,124,105,155,163,11,59,172,196,231,57,218,174,212,213,29,84,60,54,8,12,198,159,55,112,220,180,89,157,197,147,181,102,93,121,97,4,114,21,166,126,176,88,238,236,169,18,56,35,128,22,19,145,225,69,129,39,14,99,25,154,214,117,138,47,229,148,152,115,82,61,233,118,167,30,208,149,151,143,70,16,80,205,230,135,226,177,73,38,34,223,185,113,24,…
Collagen	pos	520	228,27,47,160,171,32,143,53,159,238,123,77,234,69,61,199,17,217,170,81,136,49,227,78,7,82,75,89,90,175,169,206,130,150,161,95,71,55,146,73,85,120,20,94,226,163,59,221,229,107,174,72,156,51,155,113,147,218,210,91,62,43,205,137,14,231,202,28,115,99,215,192,181,127,42,125,240,92,177,124,106,34,139,88,184,166,216,65,26,162,190,44,133,13,223,117,15,134,158,119,236,242,23,153,40,135,235,98,24,241,167,5…
Collagen	pos	521	195,164,158,173,114,217,92,194,241,117,182,57,10,85,127,74,25,183,174,91,15,54,32,121,116,126,38,192,11,97,238,225,115,102,159,154,176,130,73,18,12,105,123,188,50,128,0,155,196,2,90,208,202,141,180,151,104,23,106,193,31,86,234,184,186,83,21,37,110,26,30,162,84,27,145,64,227,199,119,111,200,107,98,143,59,170,210,16,221,71,124,147,52,135,103,207,229,33,101,67,233,112,99,219,185,187,95,214,218,70,17…
Collagen	pos	522	162,140,209,221,233,56,45,189,61,166,123,32,219,145,51,201,151,237,100,77,240,92,224,28,171,0,174,63,182,161,176,27,125,184,117,53,214,68,65,199,139,70,97,212,34,210,62,94,15,98,109,8,131,59,14,143,79,116,132,40,207,130,142,107,230,35,136,196,85,222,16,69,205,186,1,110,89,44,206,78,48,187,149,128,202,84,173,213,83,26,146,218,216,90,99,37,10,152,134,164,211,24,104,75,9,228,204,80,12,81,229,215,58,…
Collagen	pos	523	213,183,236,8,242,178,174,109,187,124,68,112,84,5,3,200,172,186,85,221,225,234,27,166,33,148,60,206,196,241,227,202,42,211,203,159,189,158,163,55,1,161,209,83,46,138,21,70,93,89,79,192,143,76,88,123,173,105,122,57,127,210,194,126,78,37,87,217,44,229,94,62,74,117,99,9,149,36,106,191,233,43,63,26,40,111,179,69,50,142,193,197,92,98,216,75,199,67,130,145,101,125,226,104,150,147,80,207,81,115,48,201,2…
Collagen	pos	524	181,43,81,36,24,151,129,224,124,50,241,203,142,55,167,147,0,119,193,47,29,146,39,170,10,121,102,114,33,37,165,130,201,76,38,6,49,112,192,57,185,133,97,3,53,80,143,120,144,164,184,152,12,9,18,232,154,2,108,5,109,94,11,150,157,187,195,93,78,75,172,198,73,226,61,21,186,52,131,44,233,231,106,237,66,83,161,103,207,60,242,116,206,225,101,191,189,64,238,145,89,197,15,51,1,214,71,20,205,134,173,110,158,1…
Collagen	pos	525	205,62,160,28,222,94,215,112,140,128,163,211,0,14,96,36,226,63,141,107,88,29,26,136,203,202,2,101,77,210,103,177,70,190,192,234,165,189,17,52,54,40,208,137,53,135,75,58,159,25,6,197,152,235,3,20,51,114,61,82,55,156,31,158,239,229,224,42,216,166,22,8,200,167,237,69,206,111,153,38,9,48,194,124,34,232,241,90,242,181,187,155,199,186,168,116,46,143,225,139,173,78,81,35,231,39,92,240,100,172,119,151,16…
Collagen	pos	526	217,186,215,103,185,34,5,162,11,33,220,31,67,223,12,144,61,138,80,153,234,82,180,238,134,129,136,191,202,6,218,128,188,195,183,157,107,50,78,85,208,143,241,173,98,72,69,214,225,131,164,150,66,44,116,95,152,36,92,121,62,63,45,70,231,169,3,90,115,88,93,205,1,89,156,192,22,8,101,43,233,123,7,119,25,148,42,23,21,81,100,160,147,177,94,171,96,118,71,240,179,201,29,209,109,133,163,181,228,37,28,87,224,7…
Collagen	pos	527	171,181,215,194,130,148,135,239,32,139,187,49,222,199,183,233,227,59,111,217,81,78,80,107,65,153,189,158,169,143,197,136,165,141,174,21,8,70,102,53,27,48,76,116,192,147,132,57,213,25,117,54,175,134,13,163,206,22,75,237,47,120,152,46,29,121,211,218,129,173,73,115,101,220,178,159,10,4,125,98,188,108,226,24,28,157,104,79,89,103,41,113,209,140,150,42,142,20,87,137,229,58,118,195,83,228,225,99,201,240…
Collagen	pos	528	117,216,226,121,182,102,86,46,212,180,88,45,231,235,194,232,141,67,42,190,97,152,177,8,168,236,196,165,175,6,70,184,233,166,153,20,133,36,171,242,149,127,13,16,92,234,241,43,9,134,111,140,66,98,224,142,49,135,84,22,91,225,151,94,198,76,58,113,114,125,219,85,193,145,14,64,163,229,32,230,63,240,82,53,89,80,108,191,87,176,137,7,164,156,150,59,218,29,126,186,27,144,3,2,17,4,189,124,78,143,188,161,178…
Collagen	pos	529	148,52,116,69,138,198,54,29,63,190,107,221,86,48,209,62,12,97,165,158,155,210,213,200,3,216,184,125,8,236,140,220,80,32,82,201,134,128,39,113,64,60,123,33,161,160,175,199,173,122,9,115,40,44,30,126,23,99,18,147,106,92,195,180,239,90,219,224,41,4,211,59,212,227,189,169,172,75,203,194,34,217,234,108,20,56,55,146,135,28,31,242,84,132,19,214,105,50,96,230,156,235,2,206,238,7,72,42,174,83,91,223,98,19…
Collagen	pos	530	217,16,13,32,206,227,125,200,15,236,151,70,226,216,208,138,39,173,205,38,47,96,4,119,162,201,219,218,189,74,91,232,73,168,161,92,51,22,150,133,46,174,182,9,109,202,158,188,199,197,172,137,101,110,62,108,242,37,35,86,122,167,222,160,3,143,81,69,181,163,127,170,93,61,44,230,175,71,68,157,117,113,136,207,139,228,59,72,147,183,146,57,121,27,5,24,66,79,154,78,148,2,190,83,131,128,211,223,179,142,114,2…
Collagen	pos	531	214,237,117,153,68,123,143,184,10,177,235,99,19,162,165,234,11,241,218,127,163,206,186,101,79,136,90,223,47,25,17,135,3,97,115,112,66,149,157,211,176,106,33,113,2,31,225,4,59,197,21,217,131,53,167,183,13,238,180,55,120,94,43,220,169,7,58,121,57,173,194,51,200,161,62,232,122,36,160,146,168,29,233,87,145,141,80,74,189,73,138,181,205,28,226,48,155,8,148,147,100,46,41,139,102,50,154,70,129,151,12,104…
Collagen	pos	532	20,210,47,103,2,191,39,181,8,74,178,116,238,137,14,48,32,131,193,104,228,150,128,141,84,196,226,154,90,187,28,62,10,102,161,79,91,197,138,80,147,72,93,0,229,155,221,185,120,124,65,213,36,55,57,35,6,164,34,139,149,45,199,209,194,180,163,182,179,110,51,144,162,16,151,59,87,169,156,75,73,145,239,83,115,195,117,15,203,219,236,92,49,132,222,204,37,233,33,88,234,175,126,188,205,86,152,52,122,54,230,220…
Collagen	pos	533	124,150,180,113,14,33,203,219,155,16,73,102,202,42,8,65,166,43,27,201,228,87,70,133,30,182,158,135,194,215,210,236,81,163,91,197,224,198,138,98,204,234,45,77,35,139,191,205,28,169,174,3,71,239,181,84,78,55,105,5,19,1,66,199,156,137,223,61,132,209,217,187,177,58,116,6,47,142,129,9,15,172,97,72,60,69,86,48,74,232,2,170,153,178,211,52,189,190,10,114,173,159,126,93,20,231,68,154,167,157,179,21,26,160…
Collagen	pos	534	235,172,147,93,22,36,14,122,4,15,32,33,231,171,222,20,86,223,166,54,159,123,13,214,142,101,136,74,179,102,227,77,61,44,191,234,139,150,59,111,34,55,42,203,242,144,217,154,145,133,196,204,17,43,94,124,132,66,206,155,29,153,73,68,89,221,230,165,138,181,213,71,200,25,208,178,128,88,207,198,16,12,129,160,140,232,63,238,218,184,157,51,107,100,7,146,131,56,28,9,2,5,211,50,148,78,21,226,67,8,104,69,76,5…
Collagen	pos	535	164,148,54,226,3,51,61,200,202,55,199,214,231,42,8,74,172,80,132,186,133,73,198,44,56,9,53,240,218,31,82,201,239,180,108,196,204,91,111,156,147,18,136,96,107,102,41,33,178,174,100,120,63,113,92,235,27,122,4,179,84,7,215,149,150,191,170,216,36,167,15,60,97,94,5,140,154,106,101,160,22,23,117,173,212,165,197,29,76,217,28,177,95,19,35,176,128,193,121,187,206,228,24,223,105,88,16,112,109,142,68,236,15…
Collagen	pos	536	52,2,111,17,199,23,134,130,157,10,82,24,96,159,65,77,21,59,241,32,154,116,216,203,231,58,70,28,152,47,101,91,169,211,14,4,153,0,6,220,160,98,63,48,109,201,176,26,144,195,143,208,120,89,119,142,177,197,90,16,44,76,171,137,164,151,20,37,218,88,62,122,230,36,226,71,78,236,214,104,186,188,5,175,79,43,237,51,165,228,31,75,225,191,198,139,172,233,192,19,118,80,40,212,69,174,84,227,46,196,141,222,15,7,1…
Collagen	pos	537	233,32,141,21,78,215,44,51,131,111,113,5,17,62,110,37,65,36,216,94,139,100,182,220,96,132,39,175,235,207,117,183,48,49,126,70,143,42,170,166,137,229,34,206,121,165,242,152,167,115,77,135,232,24,151,75,199,7,234,43,190,105,84,129,86,226,194,213,104,6,66,82,30,184,56,9,169,12,61,20,161,227,47,4,107,14,155,180,224,15,46,144,148,173,19,112,97,74,119,203,11,85,186,72,202,27,59,106,193,185,88,212,123,2…
Collagen	pos	538	197,171,65,172,63,139,89,80,217,205,105,187,36,19,96,32,174,158,239,51,90,62,145,138,114,12,210,95,230,1,152,37,50,81,99,240,82,14,142,204,124,56,70,117,160,60,9,85,155,150,92,162,191,201,11,227,64,233,104,97,93,100,58,24,67,4,91,193,184,79,18,221,164,6,219,31,186,107,203,199,49,27,123,156,212,116,59,71,40,222,168,224,30,195,178,234,115,10,206,182,170,20,35,209,135,132,125,148,98,112,73,128,216,1…
Collagen	pos	539	63,23,72,76,88,227,186,74,78,2,200,73,39,97,43,83,94,201,29,223,158,213,113,217,236,176,47,141,226,145,51,11,183,168,202,122,32,221,30,237,127,204,150,140,216,65,153,104,16,91,220,233,53,190,137,215,61,81,178,70,130,86,128,209,80,103,123,69,157,20,77,222,133,45,35,147,1,8,46,185,232,175,193,161,67,25,107,31,14,17,19,117,112,125,131,120,106,229,109,165,48,172,174,6,98,214,146,142,89,182,28,38,189,…
Collagen	pos	540	242,72,45,239,20,142,111,191,138,211,76,6,30,106,29,200,124,103,115,78,50,197,52,47,64,232,125,61,204,51,67,185,38,129,134,181,24,190,2,110,169,55,161,23,126,235,27,228,213,141,223,214,210,153,203,180,88,127,205,208,62,186,97,99,42,184,16,0,71,168,209,79,179,105,145,37,187,225,195,82,75,60,7,202,222,36,73,219,39,137,93,151,87,240,57,220,91,144,221,216,104,26,238,58,177,149,56,1,192,68,48,194,199,…
Collagen	pos	541	3,58,26,224,193,114,214,166,62,17,164,209,169,106,176,221,238,56,163,68,139,199,13,165,91,229,85,110,136,198,182,132,190,241,43,234,41,105,23,113,78,149,152,80,188,117,119,208,6,226,186,40,75,203,155,146,93,103,237,86,219,32,236,210,12,97,128,45,89,235,39,72,77,205,35,223,82,170,185,215,183,200,99,98,30,141,204,69,216,154,36,66,50,239,181,147,116,60,112,177,231,76,61,83,9,160,130,79,18,142,38,211…
Collagen	pos	542	39,135,200,92,58,205,80,234,20,132,72,26,99,186,160,167,33,166,228,217,110,24,2,19,138,193,231,190,55,62,242,136,34,149,197,105,196,224,195,184,213,73,142,129,229,187,181,146,76,18,174,211,233,23,1,87,188,56,46,159,28,52,204,133,158,189,29,108,225,212,83,106,32,111,10,109,48,11,127,64,14,97,161,101,84,66,114,3,43,144,21,74,67,131,0,232,86,210,223,71,89,103,57,182,163,143,208,207,45,53,90,47,81,93…
Collagen	pos	543	203,174,171,14,99,101,155,45,216,136,22,221,220,21,130,141,88,173,43,58,153,218,13,66,103,64,54,204,71,125,150,214,146,142,113,145,119,205,49,122,33,118,134,242,207,127,85,90,165,238,168,69,212,239,230,183,166,111,151,191,219,197,163,35,126,51,170,172,120,40,209,161,75,169,215,228,67,175,196,60,240,213,188,48,31,57,74,18,98,177,87,199,84,241,52,6,190,39,198,105,236,194,1,160,100,110,176,211,62,27…
Collagen	pos	544	148,88,118,67,75,162,153,205,59,9,179,58,19,132,236,53,73,206,1,150,100,27,145,43,119,95,117,242,32,3,238,37,25,151,26,127,154,21,57,110,28,161,226,109,215,122,229,10,181,157,211,218,74,89,240,149,103,231,221,128,94,192,134,183,34,79,17,189,193,60,204,99,80,200,129,106,55,104,35,168,92,23,56,176,136,173,197,160,172,33,137,2,237,186,84,241,210,169,143,220,50,41,123,5,159,235,126,36,18,216,155,22,1…
Collagen	pos	545	77,215,20,132,127,165,160,82,221,199,94,219,224,193,46,67,81,53,74,69,164,59,57,42,58,15,92,157,125,168,240,3,204,198,63,152,137,61,51,78,83,86,130,128,91,123,158,96,101,154,62,139,55,89,104,187,97,196,116,7,184,37,186,73,13,43,47,173,24,141,90,87,183,32,212,208,52,105,106,153,119,191,31,207,114,79,102,75,163,147,181,117,113,6,176,231,189,48,26,151,44,214,36,12,103,201,179,1,233,8,155,200,27,38,2…
Collagen	pos	546	84,234,215,189,205,26,117,80,96,35,29,64,105,163,190,45,193,10,210,168,232,235,122,229,22,27,112,14,74,227,180,211,88,238,56,70,216,98,204,137,41,181,147,207,113,24,8,3,13,187,89,139,60,36,78,61,219,104,116,176,110,63,153,159,166,58,140,100,81,94,48,160,149,125,201,173,221,52,175,111,25,214,192,79,28,144,199,67,91,242,240,85,128,157,66,73,179,43,6,161,39,46,178,55,158,195,50,138,77,209,174,148,16…
Collagen	pos	547	202,72,81,142,195,182,225,58,2,100,77,76,168,95,154,18,140,84,111,125,1,184,119,215,60,230,65,148,87,196,161,138,204,190,205,179,23,105,163,222,49,201,152,164,178,70,30,129,42,131,216,160,139,133,186,51,67,108,199,187,180,50,97,158,33,94,219,61,9,82,235,22,223,47,189,90,126,166,135,4,86,62,210,96,191,203,112,43,183,91,117,198,78,73,56,229,207,102,114,13,52,27,221,169,101,68,149,220,64,134,151,15,…
Collagen	pos	548	220,109,48,188,170,217,234,156,114,105,174,226,130,192,229,203,167,94,201,129,145,15,57,198,202,93,104,53,73,126,52,208,227,154,13,6,121,71,135,215,5,99,139,161,58,80,98,65,219,63,165,88,103,225,233,222,176,158,162,122,25,125,134,137,87,4,204,75,231,51,74,45,36,1,195,119,183,76,69,240,47,238,205,189,46,116,140,10,173,18,23,184,151,14,152,102,221,92,175,3,35,241,232,141,120,38,138,146,187,64,214,2…
Collagen	pos	549	11,147,134,226,92,43,81,121,84,67,89,205,229,75,62,107,162,52,165,13,184,80,237,190,171,49,202,21,74,30,225,83,31,99,45,118,197,114,61,199,106,208,15,145,177,129,179,27,215,96,136,239,155,174,101,234,200,240,167,132,149,135,220,198,64,230,193,238,119,65,143,1,108,66,178,39,218,88,203,16,37,224,185,216,14,191,236,181,170,122,186,242,42,17,221,76,29,173,41,153,120,25,123,156,117,55,97,5,210,172,87,…
Collagen	pos	550	101,2,24,197,74,167,173,13,190,175,206,29,77,59,185,172,36,123,107,153,192,79,225,80,176,16,203,237,91,62,239,234,160,194,89,86,119,231,117,40,94,112,213,240,163,156,37,32,96,168,39,55,158,61,3,149,51,242,193,139,182,188,133,76,100,198,183,151,118,72,21,67,170,121,131,179,229,7,162,28,120,78,44,5,11,195,126,38,187,0,45,210,124,233,144,26,146,227,30,226,150,122,204,215,214,196,211,98,56,48,219,191…
Collagen	pos	551	235,180,237,62,81,97,102,232,83,53,209,221,122,32,215,58,210,9,93,121,55,146,194,18,200,238,168,61,138,129,227,63,15,160,197,41,119,141,137,233,147,45,216,179,80,1,6,189,236,134,87,65,229,77,59,135,206,155,89,204,181,140,166,202,213,195,54,231,105,3,169,60,29,28,176,19,79,85,148,241,171,8,33,190,13,165,125,10,24,16,71,222,162,51,94,220,50,205,4,11,78,186,172,52,17,98,212,96,27,66,23,156,133,139,1…
Collagen	pos	552	204,226,123,188,53,194,42,152,174,9,168,87,230,238,167,134,164,149,46,24,232,19,55,106,40,203,23,199,44,227,57,177,15,237,197,28,105,16,60,127,71,205,165,10,102,77,95,242,118,67,74,126,173,35,86,37,147,65,36,171,89,64,112,144,211,107,114,120,151,240,159,79,146,179,193,239,235,80,83,156,7,181,187,45,208,17,91,186,62,113,26,85,141,192,2,224,189,34,145,209,6,229,233,3,97,63,183,14,219,98,198,132,8,4…
Collagen	pos	553	30,104,102,32,190,9,119,8,165,39,164,99,46,175,207,168,94,69,152,159,199,72,38,217,1,2,17,55,213,5,133,100,92,201,226,215,229,27,48,31,41,136,65,214,105,62,108,73,171,162,204,90,67,125,3,216,236,203,74,36,180,239,66,202,218,131,84,198,12,235,146,107,52,51,167,68,176,169,177,222,37,14,170,157,116,234,80,163,7,158,15,142,179,117,206,120,240,96,114,20,59,191,44,95,150,26,228,237,109,40,113,13,210,22…
Collagen	pos	554	2,72,120,145,129,108,146,229,233,12,224,85,220,70,94,1,74,168,31,166,227,96,203,58,157,156,151,112,95,197,86,133,19,150,106,113,49,25,192,30,189,164,152,98,0,37,11,228,216,153,36,200,42,211,92,154,26,22,126,135,201,33,134,23,143,5,131,128,187,67,115,57,82,69,55,175,21,236,89,10,43,118,15,125,179,117,176,198,162,121,212,56,169,213,100,114,8,14,144,27,62,87,88,158,48,194,205,124,178,78,127,61,171,1…
Collagen	pos	555	83,52,221,194,39,242,201,155,167,216,127,187,43,88,89,21,56,15,95,112,103,219,173,75,17,101,65,87,72,97,136,55,33,133,123,179,154,25,199,205,5,174,9,169,181,126,102,139,211,71,80,175,48,128,76,143,50,82,67,197,189,70,42,46,238,92,164,122,190,203,116,234,54,142,13,93,209,111,195,229,176,163,107,96,117,183,1,178,12,86,170,144,134,151,204,198,124,28,159,186,31,38,41,32,180,113,188,60,4,11,153,0,177,…
Collagen	pos	556	109,111,35,123,6,10,93,165,32,192,146,160,213,41,223,144,91,7,117,63,177,225,0,168,133,29,190,125,106,166,179,185,118,64,135,137,229,158,173,241,25,72,129,122,51,42,163,120,26,218,204,220,112,16,114,161,18,23,53,239,95,172,164,159,178,57,152,214,73,234,150,141,81,219,96,140,132,195,4,207,169,184,108,224,186,215,142,180,232,134,128,167,45,115,92,210,200,174,131,80,130,28,5,156,202,62,181,98,12,107…
Collagen	pos	557	42,28,205,172,164,183,37,100,3,135,35,47,84,236,108,114,46,200,221,104,56,235,29,182,68,23,175,216,69,51,14,138,173,186,43,80,116,26,118,121,162,94,147,141,75,178,240,230,44,67,171,151,38,150,105,161,55,226,16,143,45,188,207,165,189,1,53,191,50,203,158,177,156,137,130,154,110,19,10,234,190,170,97,31,98,153,211,101,25,7,109,92,74,66,242,218,57,202,131,225,33,193,93,96,139,63,122,127,238,120,2,163,…
Collagen	pos	558	47,49,5,104,10,87,14,33,63,170,124,117,130,95,58,11,188,42,105,108,48,12,190,164,3,134,4,242,186,210,241,176,220,178,114,102,111,84,211,223,135,76,184,73,133,147,96,20,144,45,233,57,78,80,213,225,119,195,121,32,234,77,123,113,115,23,197,94,31,181,109,37,13,89,29,18,224,165,129,50,155,183,139,172,141,126,7,212,138,217,149,46,91,107,15,226,43,60,93,122,85,55,75,39,222,235,66,140,8,52,125,145,24,136…
Collagen	pos	559	160,26,206,162,11,120,24,10,179,168,205,222,229,198,146,234,242,238,215,30,62,216,227,130,42,4,112,71,184,2,134,14,96,214,172,152,155,150,81,85,210,84,124,73,58,231,5,144,113,137,80,153,98,185,142,8,189,89,48,106,236,139,226,60,32,45,37,232,177,201,107,199,131,115,233,197,149,51,169,219,154,75,200,110,151,68,128,93,188,28,54,167,194,91,55,159,67,100,217,121,148,70,6,241,235,208,170,20,87,27,181,1…
Collagen	pos	560	203,218,71,157,154,182,147,230,117,50,28,202,73,213,41,88,15,8,142,33,77,161,212,106,96,84,82,39,165,1,98,210,133,107,87,194,159,12,74,121,29,110,4,153,222,20,204,60,119,101,171,80,128,191,54,152,95,43,236,185,68,189,125,22,38,138,64,122,26,143,37,240,5,99,111,6,221,23,179,52,137,219,206,156,164,49,7,155,237,169,94,17,148,205,63,45,91,175,92,47,86,78,181,187,139,97,180,27,103,215,217,149,134,168,…
Collagen	pos	561	134,203,238,44,152,67,140,39,222,213,73,42,55,117,62,165,76,31,13,214,104,17,0,109,127,92,115,199,233,80,112,145,83,178,240,38,169,105,35,187,227,188,135,59,125,18,84,185,136,60,155,189,175,156,43,221,172,174,217,1,126,181,208,150,49,110,242,163,195,91,205,85,182,47,161,164,16,206,87,128,72,96,216,56,132,21,201,219,57,111,71,51,130,142,102,148,224,241,116,108,23,123,151,191,63,153,131,78,10,122,2…
Collagen	pos	562	93,29,89,240,54,106,179,172,100,142,220,60,241,157,170,126,110,22,199,50,131,0,117,56,118,140,88,36,113,242,23,95,192,139,222,57,48,99,143,227,90,196,103,212,166,24,32,3,171,181,182,112,111,193,18,216,213,231,62,10,183,129,176,49,147,228,5,178,40,26,41,134,204,85,236,31,169,177,108,233,107,125,35,214,221,78,77,73,237,87,67,115,153,121,75,137,45,55,15,96,64,180,128,211,104,198,146,63,83,152,101,16…
Collagen	pos	563	148,184,114,169,214,171,226,105,167,182,233,163,39,123,3,183,147,95,48,239,9,128,97,110,187,144,46,89,93,237,101,40,189,178,157,218,142,131,62,150,228,29,82,90,175,211,13,152,179,194,86,22,164,139,132,208,107,224,121,43,55,24,195,122,202,0,25,17,136,8,72,66,41,215,20,223,177,112,58,141,69,191,47,217,32,45,21,1,60,28,166,235,77,103,111,37,234,126,190,135,15,127,2,53,173,78,198,199,16,221,44,125,79…
Collagen	pos	564	33,46,65,241,110,35,182,160,181,74,122,98,180,163,230,222,232,1,158,148,162,197,13,47,138,71,3,204,50,215,84,228,45,116,24,118,105,146,234,229,169,8,140,76,136,189,109,218,216,115,97,211,179,217,7,41,92,20,157,231,49,175,81,177,113,198,95,29,186,26,168,164,21,94,77,238,107,143,88,58,239,63,167,99,51,219,193,214,171,165,154,192,10,14,205,199,170,124,125,224,208,57,184,147,129,117,61,223,150,128,13…
Collagen	pos	565	195,137,92,223,232,24,14,23,128,119,30,107,207,73,115,43,18,182,216,80,106,210,131,31,42,41,177,94,193,187,172,82,103,141,49,47,12,130,79,40,124,142,90,159,213,9,162,27,189,46,225,33,60,144,25,150,222,181,202,48,84,168,165,87,234,95,2,93,102,35,67,123,192,138,70,166,89,154,148,117,239,91,140,75,96,34,127,72,220,230,88,74,13,174,201,139,237,83,8,71,184,180,57,59,125,149,50,66,200,175,64,100,52,51,…
Collagen	pos	566	60,101,185,123,16,141,93,194,150,100,98,67,108,213,199,174,197,34,80,202,151,204,63,167,186,87,107,0,228,89,182,124,27,155,97,135,223,159,225,28,66,45,36,145,103,12,162,102,129,166,77,83,126,189,120,179,241,218,42,46,73,115,47,216,61,119,37,184,26,152,43,195,81,118,173,136,178,232,21,181,6,183,172,57,170,127,191,3,82,106,217,157,196,13,116,53,238,9,58,117,187,17,10,84,156,209,2,31,121,8,219,92,21…
Collagen	pos	567	8,235,227,95,43,197,80,115,60,31,40,234,168,98,23,93,83,109,150,101,166,147,191,42,2,198,216,105,238,29,128,81,241,174,196,138,82,21,133,127,211,175,142,47,116,229,224,104,69,48,182,68,132,100,202,85,148,136,219,154,64,172,96,99,92,151,167,77,55,62,130,162,41,221,84,163,146,170,118,164,3,194,32,135,158,24,201,126,199,107,215,20,17,159,204,49,161,39,213,240,205,242,74,110,63,185,125,209,108,119,19…
Collagen	pos	568	88,207,54,112,18,65,61,104,27,23,42,128,129,41,77,185,118,173,231,66,11,20,230,147,193,109,223,134,80,132,35,227,222,99,224,206,148,113,119,39,174,78,241,47,76,15,56,1,166,163,172,214,182,204,217,26,79,52,97,12,45,40,183,86,58,167,71,239,158,240,0,155,82,84,5,48,105,51,160,131,169,114,196,17,138,126,59,208,201,121,161,219,228,43,87,69,4,7,64,10,237,60,2,144,107,117,191,55,149,142,153,8,49,226,62,…
Collagen	pos	569	178,179,202,190,140,72,14,92,135,95,141,233,75,39,240,79,34,94,229,114,98,3,103,78,186,33,189,130,209,195,115,207,21,86,40,212,47,38,11,84,234,45,148,170,67,56,46,228,137,171,151,62,28,50,15,167,184,6,57,93,154,36,65,9,30,139,116,44,42,123,197,204,208,96,107,108,187,5,73,31,169,85,97,99,66,1,20,156,164,166,134,205,193,213,81,174,230,175,49,199,35,221,241,25,111,181,180,218,160,165,71,10,157,222,1…
Collagen	pos	570	121,148,113,93,95,39,80,69,213,208,145,179,205,54,44,85,31,112,241,109,3,219,214,1,154,96,201,65,198,239,49,158,192,231,150,24,203,55,57,124,221,226,76,94,64,81,174,123,227,169,122,51,197,68,196,152,106,104,42,47,97,181,25,161,98,240,178,146,75,102,236,167,0,79,232,101,34,117,183,191,16,155,163,195,242,147,131,43,20,110,115,108,30,176,134,7,209,162,151,237,238,199,22,59,168,82,116,78,173,149,184,…
Collagen	pos	571	64,191,26,13,94,121,87,234,231,41,35,103,227,25,206,212,61,12,228,146,97,119,207,196,173,161,149,209,98,138,162,211,237,135,114,68,66,126,232,178,182,51,179,95,0,62,14,208,42,83,160,143,215,59,85,100,120,102,76,157,148,23,60,141,52,8,150,239,229,7,163,89,203,147,73,170,34,47,133,15,202,88,144,226,38,192,16,2,21,188,19,194,205,236,213,29,39,107,174,222,204,71,118,223,122,169,40,31,77,108,127,22,53…
Collagen	pos	572	129,171,237,63,138,183,70,132,203,216,146,240,157,219,3,231,137,117,239,114,151,154,66,227,155,185,181,202,134,85,97,226,135,242,95,81,102,108,33,152,205,12,200,49,150,163,68,238,41,199,208,170,74,139,234,212,65,190,50,73,8,91,196,24,112,172,165,144,51,46,121,67,173,131,57,0,221,176,93,229,21,31,214,71,45,123,206,17,147,101,174,223,180,145,148,122,211,162,209,179,184,166,48,6,225,69,10,15,2,213,6…
Collagen	pos	573	158,87,8,54,138,195,80,39,235,149,161,206,155,190,213,159,73,82,11,208,21,141,199,198,179,224,55,180,62,185,52,38,186,236,132,30,151,68,88,13,20,104,207,76,217,41,176,194,137,17,238,211,181,100,135,134,183,44,192,146,133,237,71,148,42,109,77,3,120,112,142,94,203,177,93,162,160,228,53,163,210,234,223,5,86,227,209,233,27,113,47,182,25,188,12,50,145,33,121,65,69,165,240,81,95,70,196,193,173,19,110,1…
Collagen	pos	574	161,126,207,196,160,81,15,185,238,60,69,168,188,19,137,237,3,180,166,242,193,124,84,108,87,200,7,138,36,100,35,107,199,165,99,118,94,62,235,76,97,189,10,98,24,172,149,30,75,203,127,1,167,136,101,0,52,220,184,210,175,224,45,119,150,239,229,125,80,226,179,91,27,130,152,233,49,213,116,78,171,18,205,88,163,92,120,102,2,57,219,47,202,110,6,135,65,191,186,72,223,240,37,169,183,216,25,195,26,22,43,21,4,…
Collagen	pos	575	123,64,229,195,109,98,196,10,211,140,168,206,233,76,131,60,185,164,81,129,199,113,100,242,219,225,209,2,14,12,8,13,95,240,143,239,77,29,121,223,107,147,226,175,222,212,43,205,124,25,158,221,178,156,44,23,61,230,204,59,227,104,136,203,235,78,216,153,174,27,103,151,150,200,83,68,112,87,89,30,137,3,105,192,181,173,157,11,134,130,220,39,120,149,91,132,238,167,172,215,179,34,142,1,106,92,228,180,19,19…
Collagen	pos	576	239,83,47,184,108,146,218,232,173,6,4,179,155,29,145,156,163,31,88,195,127,236,23,139,114,82,64,106,41,0,193,160,73,13,20,197,94,3,141,228,190,99,123,84,24,210,39,126,62,105,58,22,159,96,87,219,102,17,220,205,78,56,111,183,153,91,178,132,98,67,75,65,194,50,79,52,151,72,133,54,143,37,90,207,44,19,177,12,148,192,124,92,9,175,85,154,125,216,77,16,1,101,191,63,14,51,234,181,118,172,200,171,144,225,70…
Collagen	pos	577	233,128,111,25,208,201,232,160,119,125,241,11,95,100,104,158,8,217,214,19,182,80,169,235,69,41,49,200,135,39,137,149,48,90,216,209,170,227,196,64,32,38,67,113,47,221,132,3,224,22,97,211,191,13,176,141,12,17,124,94,239,234,121,155,133,181,37,28,109,130,157,98,56,223,136,18,50,213,162,226,60,4,15,14,68,110,59,218,88,43,93,179,197,225,74,123,55,103,171,173,114,79,175,27,76,199,66,146,236,75,144,57,2…
Collagen	pos	578	230,132,102,229,83,29,111,95,27,54,122,16,151,110,107,81,72,38,225,130,135,139,120,239,142,70,9,185,74,134,21,178,63,202,164,33,188,113,207,15,93,162,143,146,179,124,92,187,125,66,184,127,77,25,6,76,158,210,42,2,171,167,30,221,159,7,211,117,126,238,114,75,79,183,169,141,123,103,131,17,212,40,87,18,49,10,44,58,136,98,53,152,163,60,108,59,232,228,19,37,235,174,73,41,173,118,115,67,226,233,137,96,16…
Collagen	pos	579	83,161,117,215,86,63,164,12,143,111,217,76,59,190,88,50,137,192,188,175,221,10,206,135,212,157,180,43,4,229,25,178,97,162,202,153,74,172,173,27,216,205,19,79,138,185,201,209,96,239,171,2,210,127,26,123,41,15,134,34,72,92,39,204,126,75,194,240,225,131,183,62,70,91,99,23,5,160,16,208,45,154,31,24,145,80,44,222,46,118,189,84,112,242,77,165,166,167,220,231,152,129,65,28,95,101,11,87,104,142,78,136,23…
Collagen	pos	580	148,76,7,190,181,84,215,174,92,53,145,147,228,117,130,136,173,9,64,146,85,102,177,116,164,233,230,182,119,54,60,213,34,200,132,163,206,72,30,126,123,229,188,209,89,58,159,154,104,86,15,87,217,66,131,142,197,27,90,16,91,207,118,194,48,111,55,238,224,169,57,193,220,124,62,212,79,186,158,129,152,235,5,151,114,191,222,52,166,46,1,219,23,77,100,143,214,6,33,75,68,127,56,106,128,155,196,150,32,94,59,13…
Collagen	pos	581	161,78,176,210,75,212,95,3,193,180,32,112,233,171,221,133,34,194,175,127,30,39,87,77,0,236,76,203,121,134,40,190,150,146,1,137,36,65,201,88,228,17,188,120,73,115,13,63,217,126,80,122,177,191,118,100,18,211,174,183,240,189,218,101,44,26,66,242,198,131,144,160,235,182,226,143,15,53,56,135,98,186,167,29,104,165,41,204,224,45,185,8,147,38,207,42,123,103,209,116,52,5,157,155,96,23,83,199,195,192,35,15…
Collagen	pos	582	198,176,115,98,221,129,219,54,118,62,210,78,85,66,153,209,11,190,95,63,80,94,79,74,59,213,123,68,222,53,168,117,215,56,196,18,91,22,156,28,97,93,150,214,100,173,112,124,232,52,84,199,144,107,82,65,46,70,55,34,76,212,218,14,24,35,207,223,103,166,19,121,50,29,130,146,114,44,152,240,102,194,133,236,61,7,57,88,126,8,138,23,195,189,139,231,154,9,137,0,226,197,83,241,113,234,161,40,6,108,87,120,75,228,…
Collagen	pos	583	89,70,78,21,146,197,142,207,65,137,163,82,51,180,193,26,71,25,122,95,43,100,98,227,27,175,187,2,16,150,234,226,45,81,218,164,47,216,134,188,186,86,97,66,213,179,108,91,58,191,103,231,9,189,72,23,161,217,80,214,117,219,84,169,87,129,46,130,106,85,136,241,157,48,44,198,5,173,32,94,50,235,96,148,159,224,240,20,13,204,222,123,12,128,54,149,8,237,139,29,153,165,201,64,4,11,177,141,182,156,79,118,3,120…
Collagen	pos	584	144,179,0,111,172,176,112,242,236,75,65,14,153,87,52,206,123,107,226,128,24,174,139,148,89,51,95,91,67,175,84,137,164,195,223,155,20,218,149,191,42,103,60,168,94,90,74,5,35,154,190,114,198,203,152,62,113,69,235,141,193,45,68,181,46,140,38,177,180,6,93,115,228,119,101,96,224,108,210,158,100,34,165,161,208,183,212,41,56,135,53,163,232,142,88,196,109,50,7,219,48,71,133,47,81,54,59,43,217,178,28,166,…
Collagen	pos	585	62,19,229,236,199,73,144,94,17,8,137,214,56,114,122,142,179,53,6,141,172,124,18,186,107,85,11,152,241,88,166,35,167,215,221,238,89,161,143,178,13,84,224,242,156,110,145,136,115,97,198,4,70,26,160,154,189,86,33,45,138,185,112,48,60,230,188,164,42,235,20,211,67,228,111,194,28,201,50,213,123,5,233,146,49,2,126,58,0,219,119,74,27,227,139,96,181,140,206,148,176,23,40,98,63,68,240,121,134,195,163,81,47…
Collagen	pos	586	90,147,182,7,1,100,65,86,166,71,49,28,32,112,149,241,36,80,121,87,235,31,171,56,196,189,238,26,15,91,190,201,126,217,198,39,199,89,101,138,75,37,197,83,229,53,223,227,27,35,82,172,165,143,151,92,130,118,113,45,163,162,78,111,169,120,146,17,24,206,187,68,211,144,181,114,122,81,175,239,174,88,231,202,21,105,96,77,12,42,132,67,10,179,150,6,16,178,145,184,58,232,52,38,8,225,98,19,185,43,119,70,168,10…
Collagen	pos	587	80,5,111,137,85,51,16,242,78,173,65,71,62,136,237,19,213,235,60,138,160,202,124,13,141,23,226,238,14,176,157,236,159,113,40,91,143,216,151,199,59,6,28,117,179,212,2,205,234,112,175,53,50,163,96,187,210,126,240,149,82,196,109,4,135,156,211,26,58,208,123,68,9,3,214,64,200,30,97,228,145,181,178,101,129,182,165,22,61,48,69,125,161,41,108,25,122,218,38,206,70,107,47,225,32,193,220,230,203,142,167,7,19…
Collagen	pos	588	136,5,204,160,106,125,196,117,208,89,42,56,129,151,192,152,219,225,227,162,27,102,220,237,99,110,35,50,165,168,186,29,122,213,40,181,197,240,118,241,84,153,232,119,206,120,145,226,8,157,107,15,180,205,1,31,124,24,66,218,116,41,76,233,210,128,49,57,10,90,60,114,175,212,236,11,221,132,63,46,64,141,105,67,191,184,3,230,26,149,229,138,169,32,103,82,195,209,47,85,130,199,154,242,131,159,48,222,167,4,3…
Collagen	pos	589	79,14,68,117,43,222,112,116,224,121,194,230,177,9,49,97,4,31,220,93,209,179,126,165,84,61,127,36,242,55,64,81,82,45,3,24,58,113,114,188,207,184,131,56,169,59,13,17,67,42,183,88,54,231,20,163,98,191,95,239,83,76,155,161,7,22,202,162,150,34,125,115,221,90,204,187,217,130,200,138,185,6,94,21,106,38,29,75,62,33,160,229,140,171,10,25,74,158,208,109,53,146,60,89,195,41,48,124,111,104,51,102,180,182,213…
Collagen	pos	590	210,33,183,242,237,181,234,31,145,191,69,104,180,165,151,26,34,228,168,83,49,214,164,187,74,93,229,47,131,146,212,29,128,35,22,66,86,24,106,25,68,139,133,64,241,172,98,185,5,182,206,63,136,108,126,158,101,77,190,138,23,59,160,41,224,118,197,142,196,152,38,70,107,3,58,89,114,162,207,0,211,173,53,134,90,50,219,232,95,2,147,88,79,235,216,202,199,43,40,227,117,39,110,87,221,238,174,84,154,57,176,240,…
Collagen	pos	591	119,235,56,198,200,65,222,118,13,110,19,224,188,27,177,205,41,7,43,173,124,9,17,143,164,151,134,82,42,117,107,189,34,18,131,138,213,230,11,142,182,57,113,5,156,168,223,183,214,62,73,51,97,75,30,31,238,68,154,15,185,193,69,181,111,192,155,171,83,180,150,76,74,212,217,197,61,152,12,20,241,216,49,105,236,234,203,1,46,176,162,0,242,165,120,80,63,22,45,104,130,77,219,66,147,179,121,70,132,228,78,161,8…
Collagen	pos	592	82,167,49,216,93,201,29,56,110,0,135,119,40,8,175,5,6,35,178,182,9,179,80,117,28,72,84,165,237,240,96,205,76,18,229,151,160,140,73,164,107,153,230,122,208,142,156,232,146,155,242,149,36,66,19,94,103,55,43,64,148,100,105,131,166,214,154,15,173,83,162,23,60,108,188,42,24,124,150,32,143,51,39,17,3,199,33,31,48,152,12,186,13,132,118,69,147,197,123,145,4,104,106,209,210,233,128,222,172,77,213,63,177,1…
Collagen	pos	593	239,51,87,104,84,101,19,121,167,170,114,177,96,153,122,169,117,1,171,38,208,103,205,230,139,109,161,106,0,195,200,234,61,37,192,70,62,36,115,30,135,60,59,47,67,16,217,146,112,100,43,110,81,127,209,229,111,183,130,35,201,242,168,25,196,185,79,14,26,69,165,85,156,140,164,178,53,155,80,71,102,15,3,145,232,227,94,216,194,223,32,226,172,150,160,151,64,166,240,221,163,198,82,46,77,91,123,154,17,174,176…
Collagen	pos	594	108,44,2,116,137,11,115,150,100,168,73,107,204,118,90,61,145,53,98,136,185,176,5,27,127,160,221,207,209,49,131,202,178,139,87,95,67,60,182,217,1,242,193,42,77,174,196,20,64,71,15,216,171,76,220,101,236,62,68,84,175,37,72,231,223,47,146,142,111,0,212,138,34,151,241,188,227,16,112,173,165,230,148,46,198,52,41,54,56,201,114,192,23,74,28,166,141,120,183,140,180,132,7,167,85,3,219,92,78,35,29,181,55,2…
Collagen	pos	595	189,154,235,5,211,113,195,15,200,184,173,183,94,242,218,47,60,61,95,23,157,12,149,110,201,152,54,199,72,57,89,109,162,21,90,120,93,237,119,24,52,187,26,85,192,212,4,190,86,87,59,39,134,6,241,81,172,239,163,17,9,174,75,210,31,205,20,73,207,92,117,223,203,159,226,143,144,108,48,10,150,222,83,46,74,16,104,112,125,232,111,151,19,140,49,142,33,114,124,28,213,45,30,148,138,14,2,136,175,34,209,102,55,51…
Collagen	pos	596	228,210,59,16,189,213,30,88,51,178,61,26,181,226,220,104,105,3,234,55,46,126,229,128,219,21,113,108,49,143,192,47,162,98,188,150,57,91,156,19,173,184,146,72,198,82,217,172,130,115,11,149,240,195,163,68,96,235,140,176,137,69,28,203,221,175,35,166,95,86,114,131,138,119,141,15,236,7,66,232,5,209,154,117,38,214,53,27,87,18,168,158,1,216,124,43,22,207,239,185,222,36,37,233,112,204,54,215,148,180,65,12…
Collagen	pos	597	58,188,66,80,101,49,128,185,106,24,12,63,59,28,131,174,91,209,79,16,202,41,22,204,25,224,178,83,228,232,166,81,94,182,216,29,51,47,21,180,163,44,23,97,52,213,73,31,208,199,18,162,158,132,77,157,13,62,54,184,4,210,89,227,189,144,120,57,34,119,236,105,151,3,53,171,170,234,55,14,95,186,141,206,221,235,74,231,96,9,109,30,130,137,142,33,45,37,121,61,107,241,175,140,195,201,46,145,161,35,156,93,8,147,2…
Collagen	pos	598	150,50,41,196,112,34,76,210,104,9,187,190,242,155,152,23,217,75,86,180,181,188,44,19,40,3,135,215,95,223,201,231,186,42,111,5,26,110,151,31,194,146,171,141,125,100,160,157,156,191,74,162,28,189,134,213,84,30,232,120,192,32,154,121,21,81,55,145,25,7,52,88,18,198,82,107,83,33,184,20,142,27,179,99,1,128,159,92,106,66,165,35,132,148,108,64,123,129,140,87,53,109,46,204,205,166,62,237,101,241,47,233,16…
Collagen	pos	599	53,213,183,128,23,107,155,52,13,30,120,221,94,229,77,158,9,74,43,83,187,104,143,242,55,26,87,1,96,20,69,214,188,12,129,25,160,216,165,186,219,233,138,130,8,151,33,223,101,161,92,237,133,108,240,215,173,44,21,198,197,116,228,227,10,112,106,144,126,70,201,169,58,123,61,2,35,0,136,68,102,208,17,168,177,226,49,75,154,22,99,88,185,163,176,153,40,28,239,65,141,71,150,134,179,204,182,203,156,149,218,207…
Collagen	pos	600	227,143,45,48,71,201,81,118,2,173,122,112,232,7,76,127,87,242,138,78,95,57,47,155,28,4,103,0,60,14,148,130,49,32,163,205,228,141,192,204,92,220,233,156,3,36,37,9,83,104,74,238,125,168,195,218,215,99,52,43,63,20,139,145,159,186,108,82,42,171,54,12,203,142,117,16,39,162,22,17,216,59,234,89,107,176,223,80,55,134,185,88,33,196,64,98,211,124,212,70,202,111,100,11,200,27,187,5,15,96,105,115,190,18,8,18…
Collagen	pos	601	52,152,31,182,164,122,178,223,132,96,179,125,188,150,94,63,227,1,116,55,138,208,197,58,64,222,13,145,78,193,33,27,172,189,139,118,163,65,156,201,115,210,141,97,117,215,242,62,149,159,183,212,113,39,175,3,147,171,181,67,83,204,75,110,48,20,101,87,133,220,136,86,66,4,77,176,218,240,129,23,2,127,11,109,111,38,146,203,103,121,73,207,106,108,9,162,59,185,10,12,16,221,140,173,200,135,95,120,102,79,238,…
Collagen	pos	602	192,187,89,198,44,92,68,137,43,79,236,227,108,13,30,90,101,118,75,222,115,111,41,122,201,71,193,80,63,2,189,6,197,146,177,232,33,199,85,207,42,216,153,55,178,162,81,32,185,237,97,38,3,141,56,21,123,72,57,54,127,17,106,109,1,94,163,134,65,164,175,105,61,165,145,76,147,180,213,50,221,7,229,204,9,242,95,196,167,210,70,182,149,82,102,179,239,156,20,190,188,139,24,225,69,31,46,181,142,73,52,19,49,238,…
Collagen	pos	603	194,18,71,121,93,82,112,107,186,79,101,180,211,155,127,168,120,49,231,92,7,8,64,169,13,128,162,178,70,67,224,233,126,208,236,205,81,133,35,219,95,53,149,23,99,59,44,43,130,125,142,94,146,25,136,56,170,40,191,158,163,68,58,239,173,108,215,200,160,77,203,189,83,166,47,86,48,138,19,117,218,164,241,137,145,2,123,132,152,227,234,225,204,131,197,232,157,220,129,6,184,115,111,106,26,34,10,31,122,238,80,…
Collagen	pos	604	64,87,232,92,172,222,43,170,36,139,203,26,79,181,168,53,85,152,166,76,12,90,177,113,38,91,96,106,150,70,218,75,149,68,116,23,133,1,97,190,11,126,32,63,213,134,161,39,216,214,108,28,48,223,129,89,217,141,120,72,173,56,145,212,31,83,227,127,62,235,135,103,167,194,219,59,138,27,234,123,130,3,69,159,105,229,205,22,199,157,193,0,237,25,109,211,102,142,230,45,182,49,154,144,179,241,224,221,52,40,121,93…
Collagen	pos	605	161,29,77,12,43,96,202,170,25,157,211,7,149,115,181,118,205,165,126,147,129,127,135,9,111,221,73,162,107,15,190,200,23,137,178,98,88,97,189,104,218,91,234,31,71,179,242,69,67,36,201,196,207,138,90,50,94,125,2,203,184,95,128,100,68,160,34,87,3,159,13,18,16,225,153,187,14,93,60,66,186,142,235,141,106,174,229,112,37,199,72,57,26,169,45,21,113,145,151,114,108,84,110,62,239,48,78,222,0,223,166,52,231,…
Collagen	pos	606	173,183,48,147,221,143,151,115,170,36,166,194,211,73,150,92,20,84,102,127,156,89,95,120,87,54,235,45,128,106,201,38,218,71,163,35,1,94,167,76,237,12,122,112,225,66,168,240,116,14,224,93,110,155,72,202,32,59,18,216,162,31,16,121,6,101,11,175,231,152,209,233,212,241,131,49,199,157,205,204,196,206,78,172,51,25,158,176,23,153,126,29,69,124,26,21,117,219,56,3,22,55,103,190,75,234,242,70,159,107,171,63…
Collagen	pos	607	62,3,200,238,122,205,76,176,105,206,49,116,82,65,40,63,231,199,173,132,175,2,10,53,227,133,5,197,77,166,17,118,50,151,165,78,6,225,215,43,39,107,91,221,226,142,1,168,239,95,192,71,233,188,136,102,164,60,69,87,28,93,59,159,146,182,177,75,72,143,213,44,145,152,157,61,12,42,209,106,131,214,201,66,108,20,104,184,79,0,24,212,117,171,218,83,86,170,153,186,223,112,21,135,236,194,51,4,46,57,216,130,68,21…
Collagen	pos	608	32,80,35,70,124,79,29,231,195,81,25,217,48,193,54,159,151,201,104,221,95,85,207,167,225,86,2,205,215,187,134,235,44,45,136,36,21,135,3,232,223,180,211,130,156,238,157,58,118,239,121,163,26,177,24,242,174,169,149,158,5,83,204,146,234,69,129,107,93,6,46,1,77,176,128,0,47,229,132,137,143,152,168,53,7,199,138,42,150,98,192,19,236,197,49,76,196,82,218,203,37,233,171,100,154,117,84,133,170,41,74,214,33…
Collagen	pos	609	172,47,154,11,131,2,20,231,205,173,182,208,158,52,76,23,232,78,214,230,161,235,6,42,72,222,73,226,85,61,80,183,239,104,65,71,145,196,27,127,108,17,185,106,234,142,58,128,0,92,152,209,105,36,178,120,146,147,59,49,35,26,162,240,5,70,202,137,87,217,163,95,89,227,100,9,124,16,67,179,79,188,140,46,44,56,63,51,224,39,24,157,8,177,1,218,66,153,102,86,34,219,164,18,238,84,170,148,210,54,99,117,7,48,122,6…
Collagen	pos	610	149,8,98,159,102,19,164,113,225,157,226,131,232,1,179,213,127,139,237,183,110,222,148,182,61,22,200,233,209,165,240,235,96,2,28,195,223,175,81,33,44,122,147,97,123,9,23,154,215,109,57,136,156,169,104,234,188,5,180,37,85,91,224,198,42,35,92,142,191,83,82,11,36,168,101,129,211,77,111,65,55,160,68,241,64,177,236,50,185,116,152,60,93,3,214,54,118,32,219,63,137,202,53,216,212,218,178,151,153,29,73,162…
Collagen	pos	611	164,231,116,162,148,1,97,218,133,238,118,156,197,15,46,188,200,226,192,213,215,44,137,41,104,65,86,141,129,180,88,203,120,36,140,187,109,101,194,26,216,131,207,32,30,82,152,154,99,108,16,204,161,153,14,189,169,241,236,50,13,145,142,55,181,155,19,127,63,130,92,195,90,81,135,20,220,35,6,136,96,190,165,121,54,84,4,112,74,176,21,229,77,27,7,91,117,57,196,232,183,206,94,208,146,111,221,34,224,128,179,…
Collagen	pos	612	29,223,207,49,239,171,143,24,193,186,102,169,173,226,79,227,18,105,220,84,78,152,187,179,135,202,213,133,65,181,131,54,36,114,155,68,124,103,153,107,109,57,1,37,98,188,110,27,129,212,151,122,238,167,112,92,147,192,127,87,194,53,60,10,55,174,15,76,208,241,69,164,126,121,82,146,77,230,50,218,235,73,180,99,115,23,52,51,35,162,86,58,168,45,113,196,157,140,2,159,177,39,120,41,100,61,128,104,12,17,160,…
Collagen	pos	613	207,146,56,63,40,44,38,240,154,99,171,105,227,77,5,122,238,223,32,164,215,195,28,205,88,222,182,170,167,242,60,158,165,49,69,213,224,61,108,142,98,119,48,3,161,94,181,203,132,125,174,111,39,218,220,47,231,72,156,208,7,53,107,82,58,78,120,225,135,149,236,33,169,71,26,173,180,183,96,95,35,216,89,81,64,62,145,235,226,150,2,112,126,114,186,55,54,92,68,43,124,52,116,50,230,214,194,29,138,80,193,0,202,…
Collagen	pos	614	64,153,201,184,193,81,141,91,124,208,209,192,2,135,92,59,190,48,224,54,100,144,99,30,57,203,228,216,167,233,74,234,131,150,7,226,217,114,149,49,109,112,56,176,24,31,161,127,86,94,10,240,51,136,107,101,17,200,13,104,196,82,25,174,143,6,187,60,138,134,32,89,62,202,230,199,155,213,11,173,195,21,98,95,69,80,142,37,236,223,36,146,132,50,0,242,26,116,46,39,237,76,16,106,113,15,194,197,66,14,103,79,164,…
Collagen	pos	615	111,81,43,106,205,73,198,146,208,71,82,11,234,151,166,95,159,14,127,119,65,143,238,120,152,63,37,1,204,138,224,124,196,41,125,222,40,50,164,132,175,78,23,49,12,192,182,188,66,17,72,20,4,211,187,45,113,180,103,171,167,168,118,184,116,189,177,160,59,186,156,241,117,130,89,53,217,108,29,214,232,85,148,233,22,201,242,229,21,236,52,122,158,67,209,83,194,126,202,68,173,161,216,79,96,139,174,24,70,231,2…
Collagen	pos	616	220,227,144,153,61,236,117,40,133,155,75,14,53,10,73,58,112,211,231,156,128,102,113,216,205,74,2,181,25,62,22,169,142,238,12,226,174,43,143,39,90,77,4,33,83,104,99,6,78,182,19,237,223,129,17,47,51,96,164,115,225,184,88,119,65,191,49,56,120,66,34,46,229,48,126,57,214,36,165,16,180,97,150,60,5,199,198,210,23,54,242,103,185,146,20,9,123,147,114,170,177,145,118,186,93,84,213,212,92,163,70,86,18,41,67…
Collagen	pos	617	62,116,152,142,163,194,188,215,35,171,7,45,40,182,221,151,124,192,101,172,161,195,90,135,206,217,199,167,185,103,1,6,56,241,95,236,96,137,141,26,67,84,143,41,239,140,49,75,131,10,86,166,83,183,211,160,82,223,125,9,108,98,80,158,176,33,54,111,157,85,18,214,31,53,205,76,147,37,133,42,169,191,110,164,201,210,52,222,225,94,71,73,23,156,78,242,114,122,200,22,216,119,74,8,61,48,177,130,165,29,3,154,184…
Collagen	pos	618	46,176,157,197,126,216,154,210,96,121,57,39,31,8,136,159,23,188,104,194,209,77,78,165,40,114,241,25,129,17,156,88,50,173,178,67,169,234,220,185,27,62,125,66,45,180,119,226,235,146,184,35,217,33,42,19,195,98,221,181,236,153,183,74,2,225,7,175,128,227,52,112,229,177,69,30,118,113,56,49,14,172,1,198,5,41,240,203,239,90,95,166,149,54,58,65,99,127,207,116,18,186,193,100,132,107,200,148,202,120,179,232…
Collagen	pos	619	29,42,73,229,85,217,56,168,118,113,200,107,222,239,49,95,25,26,178,153,189,34,164,52,119,108,238,91,236,191,177,10,36,93,139,135,196,131,112,204,23,184,187,115,156,32,57,193,190,40,74,218,223,157,123,233,167,163,122,226,197,13,169,37,133,126,162,7,38,219,63,97,138,33,179,71,230,21,158,199,132,220,8,166,161,224,172,160,24,234,144,69,165,64,58,129,225,125,90,128,88,127,15,106,54,44,188,202,205,50,2…
Collagen	pos	620	63,61,160,137,202,7,161,17,70,181,12,209,226,225,117,196,214,24,224,98,60,35,124,162,91,128,213,159,222,185,221,210,37,114,168,116,72,89,100,14,131,151,188,87,127,18,9,53,153,230,241,240,19,182,200,31,171,2,180,155,144,25,13,93,119,237,113,39,135,67,199,78,111,56,50,145,15,198,112,79,217,64,57,3,22,110,40,5,204,51,43,44,52,194,6,54,129,59,103,94,229,223,90,187,108,235,216,186,123,234,158,38,105,4…
Collagen	pos	621	223,161,134,19,20,181,57,164,61,201,21,78,38,117,43,24,197,94,225,182,131,123,48,53,157,55,162,221,184,0,178,187,73,7,6,202,156,166,177,14,93,145,50,185,158,59,60,172,79,83,159,124,154,173,11,126,87,228,1,75,186,16,76,195,29,203,26,239,10,58,102,42,135,23,13,44,236,132,114,106,219,8,222,70,163,91,205,72,108,90,86,128,39,216,62,192,92,100,52,237,183,47,200,211,51,165,150,74,109,125,139,147,40,242,…
Collagen	pos	622	173,3,123,42,187,129,114,98,231,242,70,164,24,96,37,92,203,27,166,149,111,108,144,219,120,157,45,131,33,105,75,28,199,180,55,146,138,53,79,115,132,99,163,116,48,195,165,16,41,85,91,214,232,189,130,175,36,240,107,103,121,239,19,137,191,50,89,210,77,154,31,161,148,81,192,145,54,139,117,7,238,227,118,44,171,56,196,1,104,26,156,78,68,183,224,228,181,87,0,49,52,141,125,13,226,94,234,12,40,208,204,162,…
Collagen	pos	623	203,123,177,70,109,219,57,196,176,124,2,96,153,71,143,5,26,144,227,83,117,69,102,113,82,29,80,234,174,110,142,79,78,148,241,154,166,13,92,213,162,233,167,14,89,179,170,205,111,168,198,46,127,53,130,185,75,58,86,129,226,160,55,30,42,197,132,76,81,137,195,51,105,135,21,145,230,194,94,164,190,91,107,147,47,133,161,18,61,74,125,35,112,210,239,48,204,120,157,115,122,44,98,159,87,37,150,39,25,207,108,1…
Collagen	pos	624	234,204,230,171,81,101,162,126,133,138,29,120,4,190,185,221,87,1,119,135,50,30,231,14,235,174,35,67,238,122,242,32,15,21,118,56,131,84,6,110,154,213,105,127,39,18,137,183,141,92,2,123,208,212,88,132,215,194,173,201,37,24,90,112,48,46,207,52,44,148,216,227,47,145,113,142,205,129,172,211,36,20,182,71,111,55,210,27,226,199,93,99,70,166,79,209,143,156,157,72,95,5,195,152,186,147,169,34,40,77,176,10,8…
Collagen	pos	625	134,128,109,170,210,63,20,217,183,164,56,18,199,220,185,116,34,16,168,5,39,76,78,203,241,186,100,35,59,176,90,197,228,153,209,27,13,105,142,19,193,33,84,194,205,132,103,227,68,58,123,26,117,188,124,72,202,158,144,169,122,32,190,138,178,236,4,207,171,52,200,62,181,102,234,37,64,111,242,162,45,139,150,79,118,3,196,24,61,71,238,1,149,53,88,70,95,44,173,14,226,67,38,237,97,36,232,47,222,114,121,198,1…
Collagen	pos	626	4,14,113,42,103,236,70,144,65,54,44,132,87,6,105,27,205,32,211,94,171,15,224,194,34,49,163,66,118,202,142,31,209,195,58,62,160,189,59,150,193,1,196,175,241,180,30,204,123,9,77,177,218,141,68,185,200,159,146,85,2,25,13,210,130,216,155,164,191,207,38,143,55,174,134,11,124,122,43,215,203,128,162,148,50,39,93,78,53,186,19,137,47,36,107,73,10,153,139,51,182,92,219,67,116,158,52,225,80,151,136,183,117,…
Collagen	pos	627	62,188,223,18,25,155,218,215,14,115,83,224,197,176,31,59,229,177,209,226,241,33,139,156,82,230,208,205,125,198,206,68,43,46,6,210,109,163,56,236,10,78,199,39,17,100,203,81,76,102,86,234,4,213,195,64,225,0,48,51,42,232,167,67,32,174,148,129,128,220,185,24,30,44,104,90,35,201,222,133,75,5,26,40,178,66,61,189,8,34,95,96,190,119,121,242,123,192,173,38,137,127,93,132,219,136,183,112,130,175,60,45,118,…
Collagen	pos	628	111,147,47,30,123,95,63,98,114,173,229,138,134,58,228,206,171,93,39,44,89,202,190,132,15,224,239,208,184,200,21,122,46,124,150,56,10,182,141,144,165,112,11,214,55,37,160,149,26,38,127,53,54,18,234,121,52,146,216,41,175,113,69,167,107,35,181,154,233,196,103,48,72,156,115,66,236,77,131,85,205,106,203,213,166,102,235,126,133,100,135,97,24,199,62,84,36,172,88,152,162,22,177,145,0,153,226,191,40,232,1…
Collagen	pos	629	57,198,34,29,139,125,43,112,133,188,201,40,199,167,67,13,95,104,119,10,158,213,209,219,132,31,70,107,230,224,207,3,123,159,235,239,86,221,85,148,171,23,177,138,30,242,227,89,222,33,200,184,150,45,178,102,26,170,2,78,218,100,220,41,27,87,165,32,190,118,182,9,141,115,72,174,189,108,120,181,58,226,19,73,122,225,144,46,90,216,111,135,127,232,99,173,237,137,96,81,17,25,116,20,204,217,166,39,186,15,49,…
Collagen	pos	630	85,155,178,123,65,154,242,20,225,84,23,162,194,9,112,120,212,164,171,1,160,40,191,129,107,239,159,175,124,14,188,199,187,125,110,115,30,227,236,142,96,215,145,108,168,36,218,71,54,202,12,176,126,105,8,86,55,0,161,184,174,95,173,226,43,206,77,213,181,67,53,50,60,61,17,214,152,28,56,223,51,128,69,21,81,66,190,100,228,193,196,47,59,201,114,135,49,157,151,101,41,172,24,121,111,207,158,4,27,150,39,102…
Collagen	pos	631	205,56,37,80,87,145,23,176,31,221,64,41,204,11,162,99,143,106,147,233,211,71,178,57,70,175,150,8,242,38,13,203,121,46,115,146,164,213,29,15,195,138,181,159,22,59,125,5,172,9,25,200,234,96,160,10,214,184,199,86,83,97,238,206,241,108,49,224,144,100,88,208,223,18,68,127,113,231,84,132,101,237,112,55,72,137,75,185,142,61,94,168,129,52,217,183,216,227,219,166,1,167,43,189,98,133,110,207,105,128,40,177…
Collagen	pos	632	85,188,134,55,65,119,242,78,185,169,231,108,59,204,219,130,222,212,226,179,75,208,202,125,225,102,192,36,160,91,45,180,17,224,132,5,3,9,31,187,214,139,117,211,67,107,11,8,110,103,38,4,210,135,177,83,146,205,175,206,86,144,186,133,181,158,24,113,19,184,199,114,60,50,167,39,178,166,6,14,124,156,79,145,237,126,74,131,90,140,76,61,46,52,193,220,164,159,196,170,233,73,213,116,99,92,87,109,115,37,63,14…
Collagen	pos	633	220,148,211,46,61,74,176,194,200,130,31,212,153,221,237,203,151,33,150,128,24,144,122,102,72,199,162,104,99,51,38,121,45,117,113,236,181,97,198,87,184,190,42,213,21,201,68,197,231,227,230,129,15,163,242,207,225,107,57,49,23,146,114,173,126,26,19,92,125,204,167,186,13,180,218,142,215,2,222,67,120,188,136,206,232,11,76,44,9,192,132,105,240,4,85,18,16,210,178,140,103,166,106,214,86,171,161,170,0,93,…
Collagen	pos	634	208,7,236,233,228,211,104,66,25,189,229,210,149,174,27,45,182,117,127,158,179,11,119,212,186,39,33,26,180,42,207,218,4,200,72,128,205,84,209,35,94,120,170,126,56,20,96,240,0,58,124,105,8,231,103,63,193,43,18,17,242,152,75,187,15,86,99,151,13,106,76,139,5,165,12,133,92,112,239,216,161,82,177,176,204,93,215,85,221,21,57,150,148,224,185,73,226,172,194,65,129,52,78,217,234,37,166,83,64,237,132,28,47,…
Collagen	pos	635	142,207,67,95,200,232,194,102,20,41,122,215,16,131,133,63,76,89,141,129,113,35,2,233,59,69,202,117,179,181,145,238,187,74,135,4,171,217,64,56,120,130,166,121,241,77,188,19,201,180,203,153,36,237,214,138,218,85,221,61,160,147,210,228,10,144,37,54,158,164,65,72,240,104,116,148,140,84,189,165,13,231,18,111,212,137,154,43,17,163,83,112,162,136,100,53,106,118,211,45,103,223,167,234,75,159,161,196,195,…
Collagen	pos	636	151,186,19,233,107,33,68,4,208,87,12,61,77,144,6,112,185,145,172,8,91,99,24,200,66,241,102,222,47,63,170,180,38,50,215,237,110,150,149,160,196,79,152,155,210,171,132,27,207,122,190,42,136,240,148,111,146,128,114,201,20,147,135,100,119,69,48,232,138,30,159,156,220,29,104,74,213,197,9,17,105,34,44,21,191,59,1,130,216,229,35,28,131,116,3,181,123,10,127,15,73,85,163,115,189,174,198,142,239,55,226,188…
Collagen	pos	637	144,85,49,197,195,172,72,120,16,33,83,29,13,15,212,38,235,131,242,46,188,224,35,163,32,82,222,34,170,226,98,156,67,73,54,78,55,157,58,125,5,136,138,213,221,241,88,198,206,65,19,39,20,91,27,7,14,147,184,122,90,141,51,99,145,117,217,208,199,43,53,180,23,68,164,100,111,211,196,115,21,96,56,64,236,228,61,140,240,194,148,178,36,155,174,177,41,203,69,201,59,151,102,112,176,45,105,40,171,74,216,182,1,20…
Collagen	pos	638	43,85,100,82,211,38,170,176,237,110,135,52,163,162,169,83,1,206,126,72,141,51,203,121,208,214,129,18,103,116,101,40,10,123,15,48,154,191,77,94,200,221,27,146,148,49,131,226,232,220,139,242,115,63,37,178,223,222,58,241,149,65,61,207,36,134,99,228,198,182,88,92,23,196,202,235,2,84,197,9,95,150,164,179,239,5,19,78,42,12,71,102,151,192,68,158,113,160,33,25,118,111,204,45,231,238,159,127,218,153,62,18…
Collagen	pos	639	49,10,40,145,82,106,241,25,74,37,96,142,56,137,153,218,175,121,31,64,2,44,78,156,224,129,67,143,94,58,192,17,16,229,102,159,240,93,190,169,36,84,68,90,69,199,177,128,223,27,168,225,220,210,182,211,79,196,184,23,189,135,18,77,65,174,126,86,151,111,91,214,85,155,8,83,165,51,204,117,50,127,186,109,120,181,197,144,160,71,164,24,226,39,118,22,38,30,99,146,14,101,97,43,215,1,216,191,236,54,3,180,107,15…
Collagen	pos	640	104,220,214,78,191,50,217,64,23,123,222,3,127,125,208,120,124,73,29,1,226,169,9,92,172,5,146,203,221,204,112,87,19,21,6,28,51,59,74,98,181,44,89,2,147,186,67,85,175,48,157,213,231,47,37,230,39,188,40,235,184,10,49,145,99,32,97,238,219,242,132,192,77,212,178,68,116,176,237,52,224,190,66,101,38,56,31,121,229,158,183,93,152,174,150,109,137,195,135,196,233,234,33,26,180,140,179,216,141,83,232,18,129,…
Collagen	pos	641	150,167,143,178,239,12,27,122,15,64,176,10,19,70,108,92,144,46,233,191,29,77,99,72,118,31,1,105,152,186,103,107,59,18,197,82,203,94,168,49,7,110,32,182,3,114,0,53,187,121,68,162,225,235,234,62,153,98,58,217,5,212,170,149,157,9,78,241,184,95,84,141,51,229,169,48,40,159,136,90,238,57,208,183,36,219,211,76,204,231,130,73,177,65,192,230,4,240,222,14,174,87,56,202,85,171,242,41,160,69,50,124,140,74,91…
Collagen	pos	642	3,52,22,232,125,30,24,189,71,86,173,178,126,147,160,242,46,180,20,137,206,14,235,226,191,41,92,236,49,223,158,138,2,121,239,33,106,7,131,139,200,19,205,85,57,240,196,40,23,107,109,231,161,98,187,166,116,170,16,140,227,169,6,76,174,66,35,42,203,190,55,177,220,148,89,127,135,167,202,70,241,94,162,217,64,72,179,195,186,91,62,214,193,221,103,75,176,118,15,216,185,181,61,69,143,90,36,188,182,21,150,12…
Collagen	pos	643	88,182,221,184,90,186,198,153,19,96,137,200,92,75,176,100,2,190,166,122,45,121,212,85,139,145,206,83,227,202,69,134,240,205,40,123,87,203,220,114,142,116,52,201,219,48,98,110,73,91,172,61,193,135,23,152,53,197,228,16,34,165,89,216,138,239,179,1,11,133,144,76,77,230,104,71,6,24,143,112,28,17,159,4,111,94,27,171,146,231,20,160,215,210,150,218,3,78,15,62,79,127,39,154,192,58,30,13,36,37,59,57,141,13…
Collagen	pos	644	112,155,197,237,123,93,103,175,65,242,19,214,58,151,157,190,219,198,97,106,44,193,67,115,23,221,231,169,87,70,78,122,135,140,85,176,173,200,64,164,133,82,194,128,3,205,166,42,75,131,156,77,167,101,37,195,30,220,239,29,241,213,203,71,208,224,14,136,91,180,26,141,20,222,178,15,73,215,100,61,192,114,110,80,137,46,189,159,238,147,184,171,143,76,227,104,172,134,120,8,204,226,105,55,138,236,34,56,139,2…
Collagen	pos	645	234,62,28,39,221,84,176,229,181,135,9,77,54,218,109,89,90,167,43,203,103,55,87,50,22,14,112,60,211,81,143,27,30,125,65,197,168,79,82,105,114,63,23,213,151,42,49,117,100,182,198,5,193,195,183,130,178,241,186,19,226,124,2,220,189,148,52,78,217,179,212,101,232,41,64,138,230,104,56,17,175,97,196,95,48,184,75,73,72,24,177,202,180,144,111,107,128,161,115,12,118,152,165,233,11,170,99,206,149,98,126,18,2…
Collagen	pos	646	204,111,125,15,104,80,4,64,43,214,87,199,176,2,218,46,183,215,54,228,61,16,226,113,152,143,63,182,50,66,124,210,108,24,237,150,11,142,145,191,134,170,120,85,221,32,107,59,57,174,115,193,179,234,68,41,65,3,177,17,157,33,34,84,30,44,105,90,178,92,67,132,112,83,135,119,230,169,227,211,140,209,12,13,166,100,184,195,206,6,7,136,36,185,163,171,168,75,69,222,103,27,58,118,148,95,21,48,219,161,52,29,129,…
Collagen	pos	647	51,230,34,107,236,6,1,180,37,23,216,125,76,213,202,208,97,62,102,45,103,29,167,49,160,86,14,185,67,43,88,170,106,60,77,131,221,239,112,153,18,133,50,203,197,159,146,20,183,57,108,127,192,241,2,83,177,188,190,47,22,231,155,144,10,232,229,235,141,0,52,94,55,75,218,65,124,156,26,7,184,217,21,123,173,92,227,119,162,220,215,233,225,196,118,53,4,66,130,111,209,172,189,70,35,191,204,200,234,175,128,165,…
Collagen	pos	648	156,19,115,90,96,3,144,39,169,203,159,95,193,23,229,54,125,179,52,82,200,202,239,45,233,44,6,217,197,78,102,112,148,177,195,1,64,32,210,185,111,14,35,65,114,119,66,13,154,192,182,176,127,80,9,240,170,97,241,34,108,36,138,83,189,76,129,226,157,162,175,133,186,103,147,122,53,86,194,70,17,173,123,62,58,94,160,61,213,37,178,50,209,146,24,120,69,42,26,38,5,49,21,230,167,214,106,98,221,18,60,113,163,17…
Collagen	pos	649	235,46,132,2,117,42,60,116,133,67,170,101,125,40,16,0,98,139,56,209,169,52,171,22,100,179,188,39,8,219,75,153,145,69,184,175,104,230,13,222,211,196,197,9,192,110,151,220,227,129,138,59,165,149,81,204,1,221,203,88,177,152,167,89,159,214,218,97,142,185,58,157,236,158,202,55,136,182,161,112,163,128,33,181,173,199,135,71,210,44,144,83,68,32,86,10,92,168,5,238,156,131,231,12,240,195,66,223,21,48,174,6…
Collagen	pos	650	194,140,189,239,122,149,15,20,26,37,13,91,8,232,187,27,107,94,24,34,82,241,205,116,29,151,108,160,139,59,121,212,221,85,113,69,201,143,86,145,179,76,177,92,222,68,192,126,77,206,40,215,58,12,3,165,233,88,32,167,54,51,97,19,231,52,45,242,204,190,170,7,200,196,186,237,93,80,153,47,172,110,44,119,220,42,148,173,28,235,128,195,65,35,213,101,169,71,176,41,23,157,16,115,144,79,90,197,182,95,161,21,100,…
Collagen	pos	651	234,104,200,126,36,41,19,165,80,201,84,22,70,37,209,25,68,162,145,31,11,112,102,232,228,50,241,105,128,0,33,144,113,12,54,139,188,98,220,78,56,64,175,101,77,3,159,107,34,183,156,166,217,17,69,88,13,29,52,185,10,131,195,168,115,198,100,7,83,133,45,117,219,134,196,28,96,224,111,132,236,74,81,239,161,67,216,40,120,23,72,158,176,214,191,202,178,229,108,163,180,225,79,203,15,87,55,21,20,97,208,109,204…
Collagen	pos	652	238,64,200,227,124,15,88,24,116,224,242,208,150,154,145,139,94,49,165,163,123,115,55,19,26,82,117,106,147,67,239,54,176,131,140,229,78,29,134,98,122,23,31,120,107,129,92,175,183,22,16,235,52,4,89,174,74,40,194,57,223,198,8,213,56,228,189,111,220,47,112,151,51,119,144,158,110,60,188,230,196,81,236,18,135,80,148,35,159,2,187,185,203,152,84,86,11,155,118,25,172,7,137,72,9,61,10,114,0,153,108,210,32,…
Collagen	pos	653	182,52,130,165,213,220,173,6,146,140,114,137,170,32,12,84,18,63,111,8,188,166,185,81,209,123,40,108,177,31,66,28,101,105,120,91,75,126,150,219,179,44,181,93,164,224,56,227,113,88,90,29,149,152,68,214,82,103,159,138,144,78,73,51,193,119,218,239,231,26,1,99,15,235,80,11,207,92,72,201,171,154,59,22,109,58,151,5,197,212,61,25,36,48,30,55,49,62,194,53,216,234,16,4,148,79,3,186,145,42,7,175,222,38,210,…
Collagen	pos	654	234,17,207,82,209,179,167,161,184,150,176,66,53,180,201,190,136,46,22,122,154,182,183,169,137,124,60,216,240,9,162,18,171,38,68,151,235,1,191,114,58,43,39,74,193,70,65,35,165,187,105,41,67,158,198,20,229,120,3,238,111,230,44,97,143,29,77,168,133,134,130,85,142,72,95,118,83,110,96,8,147,139,0,131,37,228,45,7,220,194,237,160,32,61,31,225,127,212,135,71,121,157,75,232,210,15,227,218,113,128,30,28,48…
Collagen	pos	655	223,220,237,52,113,77,164,203,139,158,78,174,225,20,149,230,190,217,93,53,26,221,194,144,27,215,238,92,183,112,24,66,211,25,177,0,102,39,128,188,59,18,74,133,239,100,28,160,135,161,147,152,33,115,150,79,207,81,191,214,138,172,84,56,151,142,232,4,166,218,226,186,153,32,47,73,129,231,130,21,99,134,8,35,15,82,168,240,30,157,224,178,36,163,2,210,41,42,137,76,146,126,85,107,219,136,86,180,216,38,108,1…
Collagen	pos	656	82,17,231,93,233,18,126,111,58,56,12,45,75,1,134,70,86,57,142,176,184,167,193,117,158,227,179,226,43,20,27,113,165,10,170,159,235,228,215,230,4,37,181,153,164,214,173,88,128,207,154,54,210,204,175,26,68,236,118,240,76,189,129,157,35,106,139,28,209,94,131,197,183,60,3,120,135,79,150,205,66,185,7,239,83,114,61,24,225,59,238,95,11,100,99,21,112,107,124,234,145,42,192,191,152,160,188,51,177,14,229,91…
Collagen	pos	657	14,213,223,36,160,198,1,177,47,125,139,201,182,161,13,94,215,218,117,188,11,122,91,37,56,235,180,190,112,239,87,107,158,34,176,39,33,126,164,110,74,129,45,60,227,115,202,184,150,121,128,31,185,113,93,168,144,118,62,145,141,80,64,53,130,102,149,57,157,83,77,132,146,78,171,165,54,229,172,44,10,111,196,105,32,68,136,159,204,8,170,41,61,241,123,46,16,137,116,17,163,140,226,173,88,43,206,90,76,66,156,…
Collagen	pos	658	48,110,156,7,149,167,210,155,202,192,230,141,238,130,237,62,158,15,138,170,18,33,200,3,148,42,103,105,68,208,90,139,115,57,212,24,1,186,164,0,17,229,113,93,194,173,85,81,144,217,157,20,219,153,233,188,11,100,134,203,44,78,184,14,34,168,135,73,221,121,198,185,119,111,102,40,236,146,70,28,189,190,112,197,77,226,13,126,129,47,125,58,177,227,53,220,56,27,193,26,151,239,74,209,114,133,162,84,240,231,9…
Collagen	pos	659	235,227,159,25,85,213,119,84,143,165,50,92,73,166,10,117,210,183,218,220,205,4,72,202,103,86,193,223,175,156,29,8,239,138,24,95,231,12,190,172,196,48,26,207,123,122,225,228,181,192,53,195,118,184,216,75,191,229,121,60,215,136,241,65,148,185,208,154,5,145,167,164,209,70,66,93,186,16,28,64,106,221,54,7,49,182,36,27,125,162,153,135,63,240,79,97,230,21,177,23,187,155,52,108,42,158,105,67,189,57,174,7…
Collagen	pos	660	115,84,18,23,191,93,38,154,103,29,34,242,74,102,153,55,61,140,130,25,223,217,63,112,71,235,158,48,229,157,1,135,163,17,64,127,45,189,43,234,125,40,4,106,46,53,54,16,11,174,171,128,192,132,145,222,167,92,147,5,230,94,33,109,137,79,31,237,202,81,156,39,152,68,188,104,227,212,21,178,100,19,211,90,32,97,197,195,7,95,80,155,98,117,160,65,57,2,30,138,28,22,180,26,83,151,49,66,238,162,47,231,76,101,3,59…
Collagen	pos	661	193,172,206,152,215,84,186,45,164,71,142,146,203,86,170,11,81,147,76,34,41,211,199,63,6,40,73,24,18,89,225,166,158,148,112,70,33,0,82,177,19,134,61,218,154,145,110,96,64,132,200,162,5,155,35,67,219,122,144,169,29,226,117,90,153,103,26,109,185,156,136,105,128,39,238,2,20,207,25,204,123,213,4,7,150,234,121,8,27,85,227,197,93,217,163,13,216,80,114,124,98,135,167,65,202,180,74,79,189,37,242,47,75,55,…
Collagen	pos	662	60,202,76,107,17,84,190,230,44,227,134,32,7,82,3,206,235,71,11,59,47,150,106,85,98,195,135,117,77,10,33,130,31,178,233,145,37,19,240,182,22,153,110,149,54,162,210,239,232,208,24,56,94,51,86,213,203,12,116,167,87,175,221,99,123,115,241,81,165,15,74,139,171,119,207,156,154,48,138,204,176,118,101,223,5,45,209,39,36,201,177,43,122,159,26,219,92,183,83,124,200,75,97,137,112,157,34,216,192,194,191,69,1…
Collagen	pos	663	68,188,111,235,238,36,93,240,21,190,98,170,126,30,154,136,20,82,83,129,35,217,225,8,118,132,90,179,178,38,231,57,73,140,172,174,19,204,221,191,241,233,28,145,2,165,92,213,169,10,59,34,104,237,51,33,161,181,1,203,22,202,67,223,159,130,201,45,194,114,4,168,117,198,236,184,153,108,42,242,55,54,205,148,121,222,155,107,146,171,88,16,94,110,29,25,37,63,122,41,78,40,3,185,164,50,69,11,149,112,18,220,186…
Collagen	pos	664	241,230,127,190,212,191,103,220,63,88,18,85,58,56,175,29,80,137,201,111,4,45,196,108,109,237,242,229,40,160,91,57,184,100,76,234,195,116,233,96,21,49,181,15,223,228,86,83,217,167,129,224,146,43,222,41,206,162,142,134,240,66,207,47,27,20,22,140,203,120,148,6,84,186,68,192,152,135,171,149,118,59,141,214,218,238,78,236,211,194,115,133,198,123,183,221,25,52,92,53,114,98,9,125,62,180,145,51,185,209,75…
Collagen	pos	665	41,197,46,188,114,113,73,150,208,240,126,151,166,92,242,59,149,125,128,205,223,94,28,45,138,102,63,70,189,34,66,20,112,78,123,69,148,13,103,108,217,35,139,105,147,84,177,39,74,55,132,27,110,156,234,0,239,206,33,54,154,183,203,215,52,40,195,77,192,29,11,235,95,232,115,58,164,220,98,241,72,67,222,211,167,89,144,163,2,145,93,129,207,86,36,213,10,9,57,47,106,171,155,48,135,127,49,32,191,12,210,22,131…
Collagen	pos	666	2,36,224,177,231,82,119,101,176,13,118,145,216,152,142,18,164,54,194,229,144,196,112,240,116,220,47,237,24,69,5,71,15,230,193,14,221,160,11,195,172,170,171,242,233,49,128,3,86,217,198,162,219,70,166,50,104,28,39,226,75,228,126,57,84,212,143,156,218,48,35,58,151,225,129,44,87,22,121,127,78,203,45,235,180,19,74,91,110,72,236,182,20,111,223,140,200,165,163,51,34,65,158,8,102,40,55,130,62,234,31,56,2…
Collagen	pos	667	166,161,149,170,31,214,154,237,9,155,156,130,228,92,124,153,178,28,122,107,11,216,47,27,91,145,195,188,239,101,179,163,109,241,189,110,15,126,113,14,235,81,169,77,62,206,98,68,167,18,165,120,158,54,117,1,71,196,220,49,108,199,61,230,162,203,227,138,22,211,116,51,197,63,4,94,105,114,133,160,219,7,60,89,240,38,10,86,37,198,193,32,164,26,142,137,236,123,85,97,17,215,233,6,200,175,147,90,173,23,57,80…
Collagen	pos	668	141,68,79,205,49,235,168,144,192,86,203,187,120,154,11,38,90,5,19,94,31,103,238,137,212,143,119,4,66,61,170,87,113,182,13,220,161,44,55,45,134,102,242,214,162,204,177,25,219,117,142,124,207,195,16,116,146,30,200,81,171,174,72,198,184,160,147,73,75,77,196,172,210,223,132,191,129,156,20,190,178,186,63,9,59,22,48,166,34,114,211,230,176,6,10,180,197,118,17,185,84,36,8,85,50,3,111,41,240,106,236,231,2…
Collagen	pos	669	105,151,92,4,154,175,188,21,183,220,162,167,88,148,31,141,145,242,56,83,122,219,214,224,67,49,139,107,62,176,235,170,199,198,238,71,206,121,164,101,192,1,41,8,9,140,163,195,226,72,45,100,95,25,186,14,144,35,182,66,142,201,11,99,113,240,36,193,13,3,60,228,28,34,26,81,137,110,216,65,180,179,86,90,227,19,156,221,184,208,16,109,38,234,120,171,27,0,135,190,218,207,203,94,229,241,115,187,98,129,155,177…
Collagen	pos	670	117,110,103,241,91,211,208,114,77,33,84,53,138,85,226,141,102,113,101,231,242,233,7,70,50,201,48,130,180,191,40,5,222,118,42,41,105,183,230,80,132,136,129,46,30,192,108,186,140,215,137,158,152,88,2,97,86,142,125,11,153,44,43,27,38,10,175,204,217,26,209,176,237,212,197,82,57,133,52,96,174,4,104,126,221,49,127,235,8,98,72,169,58,240,17,179,145,198,107,156,151,150,116,184,71,238,75,87,54,207,63,206,…
Collagen	pos	671	165,121,45,124,85,87,147,78,172,175,120,96,30,161,62,49,123,140,12,178,225,24,42,1,18,100,156,227,70,130,3,25,22,54,37,203,48,186,115,5,34,74,200,173,73,53,26,105,109,214,122,106,240,107,128,41,193,28,224,93,80,27,89,234,66,129,61,149,52,174,157,154,75,223,217,238,64,230,56,67,91,104,136,51,79,46,10,146,166,103,0,150,182,15,11,189,208,77,108,195,241,176,158,190,83,16,162,184,143,139,209,171,239,2…
Collagen	pos	672	234,145,37,52,227,159,1,164,89,109,69,9,114,0,93,185,117,34,36,168,103,155,172,160,85,229,192,158,56,39,188,86,41,152,35,167,16,215,90,55,102,101,92,189,72,175,32,154,58,27,43,143,66,124,12,230,61,218,237,165,23,76,15,107,71,29,77,156,203,57,115,205,50,191,60,236,177,65,235,100,98,153,190,206,130,64,134,120,123,54,147,207,157,202,186,110,21,70,59,87,112,137,83,183,116,170,174,119,97,214,104,108,1…
Collagen	pos	673	132,65,147,89,236,27,212,210,57,101,93,232,36,176,26,139,113,46,8,33,121,162,32,187,34,120,229,1,69,115,238,12,102,198,227,135,51,45,199,194,5,175,149,67,72,99,117,133,156,222,186,6,95,63,159,184,104,58,123,114,141,196,14,233,108,4,218,35,200,86,241,242,39,81,174,94,79,195,160,78,88,21,38,221,30,64,131,118,191,230,165,103,28,77,3,223,137,11,128,110,234,42,109,172,215,53,92,168,31,163,193,107,164,…
Collagen	pos	674	184,4,13,45,76,103,127,205,3,140,16,24,84,141,130,178,207,109,36,152,27,217,215,61,56,162,232,222,209,39,193,105,196,195,202,49,167,107,40,22,168,169,59,19,112,71,106,32,165,116,194,72,89,114,158,70,79,5,82,17,199,78,28,216,6,137,119,117,100,52,97,182,93,211,212,68,58,98,87,197,102,226,51,174,67,150,164,185,104,192,21,136,186,183,218,35,230,96,161,2,227,110,155,181,144,131,157,238,54,139,86,129,6…
Collagen	pos	675	7,160,177,119,157,152,25,142,23,148,121,47,115,83,113,138,61,46,197,21,49,212,84,150,98,107,1,232,179,133,208,4,45,156,74,120,69,103,44,170,146,24,117,42,132,200,66,209,94,79,93,199,129,62,59,11,181,97,178,213,126,136,110,95,135,77,217,165,223,176,131,17,134,48,10,228,191,57,195,158,242,72,40,230,155,154,102,187,55,104,216,237,151,111,19,35,109,184,51,128,114,238,73,239,171,100,203,29,141,201,202…
Collagen	pos	676	65,0,80,189,224,219,230,89,63,148,220,94,158,216,12,96,118,99,160,202,9,68,30,69,159,207,201,78,29,187,183,197,131,123,121,44,117,110,20,217,46,77,70,24,58,179,61,167,92,235,64,232,132,170,126,72,1,205,162,15,234,60,186,154,59,84,81,79,51,4,141,8,119,155,13,82,163,182,25,125,233,171,102,146,120,113,91,174,156,147,177,228,206,176,145,109,114,143,152,52,231,181,48,227,127,100,240,198,35,56,222,76,8…
Collagen	pos	677	222,106,115,83,169,234,162,179,95,105,170,217,180,182,194,190,86,76,165,242,62,129,152,60,196,89,133,184,151,121,192,161,92,65,119,7,1,132,13,213,103,229,8,164,70,186,61,57,74,198,79,231,58,230,33,158,191,113,110,154,4,28,117,38,135,236,88,85,66,22,6,138,240,16,126,96,177,104,172,40,173,72,178,98,21,156,46,171,107,220,31,36,50,3,10,43,55,18,125,51,145,34,64,237,30,223,41,208,127,9,39,75,5,23,175,…
Collagen	pos	678	138,54,225,236,222,20,179,204,140,230,227,182,73,201,153,12,32,41,107,177,101,134,143,128,232,160,96,2,164,223,97,199,210,220,188,126,86,145,224,64,185,89,193,56,139,196,46,141,112,36,6,65,49,131,31,175,102,116,7,63,29,165,213,62,80,95,194,14,215,171,132,241,27,173,59,242,124,115,150,121,114,181,209,37,21,83,212,39,30,190,0,111,88,234,235,146,44,98,1,55,48,103,25,3,221,186,45,81,162,158,90,43,192…
Collagen	pos	679	7,236,63,49,79,54,64,211,55,241,231,50,85,30,44,90,71,137,57,37,149,196,65,114,172,76,27,19,152,98,167,150,154,61,73,206,72,26,194,11,28,148,213,134,237,203,229,168,174,115,119,223,191,136,140,40,68,93,6,232,95,4,125,113,235,197,96,99,42,165,94,10,118,207,204,141,106,8,117,228,200,25,53,120,205,161,208,52,159,126,69,224,189,12,212,0,74,45,239,89,31,124,17,80,87,145,180,112,177,193,234,92,100,176,…
Collagen	pos	680	227,46,181,105,203,210,242,202,142,66,1,194,73,118,41,96,84,201,7,70,195,163,157,50,106,94,59,231,153,180,240,160,218,14,220,77,3,128,173,74,27,38,52,143,9,186,119,67,78,97,133,148,17,223,234,212,103,154,109,65,86,196,138,208,21,191,217,117,167,114,28,63,31,85,159,241,91,126,100,207,47,161,158,174,83,237,189,51,134,29,108,102,150,166,30,34,221,98,198,122,89,197,140,57,238,209,149,82,178,170,226,2…
Collagen	pos	681	79,242,124,70,97,5,36,64,11,110,26,67,218,237,155,45,23,226,27,99,130,84,197,52,88,98,34,140,44,35,6,160,14,63,92,3,215,86,115,210,126,13,228,74,144,43,219,78,214,146,163,60,198,65,167,46,232,41,168,8,68,216,100,202,90,106,57,223,50,53,128,103,101,122,1,147,17,176,139,222,24,69,2,18,225,190,31,174,15,0,105,30,187,217,20,188,184,151,73,156,137,37,234,56,94,77,113,82,131,213,107,150,138,199,42,80,2…
Collagen	pos	682	6,16,0,120,118,224,158,86,82,190,20,209,36,180,85,101,148,128,130,10,187,21,170,175,50,221,149,95,100,31,11,52,89,34,166,199,237,172,93,240,75,121,79,164,145,207,77,84,76,47,38,69,213,65,234,106,48,154,191,189,4,239,203,196,171,177,71,102,19,91,223,59,242,14,233,198,90,42,123,208,81,230,193,115,215,104,204,87,107,186,132,32,63,108,220,136,200,205,135,15,54,218,146,29,173,206,169,53,49,2,1,39,229,…
Collagen	pos	683	126,116,89,2,237,49,206,22,143,80,228,12,59,39,142,167,123,213,111,185,147,137,187,231,238,43,40,62,103,13,178,102,184,48,227,196,67,24,186,99,128,64,171,190,181,4,60,210,158,104,92,194,240,215,10,23,119,222,176,75,76,77,172,225,110,78,233,207,70,58,56,91,32,27,156,179,17,155,9,53,191,146,106,183,173,33,122,193,202,5,18,239,192,109,212,198,241,218,97,37,234,144,46,51,201,168,189,163,120,11,117,11…
Collagen	pos	684	43,18,143,240,49,231,28,87,158,9,224,198,24,25,156,189,78,157,19,69,132,154,190,153,149,223,140,142,162,138,193,155,220,26,117,108,176,119,90,81,207,191,164,55,230,73,42,232,50,46,210,205,123,64,212,106,128,97,124,96,40,62,53,120,130,13,70,56,183,196,188,242,37,36,8,74,11,80,228,241,131,204,41,151,203,72,218,109,126,98,237,169,58,22,135,226,1,102,165,100,136,38,167,95,61,44,104,107,76,45,192,152,…
Collagen	pos	685	119,15,129,116,4,98,57,1,239,169,21,33,147,100,213,163,140,204,221,160,165,42,117,232,231,173,118,145,225,6,212,222,36,22,187,107,229,41,69,87,105,79,182,112,38,11,68,190,235,149,185,123,106,56,61,141,155,60,191,5,26,32,172,164,104,16,28,121,50,31,171,39,63,85,236,151,224,223,215,13,218,150,49,136,152,188,176,237,240,51,175,202,143,10,161,110,174,23,168,45,132,214,157,159,217,195,197,93,170,208,1…
Collagen	pos	686	242,65,237,134,240,220,191,141,206,24,44,19,148,61,69,166,172,62,16,199,241,203,184,238,18,187,21,54,96,118,68,193,28,160,158,227,228,115,91,142,174,92,60,26,144,122,233,59,124,6,83,63,236,23,114,161,48,171,80,188,111,201,132,137,87,74,7,89,38,209,232,155,12,27,129,230,169,37,179,176,117,208,222,95,40,119,168,189,235,229,3,205,81,5,204,139,194,41,43,159,109,113,107,55,99,154,25,207,73,195,140,11,…
Collagen	pos	687	42,115,22,139,230,116,69,174,214,162,180,208,53,91,151,178,190,183,228,194,97,118,143,58,181,125,196,192,206,122,114,135,68,195,21,35,89,171,223,202,84,124,167,4,182,199,11,86,153,93,76,26,203,56,96,133,72,51,205,41,134,164,37,177,138,25,216,32,226,9,165,67,158,156,70,19,14,33,82,110,211,141,99,145,225,39,81,64,40,222,191,235,13,24,146,154,107,131,212,229,200,240,55,60,127,242,77,168,184,88,197,1…
Collagen	pos	688	134,170,141,161,156,75,153,88,145,174,218,47,140,66,211,113,46,213,33,199,32,196,146,203,144,45,216,104,94,6,53,150,129,194,59,182,162,209,184,49,76,57,135,212,208,7,112,65,54,173,55,87,111,86,152,102,56,21,82,232,14,169,71,106,239,200,42,171,179,222,10,15,223,74,219,41,139,226,172,63,3,238,109,91,29,85,201,142,4,31,108,0,93,178,1,154,38,204,185,34,217,118,128,126,237,89,78,98,210,233,175,125,166…
Collagen	pos	689	170,104,173,33,215,228,45,53,122,209,242,81,231,62,19,91,18,66,202,43,156,208,46,52,140,21,86,74,65,159,64,132,12,40,23,38,7,72,198,95,25,192,127,3,102,125,142,32,37,36,235,56,59,153,131,138,22,161,218,20,146,49,226,143,28,187,60,184,188,1,221,136,101,196,172,233,94,185,165,108,67,189,13,175,116,55,4,151,96,100,44,227,97,163,48,214,232,207,41,78,145,117,82,166,118,35,110,205,16,164,139,149,71,203…
Collagen	pos	690	127,22,167,171,165,104,136,156,105,37,86,74,147,20,170,148,25,50,186,42,145,138,61,5,53,69,49,114,235,164,24,159,151,3,130,118,192,27,201,103,123,41,227,212,182,125,92,98,40,66,214,134,146,211,68,240,16,229,129,208,187,122,206,96,70,115,38,112,143,154,88,62,26,137,176,84,128,139,19,161,196,141,198,180,31,109,32,73,177,57,36,52,64,110,10,106,63,8,120,95,121,155,239,209,175,163,59,215,193,132,9,158…
Collagen	pos	691	110,117,120,121,173,150,236,152,4,170,9,179,228,138,229,125,118,175,207,133,124,217,94,22,98,206,148,210,233,40,128,141,226,32,176,112,46,222,113,191,95,91,197,42,65,19,101,82,212,201,10,134,177,213,56,223,184,48,28,218,205,30,18,75,16,96,55,119,240,161,84,97,79,90,232,8,49,190,63,196,140,241,111,165,188,72,37,66,149,180,0,108,100,44,93,109,123,159,58,230,198,78,38,211,47,219,20,33,14,145,158,99,…
Collagen	pos	692	71,166,13,107,29,132,142,112,226,204,38,92,16,83,117,203,47,56,214,85,181,123,58,162,155,172,135,169,20,145,12,31,165,21,170,34,182,188,237,192,159,110,51,53,228,161,141,89,208,69,72,147,36,153,186,215,134,79,103,1,32,99,105,40,189,66,101,70,60,81,8,167,158,242,41,174,219,221,59,198,129,28,156,82,206,222,235,0,136,233,163,183,37,15,87,106,43,111,212,115,75,11,200,7,77,95,177,205,114,218,18,195,54…
Collagen	pos	693	61,33,163,125,211,53,166,223,23,136,201,212,20,227,18,226,22,85,19,81,21,26,92,159,207,113,48,149,121,101,146,192,151,17,143,72,77,178,154,12,188,104,31,139,137,91,57,111,67,11,120,203,190,202,185,80,127,200,15,181,169,210,217,204,107,228,108,8,55,119,215,131,164,65,213,175,64,36,214,233,135,124,174,182,219,79,150,27,231,236,68,177,97,10,118,16,242,14,230,1,241,89,155,191,32,173,152,76,193,62,142…
Collagen	pos	694	7,196,122,170,110,235,95,92,129,90,175,75,233,205,183,139,115,66,229,231,182,238,4,42,201,160,202,162,69,1,81,71,108,239,133,185,137,73,203,117,9,180,177,214,211,6,121,192,147,146,181,120,221,25,51,19,143,38,118,98,12,44,39,84,24,41,234,72,166,0,35,172,61,154,58,124,151,228,48,10,187,32,155,222,199,198,240,207,16,131,46,99,212,82,20,11,14,218,204,188,208,145,152,241,45,83,197,213,3,21,54,200,85,1…
Collagen	pos	695	190,193,146,86,230,169,181,64,3,206,129,147,74,41,219,79,27,1,29,174,188,208,182,204,34,51,153,150,205,25,8,191,117,113,95,96,85,148,73,40,46,197,215,170,141,53,98,122,180,92,115,173,93,89,13,112,44,68,145,161,67,42,9,19,138,0,2,143,135,126,198,149,11,16,238,165,212,232,167,35,133,57,154,171,218,233,164,207,175,125,63,123,242,195,21,214,18,202,137,10,127,33,134,177,75,39,157,236,217,23,38,15,37,2…
Collagen	pos	696	28,201,87,241,39,117,46,97,47,115,209,85,177,8,169,206,2,108,45,36,86,50,219,121,120,105,21,33,64,149,181,189,110,199,79,100,164,72,204,7,156,231,175,38,63,222,227,20,208,137,168,135,69,92,139,232,182,140,43,144,49,143,186,11,37,165,66,163,172,23,200,221,136,44,213,17,158,126,41,18,94,101,56,159,238,55,192,230,116,216,180,40,152,53,146,98,167,57,111,109,122,214,5,127,19,129,6,90,170,112,224,24,27…
Collagen	pos	697	85,158,122,196,175,35,49,27,26,34,45,80,151,69,77,177,164,65,110,190,115,97,101,87,48,221,208,230,155,154,9,195,152,134,37,130,159,74,86,179,242,75,189,95,89,220,153,98,55,114,223,128,33,7,81,108,173,105,14,224,59,228,4,117,56,237,148,13,141,127,111,129,213,232,123,166,91,176,215,78,233,185,147,229,236,133,42,142,90,204,145,8,172,131,72,184,29,227,241,234,161,225,136,126,144,206,92,157,30,60,17,1…
Collagen	pos	698	103,221,112,89,214,174,30,236,113,82,231,157,13,176,109,207,204,87,99,23,94,199,173,179,70,12,156,5,131,210,132,124,24,185,97,8,165,33,169,66,40,227,61,144,222,79,25,17,64,54,119,148,22,237,26,88,53,16,11,86,159,226,232,242,186,3,195,192,216,164,92,27,10,47,125,190,55,197,196,20,161,194,117,118,111,208,15,152,62,198,106,141,65,107,136,142,75,143,166,69,83,52,170,28,225,4,234,238,218,167,63,177,14…
Collagen	pos	699	23,96,176,31,93,173,158,104,95,13,182,170,148,26,45,109,7,100,204,21,94,2,172,226,99,66,89,35,25,111,98,55,72,186,156,218,19,183,167,171,125,50,136,38,8,214,75,20,215,82,123,6,169,22,127,151,229,196,195,227,84,87,68,70,235,41,177,106,133,56,178,27,146,102,12,224,202,210,192,42,77,5,113,116,234,46,162,11,216,175,201,231,198,76,145,43,144,139,80,9,4,101,132,44,130,160,206,189,185,88,238,48,112,79,2…
Collagen	pos	700	204,223,96,152,99,70,165,242,166,48,26,3,183,27,100,44,31,116,211,61,225,21,194,210,74,182,82,187,78,213,237,11,6,63,201,133,168,41,36,171,112,137,28,198,86,50,47,73,142,59,176,55,189,92,113,52,233,56,29,18,62,200,94,14,224,115,172,206,81,1,144,111,227,103,35,209,129,170,33,107,10,131,229,228,108,162,89,195,148,155,102,9,156,226,174,49,158,69,97,37,216,77,124,54,154,110,39,134,181,132,220,138,240…
Collagen	pos	701	121,114,40,146,151,117,85,57,10,101,124,189,98,239,113,221,150,236,99,167,199,226,12,166,214,202,83,141,4,91,109,42,205,216,44,227,240,223,72,193,140,161,74,51,61,15,68,222,144,37,111,119,174,207,225,233,211,69,31,3,196,73,0,132,170,27,127,106,25,201,187,47,88,156,56,80,67,210,185,8,94,194,20,235,39,180,230,30,102,145,195,59,6,11,237,147,163,209,122,242,38,49,60,232,107,176,204,32,17,241,104,154,…
Collagen	pos	702	26,36,130,144,24,211,68,124,18,129,114,202,21,123,71,25,112,83,165,218,81,97,239,153,17,158,170,209,116,109,219,7,175,172,188,4,234,23,107,27,191,134,41,12,79,160,75,14,179,46,163,88,16,132,65,87,140,2,223,80,69,212,133,197,51,15,187,96,207,166,60,200,110,103,76,224,52,199,54,203,11,115,19,34,169,66,8,225,174,164,111,190,58,102,73,146,108,92,47,10,232,210,125,167,181,139,227,62,57,3,148,240,217,2…
Collagen	pos	703	71,109,217,130,120,37,235,74,30,234,123,178,111,144,223,230,89,46,152,175,61,17,194,203,101,9,163,233,190,96,69,158,210,182,33,181,49,126,125,57,129,77,241,94,47,21,110,10,153,242,151,5,78,134,199,186,176,66,205,70,135,34,189,54,41,97,160,171,218,169,60,142,197,99,95,73,185,118,87,40,200,114,16,240,3,48,83,27,154,173,236,84,172,188,147,155,107,26,81,12,58,72,124,216,90,193,127,119,20,79,198,113,8…
Collagen	pos	704	159,57,126,2,140,163,106,44,175,99,25,75,188,197,186,102,215,201,145,173,228,221,172,189,24,194,5,92,216,61,124,115,64,70,59,107,98,148,93,229,4,10,21,154,199,72,111,74,208,22,141,150,167,38,132,122,128,160,101,51,34,118,104,161,138,198,8,125,192,224,11,112,183,88,76,100,242,33,54,65,40,184,15,123,23,12,50,71,129,134,113,43,223,13,165,187,196,180,222,164,182,181,156,35,62,39,135,87,96,109,56,200,…
Collagen	pos	705	122,18,230,219,56,47,51,202,192,222,174,238,36,54,3,45,28,175,119,78,86,204,91,16,138,102,162,200,22,169,55,183,17,129,173,190,139,57,98,126,147,194,70,203,240,143,133,72,89,68,136,44,150,228,239,49,214,205,198,46,110,149,19,67,39,106,69,116,127,50,234,104,128,193,107,2,235,226,60,79,99,10,33,134,184,151,131,73,109,4,176,160,208,74,101,40,196,199,237,166,43,52,210,93,59,35,27,165,171,9,213,188,12…
Collagen	pos	706	231,134,138,81,128,204,215,67,200,228,151,37,162,20,119,199,141,233,158,224,212,145,230,148,25,52,95,58,72,27,76,68,210,46,139,218,229,208,64,220,107,22,193,62,104,54,188,88,227,164,70,16,5,47,223,24,74,125,78,213,174,221,29,194,235,71,146,238,136,7,112,65,133,101,50,161,38,45,117,209,43,160,206,167,190,73,187,242,118,232,211,3,77,135,84,214,240,142,1,216,57,156,140,155,150,61,166,225,168,100,171…
Collagen	pos	707	34,82,229,64,130,70,145,53,183,2,230,97,142,207,166,65,220,228,107,48,141,25,46,198,179,176,134,76,54,148,69,45,102,194,85,218,106,7,4,51,214,72,62,10,16,236,18,137,174,151,13,30,58,93,238,202,212,47,227,178,188,143,103,57,155,215,219,6,182,98,128,239,172,33,206,59,216,127,0,23,199,192,164,36,87,190,115,163,226,99,113,177,96,223,204,55,71,129,187,135,139,89,217,35,175,152,213,112,52,17,19,15,3,38…
Collagen	pos	708	122,11,26,14,138,189,10,93,38,140,196,221,193,19,195,111,202,139,80,118,223,206,25,89,29,232,157,100,87,62,142,74,180,23,21,163,104,227,52,12,119,237,59,36,233,210,85,91,148,222,198,66,151,50,178,6,124,16,56,83,204,110,134,57,24,153,179,208,211,132,116,190,152,54,65,114,187,127,47,230,162,215,149,28,156,143,41,64,2,76,95,27,44,170,15,35,146,184,63,7,121,79,218,20,238,192,203,220,37,137,123,42,13,…
Collagen	pos	709	90,99,17,24,164,209,162,193,121,120,34,16,191,234,64,44,169,230,173,192,154,181,115,117,194,108,226,179,163,165,178,15,168,57,128,153,14,215,229,233,0,52,59,35,72,186,236,212,227,139,199,105,146,86,27,225,239,63,195,197,187,60,170,11,180,158,100,130,56,151,150,143,107,81,65,171,132,74,10,156,111,7,119,2,201,49,159,43,144,61,142,196,157,83,6,50,175,88,3,95,54,149,127,66,208,206,31,30,137,224,167,1…
Collagen	pos	710	155,15,41,94,239,109,237,72,81,87,176,6,202,45,152,207,163,169,158,75,227,44,67,110,175,149,220,187,117,179,76,13,102,121,191,240,194,181,61,223,19,215,217,188,167,231,88,208,234,172,0,106,135,58,50,37,32,133,204,26,209,22,10,126,119,17,238,216,171,128,53,138,132,118,141,5,38,47,170,129,78,79,93,211,77,68,160,228,51,1,11,137,190,123,177,242,24,219,21,125,85,64,127,48,39,57,154,173,30,46,235,236,1…
Collagen	pos	711	149,73,152,105,76,220,113,164,1,207,201,120,230,100,62,74,154,106,198,21,231,211,53,43,95,236,242,241,63,128,37,123,83,218,200,130,125,41,235,111,205,2,229,184,143,66,27,4,88,203,70,80,175,217,169,84,222,121,107,225,36,112,25,167,28,172,206,153,60,202,240,119,94,82,210,181,134,165,138,178,127,174,7,122,189,168,68,103,91,185,132,65,135,216,0,212,14,102,40,57,188,61,44,69,159,56,45,50,23,141,98,187…
Collagen	pos	712	24,153,109,47,5,201,94,193,187,45,216,44,101,56,191,78,71,182,163,2,218,206,26,121,69,116,115,151,239,183,203,205,181,63,17,142,48,105,36,237,99,55,16,190,73,7,131,233,59,141,149,224,87,228,156,100,225,189,93,143,124,227,175,34,207,40,21,62,220,1,208,28,238,39,4,106,200,169,33,197,30,211,85,158,147,127,133,88,92,18,210,164,161,236,166,84,144,114,152,13,148,72,185,50,9,60,139,168,61,107,130,180,15…
Collagen	pos	713	196,221,179,50,85,46,154,184,208,135,195,101,239,83,39,181,127,84,97,28,15,66,74,52,34,16,114,198,174,58,129,126,27,123,59,131,33,68,86,136,156,162,77,175,202,170,45,222,56,5,139,242,187,212,209,37,169,232,163,166,94,78,69,90,188,237,133,61,206,55,57,49,100,41,160,19,99,234,213,159,82,92,227,103,29,104,190,173,13,6,161,193,226,122,26,8,185,88,176,182,183,117,158,233,186,87,64,197,10,54,18,167,98,…
Collagen	pos	714	99,154,16,20,180,145,51,122,111,21,57,173,151,160,102,215,104,42,59,15,88,60,23,33,9,26,10,144,141,201,22,214,189,107,146,209,67,76,29,7,143,208,110,112,94,235,96,140,103,241,176,132,178,210,89,3,206,225,220,188,65,165,232,152,38,18,200,54,166,238,62,97,125,63,36,219,164,64,199,157,68,1,119,195,28,196,181,71,177,45,17,231,55,37,41,44,92,172,123,118,79,32,193,46,2,84,205,53,221,34,25,233,66,85,4,2…
Collagen	pos	715	207,171,122,14,37,118,47,81,104,123,67,215,213,70,107,101,194,18,177,186,219,55,34,3,21,66,2,17,162,147,156,141,4,73,22,225,86,43,36,42,130,144,15,120,155,241,7,183,166,184,61,127,109,153,53,106,46,85,29,16,90,94,231,157,138,20,237,132,154,103,189,131,63,44,228,172,110,24,197,27,84,158,128,91,111,214,200,240,211,45,88,229,12,77,9,218,179,230,209,160,201,193,151,6,227,188,19,65,10,83,95,35,190,116…
Collagen	pos	716	28,212,21,19,81,155,120,134,48,58,136,25,224,230,193,50,176,122,84,86,206,10,4,219,170,147,52,148,29,214,236,76,101,152,130,100,26,64,20,156,102,24,27,150,180,99,30,220,164,234,172,158,213,237,23,59,94,56,227,95,208,242,116,222,15,162,128,1,211,85,47,34,72,223,63,179,138,178,71,43,126,82,239,45,33,121,124,229,175,225,112,3,38,159,127,129,197,96,169,49,9,2,118,106,173,17,83,105,70,157,40,73,14,74,…
Collagen	pos	717	215,18,240,161,198,163,49,48,116,107,122,135,118,40,4,208,167,155,201,35,96,66,23,179,59,172,72,228,168,178,169,114,195,193,150,51,89,14,68,129,137,58,55,166,57,162,199,76,42,37,220,27,93,214,100,209,203,109,19,205,207,184,101,124,188,53,224,112,186,91,212,226,73,88,183,147,158,235,192,117,221,217,6,77,175,45,164,113,95,87,154,103,236,61,242,13,25,120,52,200,132,202,171,156,149,170,81,232,3,142,1…
Collagen	pos	718	90,183,123,118,148,49,56,3,39,150,208,62,13,6,82,59,216,134,199,69,202,212,135,73,7,113,105,161,55,22,54,47,219,116,133,229,233,226,162,81,34,240,174,209,170,214,9,107,43,164,223,143,93,52,111,197,29,168,195,146,44,42,155,206,4,136,163,181,204,83,25,238,97,104,86,231,121,33,98,192,141,74,31,191,132,235,188,182,101,94,60,239,76,15,120,70,92,166,106,225,40,64,122,237,95,203,127,184,67,156,222,241,2…
Collagen	pos	719	75,153,228,4,181,51,85,133,9,225,234,88,104,186,206,93,189,123,240,86,87,188,48,187,106,219,236,61,42,215,154,135,36,144,170,3,30,192,90,114,191,35,98,226,38,77,83,171,208,60,148,108,52,115,227,151,167,127,109,182,157,47,33,66,41,27,233,209,202,222,117,124,220,82,7,166,138,143,200,49,24,39,31,102,174,22,120,224,99,23,204,159,195,21,213,158,12,231,56,193,229,155,141,239,212,175,162,118,1,126,2,147…
Collagen	pos	720	198,22,49,3,0,34,156,127,212,164,63,208,162,241,83,142,98,14,48,60,219,167,41,33,222,193,79,217,92,143,168,105,226,8,29,119,227,1,199,53,19,99,160,177,203,51,128,192,116,209,148,126,108,94,161,88,21,28,211,144,134,178,4,242,238,170,176,210,30,15,183,225,72,188,110,109,125,70,132,123,36,112,187,147,84,37,106,10,218,137,118,229,236,67,39,93,42,102,131,58,135,69,32,64,124,5,55,216,90,185,26,202,71,5…
Collagen	pos	721	71,126,125,10,27,149,221,53,240,55,25,15,23,64,17,160,29,199,138,139,113,82,28,210,237,192,198,131,182,86,239,45,6,178,33,75,133,41,81,106,235,174,168,117,12,43,31,114,56,130,202,68,76,119,111,186,134,200,215,204,214,156,60,108,0,185,151,80,38,48,4,1,161,143,58,224,65,216,188,219,162,166,118,187,74,101,173,3,59,218,201,16,34,36,206,158,135,47,105,2,110,242,167,132,84,49,170,30,152,109,96,228,7,15…
Collagen	pos	722	28,31,176,142,55,143,109,136,68,191,75,207,223,4,149,226,25,122,137,216,3,232,111,204,190,222,6,227,13,157,233,65,39,199,154,156,177,48,182,148,174,218,63,215,27,189,98,202,46,168,99,139,161,19,192,59,34,84,93,1,70,140,126,212,230,49,38,87,172,107,17,71,45,29,114,133,146,54,78,100,184,7,56,83,94,214,90,128,26,160,85,61,166,141,112,44,41,150,121,235,151,164,183,51,224,108,101,97,225,239,203,158,86…
Collagen	pos	723	19,117,98,107,173,184,52,146,155,177,212,38,73,199,124,26,74,218,147,103,111,30,53,160,3,65,83,94,24,148,204,81,88,205,102,78,206,7,2,56,139,219,8,157,44,189,75,137,203,126,135,62,16,84,45,116,231,154,42,22,188,153,158,11,67,216,55,104,9,90,210,234,145,14,17,208,1,235,64,5,4,230,91,185,101,108,181,200,128,54,191,115,222,100,192,186,20,217,31,176,21,68,105,172,162,80,164,201,175,165,97,225,237,40,…
Collagen	pos	724	198,148,115,76,225,83,16,165,197,149,159,158,136,119,7,184,85,84,70,192,79,195,109,2,9,232,64,203,10,143,190,58,242,208,51,175,209,201,1,57,155,87,3,48,108,183,126,25,37,53,146,18,174,235,8,78,59,60,196,98,157,33,29,107,55,75,210,47,4,101,206,168,67,103,212,38,105,133,26,124,27,217,152,72,162,138,200,129,19,122,110,164,120,23,63,77,68,137,30,211,100,73,182,42,171,15,54,41,80,21,31,93,229,35,187,1…
Collagen	pos	725	221,94,75,135,163,15,178,241,104,191,8,150,95,116,101,74,180,43,60,38,4,134,113,53,233,204,223,34,229,39,215,27,123,239,87,145,200,30,158,196,102,148,136,77,226,23,218,70,151,67,177,170,63,109,54,186,219,73,92,225,240,71,107,222,153,237,122,181,61,187,85,52,201,91,192,86,125,142,138,190,137,57,143,227,119,164,157,236,19,41,17,21,37,133,20,213,105,216,147,139,3,120,79,82,185,12,48,174,110,84,100,6…
Collagen	pos	726	70,66,133,148,99,97,241,189,10,187,73,39,150,85,11,56,25,118,229,106,240,42,72,68,29,19,35,111,57,16,161,41,176,165,31,86,212,197,48,200,76,116,151,30,208,135,1,6,203,50,215,184,221,129,117,37,8,180,34,225,7,64,167,162,18,178,93,237,15,101,75,198,172,168,113,149,175,45,77,95,196,71,224,125,49,183,22,89,100,69,54,201,216,121,218,105,192,127,4,126,169,20,142,3,163,194,110,190,128,207,87,132,228,112…
Collagen	pos	727	94,127,48,151,130,82,211,200,180,86,68,21,73,159,154,99,44,173,15,221,52,235,201,119,215,117,208,156,20,229,47,191,240,55,131,58,168,92,10,216,31,51,62,128,231,139,24,224,25,165,209,42,155,114,54,90,18,179,217,242,182,109,177,161,197,23,222,45,226,160,186,72,190,153,103,132,93,203,210,59,13,167,232,188,198,158,199,19,205,30,236,77,12,233,169,110,38,234,111,214,146,16,135,80,150,27,63,101,120,176,…
Collagen	pos	728	63,54,13,5,122,242,113,62,66,202,200,148,4,232,176,111,24,219,230,172,203,6,47,64,190,40,98,167,26,81,131,7,217,184,218,145,121,117,171,61,150,179,48,143,225,127,53,72,191,70,186,114,231,19,139,27,41,206,42,124,174,137,96,105,38,52,17,3,109,212,87,236,146,155,164,116,103,78,68,170,168,106,233,93,183,108,180,88,189,181,45,86,120,152,20,182,110,235,2,123,33,158,226,216,132,37,44,142,227,102,55,15,9…
Collagen	pos	729	175,70,44,113,237,124,136,138,91,8,172,166,201,107,93,190,71,177,7,1,167,81,141,207,174,178,132,96,230,26,153,186,60,112,83,108,184,21,40,203,156,188,233,168,123,17,32,14,27,41,43,157,216,95,19,176,219,200,45,212,131,121,16,84,126,242,99,85,53,52,158,74,75,86,64,185,150,198,22,130,149,4,49,228,227,159,15,68,88,98,9,135,162,97,39,59,122,100,209,164,55,179,56,146,114,82,232,24,66,222,143,6,110,102,…
Collagen	pos	730	170,174,80,106,71,162,205,39,132,78,147,188,60,148,36,113,75,86,28,194,130,123,136,200,63,232,13,55,171,45,17,144,9,181,141,163,7,143,121,82,65,79,210,216,156,116,228,138,49,179,90,240,50,107,149,218,193,18,72,6,38,158,88,48,104,4,42,207,237,124,206,226,199,26,220,98,135,238,137,146,115,198,52,21,33,101,54,23,15,103,111,239,233,25,2,172,204,196,224,58,234,61,12,56,145,87,139,176,222,150,76,8,53,1…
Collagen	pos	731	32,43,109,219,26,124,49,158,153,44,82,163,136,98,85,31,150,159,127,2,47,41,123,141,149,52,120,143,229,115,134,103,155,183,137,116,161,152,5,59,119,113,237,29,224,28,45,58,156,160,67,214,212,185,203,89,64,151,147,230,23,129,122,193,197,190,97,211,146,138,167,79,74,216,76,125,142,132,205,192,154,10,12,37,233,14,217,145,25,112,108,86,169,36,9,157,209,139,95,196,22,3,42,78,101,164,218,61,225,140,62,1…
Collagen	pos	732	23,100,123,39,224,56,18,194,164,189,146,187,114,234,210,204,72,169,19,16,46,206,115,1,133,124,154,91,155,163,106,240,9,104,196,54,141,231,94,0,213,191,131,22,110,218,14,182,121,180,15,156,77,242,5,211,82,26,178,135,176,69,63,71,92,55,200,41,233,38,76,145,32,3,13,167,96,59,80,153,101,229,128,6,112,35,207,125,36,205,37,201,73,214,179,181,174,90,184,44,28,60,12,42,159,116,27,203,48,111,86,7,190,68,1…
Collagen	pos	733	17,78,223,151,200,191,66,73,14,229,117,33,101,84,164,137,79,37,26,170,231,154,123,180,121,71,112,242,166,202,80,172,6,54,94,83,61,150,98,9,139,72,197,81,93,45,90,187,32,148,24,227,198,46,212,199,56,152,16,128,103,118,163,124,194,215,39,8,97,99,127,206,108,1,186,13,76,147,177,116,115,226,62,74,232,157,106,34,236,239,189,188,89,40,5,75,182,235,28,175,192,129,218,203,149,96,210,135,228,51,184,69,18,…
Collagen	pos	734	210,215,131,41,146,3,43,126,140,145,198,226,224,236,181,11,66,85,199,182,19,118,176,9,187,195,17,113,77,153,95,159,55,218,64,197,102,49,23,135,27,114,147,206,34,207,82,229,120,117,116,29,53,16,39,5,15,174,13,121,208,24,185,175,172,166,200,220,110,98,92,57,209,50,141,42,136,212,161,227,0,94,162,71,87,124,228,80,79,52,74,32,115,154,167,111,151,213,123,179,76,164,20,40,237,6,242,46,217,7,54,241,156,…
Collagen	pos	735	177,13,174,154,34,54,4,2,138,15,159,19,135,44,199,209,69,238,231,157,141,178,80,43,90,185,127,26,220,234,171,122,30,167,62,68,119,134,33,206,84,156,226,78,109,53,93,61,67,194,211,46,133,27,79,150,131,24,137,179,146,203,40,9,29,75,224,56,148,121,5,215,204,225,91,165,183,28,210,73,21,6,188,169,162,85,189,212,236,55,81,233,88,107,48,147,217,192,22,176,77,99,41,140,65,216,230,86,128,3,95,232,45,237,1…
Collagen	pos	736	113,108,55,221,191,39,67,1,183,54,188,22,152,230,158,166,201,216,224,95,142,124,66,237,109,43,159,148,150,161,88,168,0,138,110,81,118,146,172,170,139,71,51,162,181,179,47,92,97,26,123,70,56,140,189,21,105,104,58,87,114,115,99,214,9,119,5,210,227,228,15,98,7,40,90,65,241,182,14,27,128,204,135,116,10,57,239,174,151,89,177,50,154,96,24,215,84,141,131,126,231,145,86,184,18,238,53,49,178,199,132,147,1…
Collagen	pos	737	190,121,19,15,86,111,194,92,135,197,166,2,97,225,219,95,214,5,74,89,233,232,210,58,199,38,138,235,81,132,224,26,172,184,131,136,112,69,146,60,163,24,204,37,84,62,56,104,120,185,64,218,68,240,160,72,119,201,143,130,32,28,239,178,125,90,150,106,70,238,99,216,14,228,71,208,57,63,212,1,122,18,188,140,215,176,88,54,222,167,236,179,105,227,59,23,157,175,21,9,73,93,229,108,159,35,195,124,65,100,80,107,1…
Collagen	pos	738	23,107,20,165,209,83,29,192,221,49,175,167,65,228,41,37,151,144,122,224,210,135,89,131,148,229,35,47,127,186,237,34,158,102,93,46,233,232,177,73,42,87,6,139,12,214,14,169,226,16,143,76,149,134,218,55,1,183,171,30,4,60,216,178,62,3,77,211,40,182,61,236,130,120,94,11,142,66,173,31,50,168,198,103,217,189,79,195,21,213,172,69,105,240,82,115,188,222,117,108,128,100,202,71,86,166,215,74,194,63,32,187,1…
Collagen	pos	739	57,138,221,193,11,152,155,87,217,129,212,2,158,196,184,148,117,136,194,24,79,13,190,233,5,106,30,6,156,200,84,59,137,204,43,231,229,10,102,110,63,202,149,131,146,77,188,179,65,114,80,239,198,71,23,187,100,223,199,104,44,183,173,115,177,154,107,232,206,49,215,143,81,42,236,220,150,170,112,8,226,34,12,39,91,17,67,207,62,122,14,86,228,48,41,171,142,58,113,75,235,108,33,118,224,140,69,27,219,55,96,11…
Collagen	pos	740	200,178,13,167,190,211,16,223,188,158,135,221,71,73,82,80,173,49,28,191,22,144,148,112,55,91,186,192,130,228,47,164,8,125,120,121,151,149,93,95,204,36,239,39,31,185,63,32,231,46,169,163,100,85,96,119,180,183,176,98,72,14,56,155,76,147,64,194,87,214,225,213,177,127,222,1,199,207,166,110,7,154,97,175,15,11,84,9,220,134,157,156,212,133,17,238,59,106,10,142,210,105,241,116,203,227,201,52,4,53,218,34,…
Collagen	pos	741	16,24,201,188,159,33,205,21,202,233,51,30,198,177,156,186,68,72,136,150,73,209,217,3,59,164,141,61,154,107,234,50,182,212,129,117,208,112,62,1,92,63,103,232,137,35,184,194,224,223,111,57,181,127,113,77,130,172,44,71,197,56,84,22,90,11,166,171,89,48,148,165,167,12,146,9,132,222,19,140,109,168,221,189,94,120,195,151,131,14,80,216,45,231,46,91,126,228,238,135,237,134,183,70,242,82,225,176,67,240,143…
Collagen	pos	742	22,205,20,185,14,44,169,93,40,136,143,110,196,70,96,232,27,98,51,151,31,66,132,6,122,191,65,240,120,214,208,178,211,242,11,39,50,194,195,119,78,34,215,30,106,157,234,63,15,81,209,155,163,115,127,121,144,57,217,189,45,112,165,75,100,42,149,186,99,0,181,201,25,204,152,161,113,7,150,85,2,107,198,225,190,184,79,29,92,60,16,202,168,197,4,23,220,140,219,21,77,108,216,13,54,206,5,74,97,58,38,212,69,148,…
Collagen	pos	743	232,180,45,168,78,203,135,166,7,226,144,181,91,120,190,224,2,197,70,75,175,30,72,235,188,141,228,50,59,116,53,154,159,140,64,11,145,241,41,63,103,61,19,8,89,79,195,127,183,27,26,121,111,158,205,54,184,122,9,201,157,131,13,58,225,10,128,92,97,104,86,132,204,218,87,105,80,37,55,68,210,5,56,124,178,77,23,137,14,138,163,96,220,112,231,136,198,0,18,48,150,134,74,209,182,39,219,47,99,148,176,109,130,11…
Collagen	pos	744	105,7,139,106,228,25,240,141,239,87,47,65,179,11,29,225,242,231,169,19,197,0,69,144,39,210,103,198,108,13,206,81,107,183,18,193,196,199,151,187,44,120,147,128,162,77,152,24,114,118,93,180,124,23,27,201,64,115,98,9,52,12,94,30,15,37,134,168,241,8,66,62,221,122,236,230,217,36,223,20,204,132,76,133,207,205,96,60,155,171,4,59,154,194,170,167,203,185,117,158,68,119,26,126,173,159,211,49,123,32,75,16,9…
Collagen	pos	745	139,44,28,193,241,109,34,215,198,161,169,35,194,74,144,103,70,84,3,231,87,96,108,52,223,151,235,150,206,179,212,49,156,112,171,114,68,67,217,16,221,136,182,143,106,145,61,141,4,237,230,149,105,132,119,77,13,19,147,80,51,8,75,98,163,78,135,176,159,197,26,76,142,128,239,173,234,15,227,187,184,214,120,88,50,92,102,32,9,166,14,90,81,39,30,83,232,20,37,48,129,177,157,189,118,181,178,89,117,240,190,7,4…
Collagen	pos	746	60,138,98,147,97,207,196,123,70,200,168,148,18,131,89,139,135,77,90,44,28,0,117,173,163,91,2,94,170,53,127,32,57,239,59,121,14,85,126,145,154,141,39,103,194,24,146,221,100,202,3,188,106,158,128,132,183,31,64,144,72,30,137,190,87,41,67,115,198,203,241,176,129,130,191,15,151,22,11,193,124,224,166,211,96,79,199,222,201,111,205,150,220,56,76,155,218,204,8,120,54,86,38,58,46,143,109,236,182,113,68,62,…
Collagen	pos	747	111,138,173,44,142,214,170,77,157,180,160,61,108,156,203,89,72,92,65,56,107,161,171,188,114,119,102,8,94,79,6,36,5,64,215,174,204,112,68,230,39,166,212,181,50,192,23,186,150,239,172,71,3,24,136,21,90,191,12,113,224,0,16,27,183,32,240,78,152,105,199,236,46,234,10,82,145,69,97,7,118,95,221,159,144,182,84,179,47,103,1,42,87,210,218,86,175,168,66,18,40,48,106,147,163,83,131,187,223,62,22,134,226,149,…
Collagen	pos	748	232,144,225,127,241,212,5,22,139,87,126,99,181,73,198,199,76,156,159,104,15,171,85,74,194,235,64,131,183,217,72,172,214,207,103,98,55,21,158,222,52,143,82,204,66,195,138,13,3,164,169,219,61,42,150,226,41,50,178,175,220,166,141,147,116,174,2,29,106,12,170,4,84,155,210,137,37,109,28,201,97,120,94,115,44,112,24,136,151,132,70,202,19,31,91,221,129,11,7,179,163,20,118,182,140,48,224,146,167,26,92,34,2…
Collagen	pos	749	137,30,185,220,99,170,188,181,143,201,18,20,176,217,55,151,26,127,14,9,207,23,121,198,230,61,94,29,28,114,221,223,232,146,77,37,67,161,60,163,110,27,192,32,187,6,164,212,72,195,80,112,116,224,73,113,213,54,175,208,36,169,228,86,58,179,205,191,149,171,63,81,234,102,138,202,126,107,235,186,75,66,100,64,42,180,148,156,194,24,35,11,43,41,215,123,13,38,89,233,50,168,5,177,210,68,106,231,108,16,240,165…
Collagen	pos	750	231,36,46,178,152,0,10,208,54,95,115,47,229,173,59,133,45,218,12,16,225,40,1,169,110,102,222,153,116,129,43,11,185,32,156,39,155,13,5,17,65,117,98,124,69,22,200,175,106,162,111,88,177,211,136,186,14,101,64,215,168,119,131,99,160,196,232,91,49,4,176,141,212,202,66,219,163,2,51,127,214,198,8,81,236,103,201,31,210,89,126,205,134,166,150,33,188,121,234,75,41,143,233,138,73,71,92,221,50,130,24,120,158…
Collagen	pos	751	10,170,148,33,52,210,129,58,180,20,123,167,109,30,229,79,43,42,219,4,107,119,214,134,236,7,173,27,117,50,233,9,143,221,80,139,183,164,186,160,6,69,181,220,209,95,67,1,86,113,105,96,102,26,31,122,237,92,218,104,101,177,213,22,197,17,75,157,184,201,115,239,14,40,54,145,198,56,15,99,83,242,29,152,222,0,230,72,53,238,153,37,228,178,110,47,114,130,149,21,93,155,240,65,241,235,23,11,18,34,100,175,215,4…
Collagen	pos	752	70,59,111,227,25,45,202,237,183,242,104,133,9,172,143,29,235,130,126,4,199,36,89,77,94,26,224,62,193,167,187,234,177,87,96,197,86,181,217,84,145,192,178,210,212,120,116,240,203,151,112,93,215,147,160,229,208,226,200,189,55,191,128,165,66,180,24,127,142,3,60,68,56,113,201,195,230,140,179,219,154,182,220,20,42,10,152,76,97,91,39,109,82,184,11,150,155,241,27,6,80,205,170,52,164,135,174,2,207,194,49,…
Collagen	pos	753	92,82,200,221,124,34,206,155,85,14,157,45,143,169,239,230,3,118,125,52,141,134,164,72,198,91,83,30,173,5,66,105,12,223,107,75,80,93,113,46,77,148,88,87,160,19,84,190,196,76,152,180,57,41,226,218,0,123,140,110,18,33,17,215,28,114,202,37,2,133,127,11,40,237,71,120,174,242,181,106,21,24,151,163,27,99,90,20,49,62,199,168,176,56,216,115,156,238,108,197,59,50,144,64,203,31,146,175,137,65,35,8,138,51,21…
Collagen	pos	754	212,196,149,56,76,236,206,4,44,143,31,145,91,53,73,77,146,35,167,20,10,93,202,219,39,59,92,154,134,142,199,182,103,181,220,124,118,120,164,55,156,117,171,205,201,104,119,241,168,46,113,110,100,14,204,131,228,217,95,47,128,141,111,176,211,160,225,80,122,48,23,162,133,207,233,33,82,155,136,11,79,138,49,41,18,88,62,86,178,130,74,121,226,106,223,9,152,116,96,198,237,78,163,25,16,229,97,232,107,140,17…
Collagen	pos	755	100,228,221,201,175,118,9,30,74,231,170,182,160,99,66,105,184,198,53,133,95,49,35,220,52,2,80,127,212,61,132,219,202,18,23,34,65,56,77,209,62,117,37,115,84,218,107,176,138,86,104,157,19,109,103,159,48,4,83,113,7,44,225,213,150,134,216,232,51,1,131,125,63,89,141,163,78,222,40,167,120,54,60,165,43,87,67,38,26,233,239,155,114,12,31,108,27,96,203,135,186,185,17,42,197,192,55,178,46,70,81,142,121,102,…
Collagen	pos	756	57,97,12,31,224,23,22,111,118,49,5,168,126,232,180,85,164,148,102,74,242,117,191,114,210,199,233,112,163,46,186,154,88,10,165,169,140,184,81,34,215,209,121,36,238,11,179,62,188,61,170,21,133,212,33,158,150,28,196,239,190,217,101,195,129,198,48,240,56,204,91,87,7,92,228,16,159,52,19,171,162,157,108,222,89,194,15,70,79,110,142,14,123,65,172,175,185,68,99,167,27,173,32,42,90,122,231,211,225,226,144,…
Collagen	pos	757	40,213,8,179,5,175,84,130,195,50,59,162,212,46,185,234,157,218,177,108,37,16,147,191,41,52,105,142,102,124,182,15,232,207,85,183,115,70,10,196,229,110,154,181,63,1,109,116,25,94,64,106,87,73,4,100,29,135,186,150,201,28,224,121,170,68,149,216,202,193,113,132,219,49,103,90,221,176,35,204,89,159,138,133,153,155,7,230,208,168,60,67,24,19,211,120,140,71,187,129,78,55,93,240,92,210,99,58,65,180,117,36,…
Collagen	pos	758	101,123,56,4,149,18,210,112,67,88,116,131,5,127,37,178,26,39,71,103,188,172,242,212,163,90,34,2,141,234,166,60,153,192,222,132,176,173,140,54,125,147,119,224,241,133,193,36,0,118,159,76,78,70,35,201,151,227,58,99,81,95,87,48,25,111,180,155,23,105,3,129,145,157,162,130,154,233,100,214,237,40,108,122,202,44,75,124,232,83,165,114,239,200,128,117,189,220,186,196,217,12,45,62,121,92,167,137,183,77,14,…
Collagen	pos	759	74,151,60,98,146,227,53,1,8,205,140,170,136,7,161,29,80,128,123,3,152,15,210,197,220,182,183,158,107,160,23,230,237,66,165,115,221,42,228,0,111,38,63,142,139,28,191,225,30,119,190,18,196,198,112,155,200,68,54,104,102,4,179,145,85,76,126,40,236,216,59,11,138,206,184,84,156,75,114,207,171,90,163,10,215,153,35,91,44,89,109,129,88,77,108,219,81,99,208,51,213,192,118,16,209,36,97,217,174,50,137,57,233…
Collagen	pos	760	69,97,167,43,70,57,204,207,123,58,47,50,181,39,99,128,59,83,142,175,6,170,104,71,179,219,163,36,212,201,137,51,96,166,5,209,183,3,45,158,116,126,186,147,29,224,106,160,188,232,1,100,26,16,138,215,101,34,238,157,68,154,13,84,77,63,155,80,185,135,184,113,221,56,169,130,127,93,189,12,105,95,143,75,82,30,21,195,42,122,165,32,8,92,11,111,9,94,108,214,64,173,132,53,234,176,54,27,86,121,81,38,241,44,174…
Collagen	pos	761	238,200,167,226,64,36,90,224,1,26,177,153,27,169,228,140,184,206,216,98,9,70,111,68,91,178,102,196,61,182,124,187,86,142,210,223,241,47,119,164,162,13,121,201,21,242,217,57,35,48,156,107,94,80,171,180,6,202,117,172,71,144,34,194,193,63,51,29,170,15,25,93,212,127,137,118,195,161,116,179,215,103,31,129,150,39,123,176,138,126,209,158,110,197,95,237,155,87,17,45,43,66,143,114,122,192,145,166,211,198,…
Collagen	pos	762	29,173,232,77,49,196,108,191,182,3,229,0,140,122,152,109,201,197,69,181,80,63,135,17,150,165,176,234,37,104,224,78,28,151,136,101,216,194,118,228,100,148,43,205,143,138,34,82,81,70,103,127,226,121,241,211,20,214,42,160,120,93,207,230,4,6,2,72,114,130,168,161,126,24,86,239,133,113,66,193,174,55,110,41,154,156,10,145,30,5,54,12,210,162,175,206,84,115,67,169,242,200,89,187,13,48,222,50,88,142,90,31,…
Collagen	pos	763	116,72,239,206,50,235,55,45,49,225,172,158,8,102,169,217,187,161,29,56,2,71,153,75,214,130,80,58,90,51,109,221,23,231,103,79,186,17,69,143,83,37,170,104,210,207,87,108,242,117,99,6,67,33,63,41,121,190,193,57,194,42,35,44,14,4,25,208,60,34,0,93,136,144,219,212,1,62,54,146,140,89,53,31,9,211,160,199,16,192,20,149,73,95,204,91,129,98,112,145,13,19,78,155,179,229,135,115,96,238,27,15,126,120,224,48,2…
Collagen	pos	764	79,175,3,131,9,45,126,139,165,198,143,46,174,133,213,21,65,210,208,115,113,70,239,227,200,96,63,61,146,38,217,95,149,87,81,84,74,17,36,119,93,98,148,85,59,218,231,150,205,135,123,203,124,121,118,48,237,16,7,223,0,163,235,193,196,42,156,62,182,117,54,221,197,11,240,5,147,112,32,177,97,53,114,75,242,229,158,76,23,178,145,110,159,88,216,94,172,12,206,167,215,35,152,82,20,233,67,238,176,22,224,28,225…
Collagen	pos	765	167,234,189,16,130,90,129,212,143,10,0,36,173,224,133,77,70,179,29,5,67,7,52,53,81,199,105,92,126,48,160,171,210,165,73,100,137,66,239,228,184,188,115,185,139,147,65,33,163,108,223,26,209,120,72,211,162,127,141,168,30,197,125,15,38,40,172,138,236,89,98,233,60,118,238,49,62,63,164,237,57,86,85,192,4,41,24,28,56,221,187,97,169,94,80,13,14,78,191,194,180,154,217,107,9,123,182,151,21,140,54,117,152,1…
Collagen	pos	766	179,203,37,235,128,180,172,86,241,108,167,177,149,143,53,190,56,223,54,75,34,6,136,213,97,204,57,49,153,127,146,107,173,121,202,27,200,187,90,91,227,162,80,126,79,124,231,22,169,236,218,83,16,237,23,93,15,38,199,214,76,88,62,164,1,156,21,122,89,184,24,159,106,104,240,239,114,42,52,71,117,170,17,68,39,61,81,103,220,0,94,157,186,155,112,18,46,125,151,182,51,73,191,166,217,175,209,233,229,78,98,118,…
Collagen	pos	767	181,8,195,145,161,30,103,131,137,140,115,69,147,157,182,230,47,193,100,33,58,133,35,102,233,123,162,143,91,242,215,113,234,90,39,41,194,151,197,31,185,76,159,18,163,184,219,156,52,101,240,174,119,93,186,121,96,71,203,81,56,79,108,148,122,120,37,196,1,235,237,74,99,125,105,221,223,165,53,212,51,109,144,216,112,28,160,168,107,55,149,42,183,64,4,87,38,135,116,199,43,150,82,222,20,44,83,175,202,132,7…
Collagen	pos	768	121,238,85,101,139,58,56,185,239,111,151,240,51,125,198,209,64,16,191,63,43,14,189,126,124,218,226,164,143,95,42,128,169,233,23,38,158,19,78,188,70,129,50,135,20,184,9,204,49,55,0,227,102,75,150,168,21,236,25,194,136,146,181,2,91,155,112,89,117,87,26,176,147,174,196,96,73,216,17,163,195,165,93,62,37,22,207,72,81,65,208,205,116,144,217,203,110,213,179,200,59,40,231,12,41,53,159,182,160,211,199,152…
Collagen	pos	769	165,231,170,95,85,240,111,140,42,162,44,161,241,234,199,139,135,182,23,226,47,225,87,228,93,129,149,77,222,62,105,109,147,124,157,38,216,72,27,6,81,188,100,218,131,134,217,78,57,189,237,45,145,209,192,130,197,167,35,206,166,155,143,112,148,99,196,238,203,10,75,33,127,144,116,60,106,115,236,97,118,4,205,183,180,92,221,185,233,25,29,22,207,187,90,96,158,58,178,154,119,220,46,160,210,176,36,79,163,1…
Collagen	pos	770	87,223,200,112,197,127,113,133,22,169,46,20,173,180,160,124,99,146,69,9,161,118,40,229,71,174,101,59,150,230,162,201,140,13,63,132,60,143,128,233,53,114,67,7,172,49,16,183,26,89,215,226,2,8,30,110,56,195,194,68,19,131,182,166,105,136,163,217,104,137,123,106,196,48,32,66,17,208,158,151,209,37,35,33,157,241,65,115,219,73,199,129,232,167,93,210,3,188,6,121,168,31,239,97,10,55,155,34,165,130,75,211,2…
Collagen	pos	771	100,36,182,232,12,207,52,97,88,145,130,20,122,117,176,16,163,103,226,29,174,62,147,234,43,225,177,23,206,34,115,228,139,135,118,84,222,116,189,42,8,14,237,18,213,157,33,242,73,204,209,186,198,187,82,128,170,227,10,92,141,24,22,7,185,108,81,172,105,56,148,4,219,77,28,21,27,15,220,152,63,210,203,48,192,131,159,235,57,58,101,194,180,211,107,231,40,162,38,188,89,138,54,93,218,95,164,41,61,0,149,69,94…
Collagen	pos	772	26,138,149,145,156,142,45,176,194,12,95,127,189,113,43,204,101,5,120,166,224,2,69,71,97,84,74,1,78,66,49,67,40,55,242,239,159,139,108,25,34,187,141,118,13,16,229,119,190,183,17,186,146,134,240,54,238,114,203,193,63,174,164,158,172,123,73,52,104,89,153,198,87,64,96,167,15,117,231,181,133,218,155,53,77,228,140,116,86,57,109,23,178,27,169,32,154,62,137,39,207,197,208,60,221,130,22,215,122,143,76,24,…
Collagen	pos	773	204,4,130,214,119,57,206,240,202,45,129,175,109,125,164,25,142,230,50,94,124,126,147,172,39,198,180,139,224,241,135,233,182,234,30,218,49,222,41,178,36,131,144,223,2,143,122,107,46,231,47,145,165,0,1,31,43,24,208,163,121,100,235,113,151,192,72,160,75,98,232,154,118,155,70,157,159,88,226,187,176,15,194,156,63,167,6,34,213,236,67,128,162,106,11,29,237,200,193,120,55,132,22,115,90,44,28,108,65,242,1…
Collagen	pos	774	176,180,3,63,116,51,168,217,144,221,214,219,196,185,191,107,200,169,37,236,42,148,216,50,32,103,208,179,240,61,137,198,215,206,41,201,115,18,101,104,31,20,87,172,55,19,40,140,47,46,5,86,22,149,13,173,26,234,95,220,52,122,68,56,58,187,136,129,231,72,125,205,98,165,105,49,181,211,134,174,189,67,226,80,199,183,78,237,121,69,114,195,9,213,242,162,152,76,177,66,142,123,153,82,43,139,170,119,222,57,154…
Collagen	pos	775	216,51,55,179,232,22,148,201,177,163,24,109,41,62,103,204,112,71,6,111,11,48,76,80,15,189,230,154,106,77,29,192,74,97,42,36,228,116,156,160,73,237,91,234,136,221,57,197,176,182,203,123,119,85,185,231,30,171,181,187,172,206,34,63,78,50,152,158,93,145,10,199,211,124,115,134,214,149,143,146,94,58,131,144,133,59,242,100,147,46,98,167,210,180,5,161,82,137,155,170,184,164,35,83,126,151,27,223,79,128,19…
Collagen	pos	776	8,131,23,91,102,53,151,46,24,241,179,7,64,48,88,174,96,217,15,93,58,49,54,171,57,56,77,26,123,117,68,159,40,214,161,128,120,29,84,83,1,100,137,134,50,4,63,142,87,38,238,119,154,39,163,130,147,212,99,126,59,42,121,146,95,227,183,82,30,92,166,144,116,25,177,35,199,13,112,0,132,11,242,60,89,85,141,27,133,104,239,191,215,107,76,62,124,145,162,114,234,10,140,228,51,12,181,164,6,129,176,222,18,52,189,2…
Collagen	pos	777	111,159,236,90,134,145,9,16,14,128,110,10,183,143,28,72,62,33,65,222,87,0,51,6,91,50,229,232,149,60,196,153,217,25,1,26,38,234,116,213,115,177,43,168,85,81,59,230,23,167,137,138,178,228,17,185,22,180,171,141,157,218,239,18,56,155,161,29,129,135,32,240,57,208,77,48,227,158,176,211,184,64,20,119,121,83,89,69,4,40,120,27,98,73,118,66,225,132,187,80,106,209,139,174,212,223,205,241,233,173,108,97,154,…
Collagen	pos	778	18,65,163,62,76,66,225,75,92,41,96,82,120,180,89,104,151,86,231,90,112,31,203,87,5,28,60,1,198,58,212,16,207,177,211,84,195,242,209,21,114,116,234,144,213,158,95,128,222,156,138,38,167,46,45,85,202,39,196,14,227,181,171,194,145,124,140,230,197,8,220,172,103,123,130,125,223,139,51,119,166,49,219,187,99,176,216,153,210,137,149,108,184,238,148,20,127,233,70,189,100,29,236,131,226,94,50,191,173,79,44…
Collagen	pos	779	184,223,194,231,43,2,88,137,197,135,186,102,192,126,104,134,73,124,0,33,10,193,22,185,188,225,64,168,54,48,4,232,183,27,151,179,177,70,176,144,37,145,238,32,28,59,49,106,181,215,69,150,122,189,8,140,146,230,95,149,23,206,235,36,196,103,157,214,208,200,159,67,16,31,161,171,85,15,90,86,136,234,11,53,205,76,212,160,218,108,72,115,80,9,44,133,74,182,165,203,5,91,155,241,26,233,236,66,147,1,99,178,130…
Collagen	pos	780	180,162,147,64,240,94,103,72,148,34,140,223,217,56,221,133,205,187,198,182,95,206,1,230,134,99,144,113,83,20,15,212,197,115,153,122,211,159,154,183,188,160,192,40,157,178,186,76,189,139,141,104,184,111,93,235,70,24,105,71,220,0,49,43,179,101,5,45,166,14,59,138,209,112,120,168,52,21,91,86,237,102,92,145,89,124,171,87,69,27,135,199,194,236,117,66,233,73,3,6,106,38,128,143,80,181,77,149,193,137,16,9…
Collagen	pos	781	116,231,234,103,43,210,45,128,220,37,241,193,17,99,189,48,233,4,206,117,229,91,62,162,232,176,202,133,76,83,12,110,129,101,121,177,93,5,97,100,215,197,196,109,135,49,95,105,20,152,160,51,122,84,219,141,132,26,1,57,140,184,137,190,73,125,11,167,154,81,90,195,50,212,79,123,226,65,136,42,242,239,23,147,237,25,224,61,89,70,82,15,185,188,53,218,28,19,230,213,153,194,157,119,107,0,14,208,106,10,169,85,…
Collagen	pos	782	209,66,41,164,190,183,26,212,20,147,74,160,100,68,115,29,168,185,112,122,195,32,90,28,188,96,5,213,193,232,166,129,187,181,171,152,127,221,53,210,56,75,231,55,219,17,200,22,36,40,204,148,92,201,132,134,109,44,174,151,125,236,158,94,39,81,42,9,3,121,226,140,31,50,80,45,131,178,103,146,234,70,6,51,77,223,182,179,224,102,139,189,117,241,10,207,222,161,0,138,153,186,38,15,30,73,110,97,230,216,124,176…
Collagen	pos	783	103,218,92,5,141,100,119,159,187,233,164,192,90,229,238,20,165,52,132,93,213,237,124,180,9,41,87,212,109,232,110,125,156,65,0,221,177,106,151,54,194,99,146,204,64,62,89,201,18,94,113,225,32,51,219,2,120,50,182,216,85,131,78,224,73,139,74,118,55,191,228,217,42,196,36,208,112,97,38,189,211,155,160,170,75,10,207,198,202,205,163,230,195,175,48,111,134,220,114,3,91,27,33,30,67,59,236,185,183,178,34,72…
Collagen	pos	784	3,148,210,58,47,208,4,132,163,223,31,192,99,203,209,0,180,89,211,139,50,116,93,200,122,48,53,154,96,137,23,49,179,113,185,54,94,86,121,79,102,78,46,151,167,237,106,26,190,43,87,37,202,199,205,91,76,40,107,67,224,120,165,183,44,39,75,164,134,158,70,109,100,207,20,88,29,181,110,68,133,142,35,186,115,59,114,97,241,111,71,233,229,84,13,123,215,172,160,85,222,193,57,101,34,230,27,126,201,238,189,130,1…
Collagen	pos	785	67,212,211,163,235,57,191,226,168,31,190,121,118,134,23,192,21,175,186,82,203,40,16,53,132,206,237,160,194,161,187,54,179,106,92,158,45,130,156,177,11,94,42,5,236,86,50,66,220,10,2,102,174,233,215,146,223,155,90,145,241,93,234,129,109,78,198,188,238,181,138,63,201,240,112,219,144,228,207,60,25,128,162,107,195,81,209,239,131,193,3,224,83,159,183,97,6,64,217,15,48,44,213,199,34,178,84,49,152,101,17…
Collagen	pos	786	211,115,160,111,126,40,116,180,156,197,183,218,68,15,41,36,225,192,194,220,238,175,208,105,215,96,61,16,210,50,159,37,84,78,241,95,223,224,8,52,141,25,117,71,170,200,232,119,31,233,89,182,237,239,65,133,108,145,64,5,101,10,80,132,230,140,0,98,39,23,90,151,143,76,69,59,43,165,92,114,212,198,214,234,199,189,9,191,34,184,187,222,227,19,29,120,17,109,75,74,11,112,124,131,176,167,49,152,216,81,45,142,…
Collagen	pos	787	226,241,148,196,215,73,113,120,64,58,68,225,236,234,156,126,9,112,224,84,20,180,233,110,166,65,48,56,40,184,42,101,154,115,31,183,81,75,30,0,182,41,173,116,213,129,43,92,186,136,174,11,209,34,87,127,205,44,102,239,12,194,35,185,63,151,117,36,97,59,76,175,70,187,104,208,38,100,137,202,139,13,99,177,161,82,201,54,170,188,119,29,72,133,55,60,131,67,232,62,199,193,95,231,210,15,52,91,25,221,89,155,15…
Collagen	pos	788	71,204,4,196,69,96,103,148,95,61,26,176,219,1,33,111,126,150,240,104,127,214,49,138,55,142,218,14,21,117,234,83,76,164,6,123,237,93,60,84,224,48,112,137,181,22,151,12,72,174,177,53,203,59,199,186,241,32,205,222,77,114,223,68,178,206,179,135,31,147,56,198,226,106,25,3,120,236,232,134,152,125,64,201,215,220,128,13,87,162,17,161,101,124,170,29,165,20,99,230,0,39,221,44,30,207,41,130,58,91,5,90,2,23,…
Collagen	pos	789	48,85,199,88,7,230,218,217,228,92,238,212,190,154,22,234,229,63,163,65,30,226,135,66,62,165,60,75,111,104,58,113,191,5,239,223,180,97,110,160,6,171,53,138,0,137,10,57,241,11,219,133,84,82,235,44,189,220,211,215,108,183,158,124,143,148,73,179,197,236,204,72,93,96,102,198,125,202,209,123,233,150,9,27,192,130,24,182,139,32,20,176,70,201,94,237,159,240,227,208,103,83,173,188,178,151,76,13,38,185,68,1…
Collagen	pos	790	113,117,101,144,55,35,91,54,184,158,235,110,220,205,141,103,37,189,131,231,137,219,31,195,81,204,230,179,151,42,130,62,109,71,169,161,49,34,191,52,162,95,23,232,118,159,226,224,60,214,96,7,93,13,175,163,135,150,59,207,213,127,185,241,165,90,198,229,222,239,19,98,15,225,172,111,29,227,67,132,28,212,85,32,115,133,152,44,174,58,155,215,89,194,128,63,236,182,18,223,160,208,82,153,9,2,25,46,176,76,47,…
Collagen	pos	791	29,178,166,165,76,173,149,77,137,133,138,236,97,54,90,221,194,219,62,234,9,89,71,47,83,103,171,162,112,113,160,218,114,206,28,120,201,150,177,59,57,23,61,50,169,95,199,147,7,79,36,30,154,10,129,202,104,208,211,193,205,60,51,53,204,124,78,1,55,179,232,158,197,66,46,140,58,44,31,73,81,72,227,212,241,64,43,123,207,152,92,136,134,3,210,70,182,216,167,229,13,125,130,153,186,0,14,110,22,141,42,126,238,…
Collagen	pos	792	191,67,25,94,48,163,208,97,216,83,40,100,157,86,144,176,20,76,164,13,202,47,139,201,117,215,12,145,84,160,3,203,102,150,227,175,193,162,109,143,89,168,36,136,77,37,119,148,172,151,81,217,177,170,167,204,180,22,34,59,104,205,159,132,198,161,53,107,32,66,73,130,179,196,240,44,242,195,188,10,197,29,223,147,39,190,2,154,87,199,218,91,43,80,38,169,51,225,56,230,213,64,212,52,182,105,133,173,232,123,23…
Collagen	pos	793	185,157,148,229,154,124,98,25,84,153,100,3,8,166,113,224,143,226,216,47,59,16,29,130,134,184,26,50,54,70,17,4,123,103,44,33,212,181,15,64,237,83,28,94,175,155,96,43,66,119,122,204,241,146,163,240,32,174,169,160,189,72,20,1,221,12,42,41,145,211,231,127,88,53,65,109,223,91,51,180,10,156,23,79,165,58,39,90,161,30,173,69,85,6,190,142,121,35,187,192,101,31,40,198,135,170,214,168,141,99,162,7,102,131,1…
Collagen	pos	794	88,191,113,230,32,205,17,132,54,239,37,2,173,139,137,93,127,16,215,155,58,42,92,150,65,144,1,9,35,180,225,95,224,90,52,133,201,6,121,83,122,82,120,98,80,140,68,163,74,103,15,99,86,75,233,226,3,110,109,101,182,26,227,152,66,8,193,23,5,223,151,207,234,28,70,240,38,158,102,197,229,174,167,72,188,147,232,204,0,108,206,142,89,177,189,134,216,21,19,27,33,199,25,22,116,57,217,111,123,59,168,7,55,30,61,1…
Collagen	pos	795	70,110,10,85,185,192,49,24,57,108,129,116,19,13,53,120,2,126,207,104,165,81,234,145,187,158,65,205,195,160,109,14,241,212,125,9,101,156,229,152,50,91,217,86,90,26,175,39,127,176,184,201,115,216,215,221,196,188,15,18,225,170,150,197,146,177,25,210,218,166,228,52,173,204,121,5,4,113,51,194,17,240,55,163,164,230,62,64,95,22,130,242,208,123,144,157,162,119,107,142,135,149,80,88,82,174,161,98,178,54,1…
Collagen	pos	796	81,139,202,199,143,82,152,80,34,122,24,208,142,67,52,173,9,16,113,84,162,161,240,94,45,36,66,18,155,101,64,100,37,203,207,230,8,73,112,4,149,83,75,98,22,104,39,69,2,211,25,231,233,163,171,17,60,10,120,178,74,119,133,117,79,72,177,3,95,232,19,172,167,68,147,181,33,13,159,62,176,102,103,191,7,241,174,189,229,132,96,12,200,89,129,235,61,32,145,43,225,153,87,109,210,91,86,99,76,6,138,54,193,35,169,16…
Collagen	pos	797	168,171,14,237,190,226,157,230,149,105,191,181,116,82,18,112,29,132,78,107,176,229,15,206,185,40,21,223,3,194,2,11,37,138,203,88,228,110,98,238,31,178,111,22,45,147,215,231,219,161,213,56,81,136,210,39,125,46,109,48,186,241,77,143,197,64,202,159,211,66,43,179,28,118,114,216,51,69,217,188,242,6,16,130,101,121,204,10,119,199,236,24,104,30,76,129,92,156,0,72,201,124,20,117,50,34,167,93,19,115,134,80…
Collagen	pos	798	183,97,156,193,201,116,74,242,11,206,163,61,204,151,178,94,188,96,52,231,174,225,25,72,189,133,139,235,55,1,175,135,105,103,62,71,67,203,107,164,88,194,153,14,209,124,59,66,26,75,42,89,232,51,207,146,21,6,24,142,13,81,115,233,196,101,92,138,80,69,238,166,219,128,125,119,127,48,79,197,85,221,159,70,145,108,237,152,223,236,216,0,220,202,60,84,149,158,230,114,113,58,123,83,122,15,140,132,32,147,177,…
Collagen	pos	799	42,68,93,18,33,191,0,199,168,53,85,136,61,65,114,83,150,223,101,131,79,87,75,102,218,103,129,38,213,196,146,164,84,56,158,110,169,59,159,82,31,62,238,205,13,2,10,171,55,133,232,113,190,222,120,17,46,3,51,215,193,19,90,95,73,112,216,16,80,67,148,209,230,96,184,97,1,71,32,194,122,27,30,183,60,92,24,8,174,160,7,189,28,36,125,241,235,72,233,229,118,44,212,203,48,70,86,178,170,202,34,26,130,210,35,154…
Collagen	pos	800	31,114,171,125,124,148,232,151,160,207,136,231,88,126,192,49,60,105,179,76,210,157,89,190,62,182,133,122,173,80,34,154,201,166,58,241,139,7,108,158,129,202,55,59,215,47,85,200,6,212,68,216,130,204,146,74,95,87,45,223,239,236,208,54,30,185,174,26,115,90,27,52,8,18,35,42,233,10,2,181,237,144,23,37,176,14,180,93,145,132,149,155,11,77,61,224,175,102,94,137,119,1,183,120,65,64,229,72,44,199,177,86,116…
Collagen	pos	801	32,143,73,49,54,25,101,67,8,231,180,232,148,84,206,20,41,4,120,233,35,97,240,66,93,140,228,43,27,172,10,28,156,78,220,178,77,184,170,99,108,80,7,197,44,114,187,55,153,137,121,53,149,40,142,141,29,0,199,72,175,202,133,70,117,138,13,216,132,46,123,181,242,122,151,23,126,68,195,9,146,162,65,87,62,136,74,31,16,124,194,96,144,160,230,238,139,89,218,105,157,210,82,112,158,76,50,90,207,33,15,159,135,61,…
Collagen	pos	802	198,207,178,235,37,163,199,91,148,109,124,165,59,241,130,222,188,45,75,218,231,225,173,88,43,7,139,15,106,239,116,212,179,30,110,145,73,69,80,167,113,238,160,146,234,66,123,131,5,228,104,85,48,119,0,242,211,156,155,70,8,20,185,201,42,14,29,151,9,117,182,172,161,190,183,150,203,72,61,44,194,220,237,162,79,108,127,184,125,83,96,133,126,1,128,31,28,137,12,60,49,64,3,34,159,101,136,227,46,224,168,68,…
Collagen	pos	803	195,216,45,208,25,203,193,105,134,172,123,34,75,0,122,82,192,115,69,184,211,217,124,32,96,197,179,131,143,218,164,136,15,214,3,174,56,159,94,152,109,237,31,2,83,85,141,171,225,127,28,135,116,151,72,79,165,194,207,177,98,189,168,107,14,9,35,39,126,112,162,80,65,148,50,204,235,133,27,93,52,206,210,8,155,190,215,7,49,180,161,55,78,57,242,186,213,71,142,70,104,166,132,59,88,200,20,66,188,229,18,220,8…
Collagen	pos	804	85,86,213,240,101,197,122,73,181,136,242,128,25,53,147,107,118,135,174,183,103,98,207,79,205,140,238,0,233,153,108,21,235,63,31,77,134,199,7,191,106,175,55,69,114,74,104,56,236,113,123,35,143,127,48,124,231,144,131,116,222,121,82,158,119,93,157,20,120,133,42,148,161,10,145,49,201,146,46,204,36,212,176,164,184,129,224,186,180,8,15,198,211,171,142,227,29,28,185,218,16,19,22,152,67,219,125,76,84,228…
Collagen	pos	805	26,116,195,149,99,27,53,156,187,128,214,33,226,201,136,239,175,83,162,36,4,94,219,207,234,52,153,69,1,123,114,229,84,171,18,60,79,86,213,131,180,242,216,43,118,91,173,197,102,46,48,44,230,196,194,120,198,177,45,100,31,65,222,10,56,141,59,11,22,109,75,19,7,158,159,119,5,164,146,178,71,93,8,165,61,220,203,151,87,107,138,0,64,92,186,205,35,191,23,160,200,28,82,76,81,104,24,188,117,17,80,55,89,29,233…
Collagen	pos	806	127,51,152,141,20,222,154,242,29,72,108,215,135,125,73,210,188,147,187,157,38,77,197,173,156,123,226,149,13,104,99,66,144,109,43,191,44,172,7,48,106,92,37,52,115,176,8,121,201,46,237,95,229,148,75,205,76,64,159,50,69,34,47,36,10,86,56,230,24,94,145,206,189,33,98,223,231,192,68,217,143,150,19,11,110,138,41,220,158,114,161,234,185,15,45,87,142,213,153,228,107,221,209,12,133,208,53,0,183,136,42,5,10…
Collagen	pos	807	231,217,128,159,145,134,30,158,226,86,161,59,94,102,185,181,206,23,138,194,149,34,209,207,57,173,65,27,80,193,219,121,39,119,37,2,20,198,92,67,228,6,11,152,111,224,58,97,69,132,213,136,54,123,98,191,24,157,9,177,16,89,208,147,180,129,99,7,172,55,204,179,113,120,5,232,215,182,130,171,234,163,35,216,44,115,225,87,203,125,26,51,143,124,211,140,110,66,154,197,47,236,60,12,118,141,183,68,112,71,13,116…
Collagen	pos	808	1,99,80,45,185,52,93,41,223,97,11,215,87,130,15,232,71,112,12,145,235,67,36,120,173,128,0,217,60,88,174,205,31,211,57,121,156,216,196,116,137,101,168,78,195,204,111,209,214,136,85,100,65,16,127,44,159,6,190,147,115,38,199,86,96,144,54,42,109,221,194,84,107,28,207,24,160,73,172,82,180,3,239,213,236,148,161,51,7,95,169,20,117,198,188,228,234,125,133,187,175,79,242,13,59,21,189,90,164,201,176,89,178…
Collagen	pos	809	72,35,214,175,57,179,203,177,73,95,28,101,84,132,53,56,160,34,227,58,140,240,9,154,6,86,157,88,156,242,43,25,17,50,148,127,107,108,41,239,26,161,15,75,232,27,181,79,176,122,98,42,188,46,205,220,241,21,23,138,60,131,65,145,212,114,12,13,0,158,105,166,123,184,135,74,121,7,233,169,230,116,120,134,208,90,2,217,39,206,187,92,170,32,78,222,165,112,137,173,192,144,189,117,125,33,106,182,18,204,231,113,1…
Collagen	pos	810	228,43,68,13,118,186,88,164,25,231,7,116,201,64,194,159,6,114,155,77,51,205,110,223,209,102,141,150,237,122,166,211,30,39,203,149,84,133,86,96,214,72,162,177,140,65,3,158,182,195,100,135,212,143,9,59,76,171,185,98,33,196,107,82,165,15,134,232,1,4,216,14,191,190,28,213,69,92,188,240,151,145,242,230,99,61,139,60,97,176,2,131,126,105,63,58,19,45,184,180,23,16,221,91,32,199,241,153,192,167,234,74,80,…
Collagen	pos	811	197,180,170,49,50,176,7,219,60,35,196,159,32,91,215,131,90,47,177,75,78,65,59,102,89,108,15,66,88,155,178,103,2,220,21,189,17,87,242,6,202,194,204,20,141,71,239,30,190,132,139,86,183,208,12,101,69,209,137,122,226,143,84,232,179,134,97,225,81,26,113,198,207,25,188,144,119,210,16,192,0,166,48,227,168,76,199,68,120,223,181,142,187,152,140,126,153,5,218,124,19,54,74,31,211,184,158,175,53,55,22,185,73…
Collagen	pos	812	84,121,167,8,190,9,180,142,25,103,159,212,39,99,202,0,145,182,24,26,200,85,207,111,127,22,231,210,124,203,233,45,228,172,46,3,130,205,192,109,120,54,161,160,163,78,219,179,242,92,73,113,100,211,152,234,119,227,136,164,216,79,68,183,71,206,156,28,193,143,18,189,165,209,29,198,70,241,80,226,173,117,47,204,132,37,88,140,30,238,195,93,105,141,57,137,55,118,187,60,10,31,128,86,2,220,13,150,98,185,19,4…
Collagen	pos	813	67,106,6,16,198,107,87,58,229,160,93,137,31,190,99,236,72,50,237,233,158,36,108,64,149,45,25,11,48,40,70,105,159,143,121,232,141,163,114,131,4,206,94,34,79,180,242,115,130,122,69,139,29,92,184,186,216,135,241,170,57,221,166,15,113,71,28,123,7,199,9,76,167,126,26,10,220,196,0,22,165,136,13,95,195,202,81,194,38,133,178,211,65,183,78,228,182,154,188,61,146,223,215,235,212,43,73,169,187,127,101,151,2…
Collagen	pos	814	217,83,58,110,175,171,44,22,13,214,191,238,192,49,103,222,60,203,19,39,179,207,64,176,72,212,29,155,71,162,31,133,41,63,166,200,32,227,12,112,139,116,140,47,208,96,123,120,167,101,232,20,57,38,6,18,1,236,137,216,221,37,134,131,28,205,97,225,183,50,158,65,16,92,125,130,185,226,182,61,195,34,144,230,91,152,159,151,56,74,51,126,146,228,121,27,181,231,15,149,153,147,100,154,4,21,242,76,48,40,132,138,…
Collagen	pos	815	116,142,223,7,146,203,148,183,47,234,199,46,109,184,42,222,172,37,168,75,41,159,111,22,52,35,238,201,30,23,16,197,50,107,17,71,185,38,158,113,78,90,192,152,36,32,0,155,134,88,91,195,232,156,135,112,175,59,128,181,93,68,43,89,45,178,221,13,236,12,99,96,65,9,224,6,131,18,149,120,202,188,210,205,165,64,130,147,85,81,31,186,72,33,55,74,102,239,77,179,49,241,153,121,119,214,242,3,209,80,190,63,2,101,1…
Collagen	pos	816	145,46,147,134,200,155,170,4,144,162,30,2,56,203,63,94,207,92,183,107,62,150,84,50,105,64,180,0,190,133,159,57,220,171,23,173,21,71,104,215,115,163,152,156,86,117,153,93,103,125,43,81,45,116,54,59,14,67,80,191,19,199,35,185,99,178,176,58,52,40,87,97,114,165,202,72,70,158,136,34,29,208,20,141,139,132,108,22,206,106,25,31,236,211,36,218,123,210,223,85,198,192,234,193,227,18,230,221,217,79,28,146,16…
Collagen	pos	817	131,200,156,13,212,231,94,103,99,160,180,112,114,171,121,77,150,53,193,236,76,89,218,86,46,192,5,165,80,152,2,74,47,68,213,207,18,228,232,127,174,81,241,14,110,123,15,233,184,60,83,28,238,173,191,87,25,142,217,40,73,120,215,93,190,178,9,11,242,22,97,169,221,159,111,163,7,139,125,179,224,161,137,206,176,23,3,96,167,146,8,140,153,42,196,237,21,48,239,37,189,39,24,107,187,157,44,119,78,240,70,226,18…
Collagen	pos	818	109,127,194,60,36,230,68,33,132,151,113,105,59,188,72,129,106,149,156,189,18,134,47,58,16,80,190,218,143,148,103,163,124,142,94,13,219,164,120,150,57,220,25,146,86,43,117,193,211,209,40,168,137,38,216,179,69,92,204,141,212,200,35,159,144,224,136,71,122,167,81,187,78,126,225,76,11,12,155,89,128,111,205,5,24,152,54,8,9,239,203,215,49,181,112,234,51,185,236,226,210,3,20,237,198,52,125,114,199,201,16…
Collagen	pos	819	92,208,184,230,0,154,223,120,220,167,140,118,151,193,40,66,78,234,82,89,55,53,56,161,3,81,86,199,10,178,57,214,226,43,62,229,207,114,68,2,4,181,170,87,71,240,205,121,146,90,75,105,188,65,124,95,17,200,104,218,13,232,182,52,147,132,107,128,237,79,203,21,35,164,101,133,51,45,139,195,210,115,233,76,39,137,190,202,47,163,185,84,173,134,136,135,22,94,99,143,33,77,186,165,142,36,110,96,217,117,204,103,…
Collagen	pos	820	40,84,150,209,157,107,126,31,88,29,66,0,77,220,36,174,42,87,19,171,233,182,183,210,155,238,108,10,181,26,112,144,199,139,214,134,189,62,218,164,49,44,132,51,46,118,219,78,22,142,225,154,151,141,21,34,162,67,131,158,6,71,163,69,41,93,241,39,60,208,159,211,170,82,195,129,235,135,28,3,45,127,102,90,177,169,166,242,125,9,43,20,203,35,32,83,120,2,74,73,217,123,201,16,98,17,223,97,160,57,136,111,12,8,2…
Collagen	pos	821	47,188,203,228,66,235,82,72,50,206,185,109,19,208,190,163,131,207,97,81,62,67,121,164,40,53,221,85,30,10,145,37,141,68,132,60,59,46,106,229,139,128,31,200,176,15,78,95,138,168,150,98,162,93,83,43,107,64,96,51,3,202,224,57,220,123,110,209,189,1,35,237,86,36,233,211,140,102,71,142,197,225,26,227,217,113,137,194,87,179,45,114,27,22,79,239,11,118,192,191,29,126,33,223,129,55,182,186,25,99,88,70,214,1…
Collagen	pos	822	199,41,90,109,108,217,117,146,50,69,0,28,42,145,110,196,97,128,139,22,113,60,16,18,236,141,137,206,227,37,82,241,193,99,233,242,232,24,14,195,152,64,167,179,103,153,194,20,72,240,27,208,61,115,209,121,87,59,158,177,30,144,231,3,216,9,163,63,222,100,40,214,36,203,229,32,92,21,66,15,207,38,132,171,83,235,57,86,58,142,181,162,178,85,7,39,184,12,124,174,136,159,78,180,34,43,218,164,98,53,155,89,102,7…
Collagen	pos	823	115,177,224,151,147,187,132,237,40,14,43,225,133,31,91,45,207,190,148,74,10,191,28,0,20,79,70,231,104,188,202,19,130,66,214,85,129,127,54,126,58,52,121,145,27,183,235,123,192,98,96,22,1,210,182,241,13,61,105,30,234,99,68,170,109,160,216,89,161,55,12,158,153,84,184,107,157,146,242,92,208,162,172,175,152,204,41,122,93,72,205,194,97,137,195,164,53,229,57,69,143,112,101,80,178,159,59,136,71,116,218,7…
Collagen	pos	824	29,109,76,146,3,97,216,71,20,159,114,190,34,228,59,204,111,52,0,126,132,18,231,223,236,46,60,39,173,75,226,118,229,153,49,187,175,125,148,78,177,151,128,156,184,215,137,119,174,22,92,26,85,106,30,179,212,144,208,88,81,130,12,152,91,224,100,105,238,191,79,136,62,99,160,145,193,131,37,82,4,104,181,140,112,42,138,102,48,195,222,192,127,35,162,209,67,141,180,154,234,218,98,202,5,143,139,207,217,200,1…
Collagen	pos	825	81,202,146,163,124,233,18,229,165,132,86,100,153,74,87,187,241,167,160,149,120,33,122,75,136,111,209,110,55,92,180,70,20,224,158,106,63,43,230,47,41,29,137,0,186,189,15,21,204,212,218,30,80,4,94,135,156,64,184,23,208,128,188,228,51,112,103,49,139,231,151,36,240,173,26,199,174,65,236,32,109,38,148,1,200,157,223,164,225,211,142,147,99,239,39,45,227,162,169,44,42,28,91,105,183,130,108,206,116,171,18…
Collagen	pos	826	42,230,227,144,76,195,203,158,81,233,204,182,80,219,63,145,171,117,73,201,121,160,128,21,70,232,216,167,205,71,11,208,129,10,140,238,191,85,91,229,181,8,19,40,82,242,168,57,214,4,153,64,213,118,211,161,116,185,84,218,179,60,234,180,112,1,240,9,136,69,77,148,122,215,154,93,23,7,39,139,56,45,67,162,108,206,172,169,126,120,102,106,239,220,101,66,127,115,223,6,175,137,98,152,226,50,32,43,54,31,183,12…
Collagen	pos	827	130,180,154,120,25,196,157,200,198,19,81,51,115,34,57,186,118,232,17,155,210,21,188,133,79,145,15,10,137,138,65,177,174,204,239,70,11,170,30,241,111,183,5,108,194,227,205,82,26,168,189,219,43,35,31,122,72,197,156,119,28,162,66,86,217,148,208,176,106,114,233,101,37,173,134,47,95,91,20,240,14,117,61,143,182,99,97,235,159,22,100,147,231,191,153,85,55,209,18,4,98,84,27,38,7,135,121,49,112,146,77,132,…
Collagen	pos	828	127,9,145,64,174,153,16,26,118,122,176,156,124,25,28,5,104,154,50,143,232,213,197,165,151,119,223,78,99,2,183,90,150,88,178,13,134,4,225,237,173,86,152,163,182,44,199,105,228,136,8,137,14,101,38,53,18,97,73,60,21,20,35,159,236,125,40,93,85,39,217,36,241,70,52,126,144,167,190,112,109,147,195,31,79,196,83,57,17,0,240,107,157,208,133,7,32,24,229,164,67,102,11,227,130,116,29,207,27,106,108,110,170,14…
Collagen	pos	829	127,224,205,192,65,93,88,8,119,72,43,174,69,234,241,113,180,219,80,235,4,202,231,188,48,142,201,17,194,11,197,168,118,189,14,68,32,221,1,19,70,137,106,158,140,114,117,9,125,236,100,66,41,132,207,138,222,49,145,227,50,173,193,195,24,63,129,185,123,23,112,218,157,230,226,7,239,18,223,73,139,102,212,206,166,79,92,184,162,13,159,196,59,149,153,198,37,161,176,5,216,60,111,28,141,128,91,131,143,233,240…
Collagen	pos	830	92,200,238,190,144,231,48,4,56,8,160,225,186,41,170,180,88,220,17,123,218,128,50,101,140,113,28,118,23,185,19,161,222,97,129,181,75,7,166,226,94,0,158,103,85,5,102,175,188,126,79,36,21,112,236,110,14,34,99,33,189,81,179,169,187,71,69,152,25,58,18,27,66,242,20,133,45,208,217,147,26,9,149,76,172,109,77,207,13,229,22,198,70,78,146,116,215,111,135,106,15,16,40,62,100,37,136,83,117,74,205,49,86,143,10…
Collagen	pos	831	122,118,104,209,134,63,143,149,44,177,113,32,129,94,181,74,173,96,76,162,234,1,172,38,78,45,28,207,89,52,240,169,91,29,212,21,241,42,87,90,37,75,175,216,84,125,73,71,220,210,151,130,233,19,11,46,194,120,108,41,127,30,141,154,226,67,136,142,25,49,204,144,166,182,165,178,156,47,56,228,4,164,158,223,60,17,98,115,205,68,208,184,140,222,214,170,230,26,195,51,135,61,242,189,70,59,109,34,53,114,33,186,3…
Collagen	pos	832	91,108,122,190,235,157,121,120,85,167,197,138,100,26,63,151,116,35,231,92,134,27,1,210,145,186,90,12,175,109,51,176,160,202,169,33,195,133,230,241,2,30,83,124,16,61,50,144,66,201,34,129,80,4,226,18,130,199,84,82,233,194,19,128,229,36,236,110,127,47,168,164,162,23,98,204,48,3,193,13,69,125,11,39,196,49,99,70,54,218,9,62,131,147,185,119,221,189,126,170,46,118,184,135,17,222,75,0,68,107,191,158,111,…
Collagen	pos	833	232,133,75,37,61,11,59,125,157,108,216,162,130,170,203,231,28,146,42,12,2,91,79,230,126,30,97,172,215,135,168,87,110,139,100,50,85,21,38,105,186,222,188,36,22,184,198,77,223,14,71,154,131,116,56,102,165,142,124,218,144,208,27,55,113,41,178,164,240,39,5,206,54,173,118,95,204,212,228,242,224,44,134,219,69,210,19,80,182,207,237,94,64,47,196,148,46,16,205,25,63,29,201,24,78,119,122,70,13,193,185,236,…
Collagen	pos	834	86,177,63,119,30,27,229,205,106,98,76,114,137,184,75,68,107,143,41,210,97,197,15,73,183,234,178,160,12,66,211,25,151,131,112,235,180,202,170,99,3,53,81,23,161,195,9,165,1,153,158,168,83,240,146,213,60,148,154,52,78,120,215,14,186,31,218,230,208,136,135,35,64,58,216,129,145,110,65,149,102,221,174,117,233,92,19,138,39,45,0,171,222,179,105,17,46,10,172,140,127,169,2,55,126,38,231,87,124,181,164,194,…
Collagen	pos	835	151,84,67,195,85,94,74,43,34,52,142,214,104,180,117,30,114,130,118,70,35,144,137,50,146,185,38,128,59,107,191,3,229,73,156,71,192,188,208,170,26,99,216,238,233,90,215,141,21,93,22,16,60,113,103,155,87,237,226,171,207,138,82,54,7,115,33,88,158,178,150,228,80,154,126,176,116,41,28,132,97,140,152,168,75,139,108,23,242,45,123,56,167,102,86,204,182,25,44,15,217,173,37,24,92,111,101,13,72,6,196,12,63,1…
Collagen	pos	836	17,70,153,74,192,96,144,213,55,16,159,218,25,105,110,61,103,188,210,195,45,113,87,205,36,150,237,75,204,137,123,156,11,167,139,127,122,173,40,62,27,155,128,66,111,73,160,108,118,179,242,65,191,157,174,136,31,7,193,94,72,186,29,184,154,181,38,9,14,130,8,24,163,229,216,187,228,57,104,208,47,33,197,166,189,225,203,20,206,217,77,51,146,221,238,135,147,211,233,158,10,19,227,219,89,223,183,120,164,59,1…
Collagen	pos	837	31,18,39,63,58,36,209,76,132,95,15,75,151,118,234,109,137,222,200,43,142,24,80,189,229,171,69,105,225,224,44,54,91,115,150,117,188,99,27,125,82,198,121,11,163,197,155,0,141,130,166,194,23,9,47,2,205,59,71,218,184,5,60,96,148,103,35,77,144,7,38,180,114,48,240,129,83,241,100,212,94,173,101,154,176,236,78,107,28,50,13,182,20,156,165,206,193,16,162,84,174,210,14,51,1,175,213,55,204,153,112,29,232,49,…
Collagen	pos	838	200,204,55,70,4,35,196,183,148,210,80,238,50,20,6,211,49,115,77,30,218,159,74,189,42,61,233,138,75,131,117,205,86,155,0,188,33,239,59,187,51,28,78,123,184,232,26,176,124,103,65,186,153,56,111,169,241,90,110,223,180,215,120,45,47,150,85,108,122,222,240,73,201,177,207,21,2,167,96,230,119,151,171,11,164,3,128,129,173,133,145,89,165,224,178,212,109,182,235,106,227,37,114,22,104,162,16,87,27,214,163,2…
Collagen	pos	839	11,36,214,19,131,228,20,89,208,233,39,10,139,100,29,212,15,173,74,55,50,152,90,116,135,40,108,221,126,226,57,206,101,136,177,240,124,35,32,151,92,186,52,238,178,49,51,94,242,146,170,181,161,85,2,64,132,5,22,125,120,31,224,16,27,201,147,169,47,195,60,21,14,17,63,96,69,82,225,187,23,223,73,175,188,229,184,191,48,99,231,34,44,6,86,174,166,207,0,80,203,26,198,54,75,162,216,76,77,176,67,153,88,194,12,…
Collagen	pos	840	110,128,73,204,133,100,23,108,211,234,5,179,29,25,91,148,241,184,74,10,118,208,72,198,64,172,106,182,105,63,117,129,66,79,6,17,96,215,217,238,242,19,61,231,188,223,3,237,90,191,7,218,103,131,2,121,175,189,126,16,54,225,192,44,31,22,50,228,112,199,151,81,159,123,141,13,154,201,14,89,98,209,33,127,160,8,67,130,71,83,114,173,183,176,157,119,222,239,213,229,166,143,181,233,197,122,174,94,32,158,69,20…
Collagen	pos	841	59,184,34,199,75,19,168,45,42,38,86,196,46,53,54,14,7,78,187,56,6,21,179,28,135,50,66,158,134,55,165,17,242,127,35,216,189,221,177,131,203,90,3,123,96,101,217,215,71,18,174,202,219,176,138,36,194,52,77,154,167,160,41,218,210,102,74,222,142,76,201,178,109,227,89,64,170,4,191,239,30,151,208,143,106,188,111,220,44,82,73,157,113,122,129,149,24,108,43,204,84,72,147,198,118,148,186,146,175,62,172,163,2…
Collagen	pos	842	1,72,185,23,135,109,220,51,64,65,46,79,86,183,223,84,56,219,33,67,27,234,150,182,179,239,155,103,213,240,200,233,70,21,126,28,174,224,0,93,34,62,90,82,91,117,202,59,96,193,137,17,178,20,138,164,180,52,215,125,146,221,216,129,32,57,95,18,9,41,75,192,45,170,184,13,87,203,11,210,212,14,154,162,77,191,24,35,111,81,142,114,140,26,218,194,241,6,144,165,195,105,113,205,48,222,156,139,160,127,116,2,167,1…
Collagen	pos	843	240,50,193,223,82,197,179,229,129,219,155,121,76,54,199,64,16,61,176,99,241,88,65,216,141,43,14,185,11,66,234,120,55,225,102,59,51,92,139,3,210,157,172,187,190,22,71,36,2,126,83,178,45,114,47,237,134,87,85,169,84,188,177,41,173,29,26,10,149,79,236,158,181,9,152,28,81,189,17,4,162,0,164,37,132,235,15,186,130,239,24,135,109,52,153,140,48,72,201,27,146,232,148,103,5,206,222,211,212,144,142,238,57,62…
Collagen	pos	844	221,191,203,88,119,129,10,217,99,159,215,236,136,41,184,98,192,175,126,154,130,66,112,37,43,147,204,209,150,31,242,13,94,207,52,181,194,187,143,220,114,87,73,232,183,2,79,102,25,156,109,178,196,211,166,5,20,72,1,81,137,224,110,201,92,90,171,205,67,57,82,235,225,218,58,131,76,104,117,141,195,133,64,34,188,24,95,44,206,106,68,32,149,50,223,19,47,108,153,158,121,122,11,80,233,16,46,167,85,118,216,61…
Collagen	pos	845	125,45,216,221,199,163,75,131,197,224,230,227,46,51,114,25,41,171,26,198,89,144,62,22,61,136,105,235,81,50,185,134,226,44,86,19,21,196,175,15,148,68,49,90,141,16,95,65,5,124,92,98,180,8,96,232,194,43,20,181,188,66,127,71,53,115,38,160,24,82,83,222,103,165,211,104,218,207,9,64,30,229,12,60,58,39,72,177,74,14,109,233,220,73,145,52,151,107,91,27,241,84,183,170,87,97,118,191,3,174,80,135,93,195,140,2…
Collagen	pos	846	222,14,133,159,158,209,27,99,192,0,71,128,24,233,64,211,63,155,102,69,184,52,54,139,120,53,131,29,206,18,220,50,161,15,168,26,212,193,173,135,67,51,122,180,114,84,11,12,96,98,169,237,23,214,47,81,229,197,170,72,236,183,92,31,189,16,179,37,48,129,57,210,196,163,33,235,142,119,203,215,205,176,242,49,134,85,22,83,140,65,198,231,153,61,190,171,199,111,148,76,204,227,38,58,136,113,166,240,152,68,147,2…
Collagen	pos	847	233,163,129,61,14,232,104,42,186,1,181,206,176,161,208,135,81,112,158,99,126,223,187,46,79,85,67,43,77,146,91,88,127,72,231,212,144,139,171,197,201,78,83,7,86,177,222,8,157,217,69,178,238,216,149,65,235,160,205,29,89,191,237,225,226,107,87,16,143,41,204,240,17,111,110,36,239,66,179,73,202,120,10,221,20,236,12,148,59,100,53,165,230,173,133,189,136,132,84,199,103,80,174,162,70,194,118,156,164,11,35…
Collagen	pos	848	196,87,184,210,102,93,96,58,130,122,207,235,146,160,206,155,149,5,49,208,205,105,79,163,97,141,116,150,131,90,179,82,57,240,157,194,30,88,239,12,168,103,143,35,50,219,195,183,26,99,152,46,66,120,73,139,121,61,238,110,175,135,166,190,188,62,197,222,76,236,136,85,223,114,109,173,9,3,213,20,167,104,164,54,70,137,209,48,117,132,129,217,212,230,165,67,64,100,84,172,34,98,176,6,86,119,80,234,27,15,189,…
Collagen	pos	849	158,81,90,85,96,170,108,18,240,149,203,197,75,237,126,98,127,130,29,235,46,91,196,44,163,74,116,229,19,155,38,109,25,114,9,33,217,72,162,97,58,165,60,184,125,151,88,5,128,207,36,176,139,14,167,10,160,107,35,23,118,188,190,150,28,186,39,78,215,50,26,54,156,234,226,105,11,179,6,198,132,2,45,141,210,37,87,48,201,12,101,117,204,221,129,20,124,208,95,99,138,239,83,164,76,94,134,115,182,133,77,189,40,7…
Collagen	pos	850	235,118,130,70,59,206,164,165,154,196,219,91,126,24,135,105,166,131,121,189,95,202,49,2,47,80,191,119,25,203,8,133,106,143,138,226,169,90,176,92,66,33,108,198,228,17,241,134,65,187,150,58,237,117,188,26,40,200,4,153,147,7,132,74,170,186,96,62,6,168,212,10,9,184,151,42,75,61,36,148,99,113,97,1,234,223,193,55,51,185,224,3,180,217,48,114,115,83,215,16,171,146,67,79,139,11,210,208,240,161,5,160,140,1…
Collagen	pos	851	95,77,157,26,119,4,13,124,234,127,185,220,0,241,118,74,131,165,229,218,139,89,129,166,21,49,22,91,188,195,8,42,110,60,28,79,199,183,123,106,232,58,196,200,235,146,14,211,107,112,94,224,68,152,145,103,39,242,100,80,48,170,69,215,46,202,180,138,102,114,173,85,147,192,194,189,37,2,225,108,56,181,237,160,168,198,228,57,63,226,54,162,163,238,96,149,11,153,154,10,231,17,207,27,171,239,159,117,143,209,9…
Collagen	pos	852	104,185,4,132,108,171,98,202,183,234,237,146,15,238,117,48,64,213,34,240,239,74,28,2,57,81,124,41,49,208,30,56,203,182,206,58,3,125,70,53,101,89,168,223,114,172,224,241,19,190,228,222,24,43,137,54,134,152,215,159,84,76,174,106,63,148,162,116,138,225,155,39,130,66,80,52,110,45,236,242,61,40,163,175,120,79,69,209,78,42,17,22,133,121,157,218,170,87,77,27,211,139,150,229,93,143,220,135,94,176,60,123,…
Collagen	pos	853	133,90,94,62,78,49,120,76,155,122,115,142,121,128,200,83,159,164,72,22,53,1,30,81,184,165,73,36,26,197,5,10,191,32,113,64,100,103,55,181,178,54,179,198,233,68,148,61,241,215,16,40,232,154,192,71,176,242,34,80,101,229,193,109,125,163,186,158,180,4,182,117,156,127,204,89,14,91,203,227,217,175,223,27,214,118,44,218,110,228,162,96,114,23,112,38,202,144,104,92,196,195,12,240,46,65,111,51,17,222,37,45,…
Collagen	pos	854	186,27,192,216,109,232,51,124,128,119,153,31,187,139,58,242,34,175,210,203,81,82,46,150,177,75,66,138,7,140,38,191,42,159,97,196,198,115,90,123,170,209,241,183,162,234,168,10,212,217,211,8,193,59,91,72,135,44,122,223,117,161,2,64,147,28,164,22,88,197,190,1,207,181,157,120,208,127,9,172,134,158,77,144,12,184,102,110,126,114,33,56,70,202,178,45,165,213,41,145,32,112,63,125,131,121,194,174,160,48,54…
Collagen	pos	855	91,113,184,133,230,176,50,86,142,228,25,120,150,125,7,155,6,34,3,236,97,55,27,171,189,201,175,154,193,77,83,153,221,107,132,84,116,93,137,48,211,44,209,205,89,143,19,186,122,180,173,96,15,10,216,60,5,110,112,1,23,87,124,213,98,8,162,69,66,64,179,218,134,191,45,145,126,62,123,157,152,195,32,240,43,51,198,2,135,226,21,166,242,202,95,237,119,177,28,159,140,61,11,232,88,178,231,109,100,129,71,199,111…
Collagen	pos	856	184,80,24,102,223,19,104,17,51,26,13,117,220,202,75,69,218,155,14,148,216,235,193,172,72,208,209,128,167,79,12,42,93,96,94,156,63,182,170,32,68,56,219,228,49,127,190,5,35,230,185,136,227,18,191,118,238,103,31,60,178,4,100,149,85,107,151,232,74,76,192,154,188,199,90,53,163,135,111,145,21,112,78,180,105,224,113,229,120,171,210,200,133,87,6,115,61,48,183,10,67,98,134,177,175,121,161,234,23,162,119,8…
Collagen	pos	857	158,25,201,214,127,231,188,57,82,156,218,235,65,141,212,59,36,54,132,34,58,189,22,103,89,45,95,215,33,6,108,105,77,78,46,209,91,122,30,88,66,138,240,173,139,69,223,219,172,28,198,1,48,11,148,227,183,79,202,35,237,53,236,109,123,204,169,222,178,174,211,96,32,199,220,67,5,42,230,99,155,13,41,14,153,26,9,55,94,217,210,72,234,50,75,208,80,147,159,10,160,146,170,193,144,149,51,3,150,104,129,68,241,225…
Collagen	pos	858	208,187,174,161,186,131,40,162,201,124,232,11,101,237,114,65,51,153,181,56,191,190,44,73,242,227,94,78,121,213,10,7,126,106,119,22,3,54,172,81,234,112,202,228,203,90,66,173,60,79,235,47,15,53,204,133,115,33,52,175,225,145,113,154,170,108,68,24,226,8,28,107,42,116,219,57,48,194,241,38,6,130,14,1,168,27,200,160,84,158,76,118,77,82,157,196,139,217,97,198,5,180,93,71,140,220,137,31,138,240,221,185,18…
Collagen	pos	859	83,209,17,35,101,195,10,100,27,132,149,77,24,192,19,74,11,143,21,128,228,178,214,227,131,96,212,233,239,30,213,38,79,210,224,20,31,126,164,47,106,94,95,23,215,67,80,184,104,110,139,138,89,136,112,5,218,196,173,221,118,114,68,66,85,202,113,63,109,52,160,64,146,182,69,134,217,151,82,197,123,50,32,46,237,190,9,117,56,53,43,129,135,157,72,222,181,44,75,36,185,33,168,12,241,145,73,242,49,137,48,208,15…
Collagen	pos	860	129,108,17,204,70,120,46,62,98,202,102,186,13,183,24,119,223,237,182,191,165,199,76,180,208,174,155,240,61,106,31,23,69,238,47,90,203,193,210,218,163,57,225,34,85,206,201,168,68,5,145,58,236,172,77,137,230,3,104,91,59,2,80,14,142,27,93,67,7,187,152,52,29,19,164,116,81,181,242,12,139,148,241,16,125,146,56,54,63,224,92,22,72,48,49,18,143,184,124,190,55,32,130,87,214,101,200,9,217,169,100,8,198,158,…
Collagen	pos	861	226,144,16,230,206,99,26,21,44,235,139,8,69,43,51,37,86,220,152,111,24,123,64,120,122,74,48,110,28,63,62,166,170,61,108,113,158,10,238,15,12,11,239,217,79,125,205,183,133,2,190,191,117,138,126,101,116,223,58,237,90,114,207,119,175,52,164,176,72,34,121,178,75,200,95,136,240,218,96,143,172,20,180,98,85,118,77,233,128,23,71,142,173,80,131,27,19,56,188,234,47,6,36,66,93,179,39,31,53,215,181,177,165,1…
Collagen	pos	862	213,60,194,236,188,58,227,80,133,149,212,112,33,207,105,143,9,87,111,104,17,171,159,210,155,85,72,142,238,136,96,46,182,61,193,176,71,126,54,29,38,40,198,41,232,82,55,174,24,150,118,167,83,128,163,5,52,120,10,3,81,101,237,25,168,204,37,135,123,138,173,43,209,51,34,47,63,103,53,132,152,170,145,157,224,107,62,116,184,94,233,220,125,15,76,200,139,241,151,113,11,19,64,147,216,22,164,89,23,226,49,130,…
Collagen	pos	863	136,65,192,220,176,115,116,148,159,72,76,221,152,141,44,161,52,224,118,64,11,22,182,190,25,27,196,112,234,187,157,207,205,92,34,60,114,79,175,53,185,217,82,177,103,32,158,13,71,238,31,41,194,85,113,39,48,67,108,126,226,90,222,89,16,139,42,83,50,184,117,208,98,204,218,23,180,145,20,87,14,37,236,9,156,237,58,100,172,69,235,210,206,225,147,203,66,197,109,129,43,150,61,240,188,163,7,94,62,110,49,80,3…
Collagen	pos	864	164,162,203,167,146,197,137,200,192,139,87,105,6,45,26,89,30,84,66,20,141,234,148,212,28,151,39,135,153,136,21,189,101,170,172,109,31,131,228,226,238,104,80,233,110,1,2,47,143,52,81,10,74,240,199,125,113,208,229,214,64,25,97,57,83,116,215,37,154,206,63,158,44,13,181,147,191,224,5,111,85,82,78,70,231,93,58,49,159,152,62,61,117,210,166,140,102,186,35,205,175,161,54,48,201,33,51,96,69,225,227,115,14…
Collagen	pos	865	146,67,230,147,101,170,115,149,203,226,14,132,239,50,33,24,5,200,58,15,18,187,9,125,224,68,180,118,131,99,112,145,199,178,216,90,144,227,61,242,148,43,21,136,179,64,168,142,40,181,49,130,159,74,240,6,116,197,113,204,3,220,163,7,225,57,186,89,201,30,217,124,110,215,48,51,157,62,174,161,73,241,2,198,52,185,209,11,32,60,54,69,56,98,193,25,214,194,153,235,117,26,86,173,79,191,120,81,44,139,205,218,21…
Collagen	pos	866	37,83,93,201,113,171,198,155,177,60,115,174,145,142,73,9,218,70,22,184,213,170,82,196,1,167,92,227,72,165,192,0,108,156,4,232,114,80,7,74,153,214,117,199,187,33,102,226,130,180,59,204,58,107,101,234,90,39,211,166,67,57,23,54,69,95,210,118,8,149,63,56,162,200,88,163,123,169,96,141,143,190,215,238,119,3,136,85,235,194,6,120,203,173,209,91,140,64,48,185,229,31,216,183,151,27,240,223,148,189,35,103,1…
Collagen	pos	867	46,14,89,39,73,176,159,97,78,113,137,183,1,111,144,146,21,118,57,77,121,4,138,15,141,236,123,217,80,95,45,50,16,242,231,182,131,203,58,30,40,33,181,151,136,13,22,38,190,204,23,100,114,71,93,167,47,179,218,108,65,54,140,59,230,202,169,150,237,24,56,233,200,164,157,165,27,53,219,132,220,177,162,228,96,185,133,48,83,173,224,87,44,186,43,171,156,189,19,199,62,174,26,35,52,225,67,79,207,85,223,170,216…
Collagen	pos	868	196,116,226,175,97,172,67,54,207,65,129,146,102,134,135,126,66,92,43,20,136,58,144,219,173,130,106,98,222,40,48,19,53,51,221,133,181,185,80,103,90,168,120,62,74,194,61,77,3,159,118,17,182,212,69,198,179,81,82,47,88,218,238,228,1,44,16,214,13,167,234,6,171,26,100,89,84,188,27,111,7,150,224,200,94,152,215,199,83,195,237,165,4,107,186,25,113,156,138,197,123,11,180,12,128,64,70,208,96,114,142,72,151,…
Collagen	pos	869	211,23,191,118,44,57,130,15,108,165,136,219,151,133,113,56,64,200,36,115,128,28,163,70,110,95,55,193,131,65,63,177,146,103,148,227,242,84,209,126,99,205,107,138,213,106,31,192,61,18,188,185,46,11,68,24,222,159,208,214,235,152,6,10,150,217,120,86,93,80,104,96,161,72,224,149,22,26,123,102,143,240,79,52,216,201,202,105,195,90,190,40,134,175,81,62,166,168,76,137,12,35,179,94,167,30,236,66,71,197,238,…
Collagen	pos	870	212,127,144,80,98,70,162,72,56,145,200,65,239,234,222,171,151,238,220,130,204,201,43,133,33,85,122,77,241,86,76,224,192,225,195,149,13,185,153,87,105,46,23,84,229,1,66,124,137,141,187,93,138,115,237,29,136,208,34,32,121,75,178,205,104,100,143,160,50,125,216,226,242,207,12,94,158,169,202,51,45,120,18,62,183,0,199,21,82,209,9,161,103,167,123,27,30,35,131,17,16,203,176,157,71,68,218,92,170,173,109,8…
Collagen	pos	871	211,128,119,46,127,53,217,81,156,163,141,220,77,148,36,225,52,59,235,187,231,184,204,170,183,167,198,91,47,226,74,44,120,193,130,188,66,138,75,33,94,155,50,132,100,180,172,92,83,2,89,154,228,3,239,115,174,111,143,223,0,58,19,117,215,84,48,60,190,104,56,97,102,108,202,232,16,192,175,125,54,152,234,96,237,150,39,41,63,22,68,207,147,149,72,240,98,201,109,139,123,7,171,20,194,4,80,105,133,157,15,106,…
Collagen	pos	872	151,158,100,228,105,211,204,109,200,35,145,230,169,142,84,13,126,194,120,108,75,98,154,173,16,148,56,34,212,93,112,182,190,106,224,209,234,160,88,149,180,177,159,90,189,78,214,239,47,143,188,73,32,36,137,39,131,44,134,222,206,125,241,221,146,172,96,115,215,67,123,192,102,236,82,118,95,152,168,217,124,110,11,4,5,48,27,147,238,101,191,198,208,133,121,240,119,24,164,219,87,185,22,183,60,166,38,40,21…
Collagen	pos	873	218,17,226,201,174,188,80,120,119,237,103,114,115,154,50,219,11,194,62,140,175,169,46,79,40,112,158,213,190,107,184,121,217,25,144,86,200,168,4,135,242,95,58,56,74,78,143,7,113,34,229,76,148,132,26,15,141,147,32,128,108,139,189,214,228,209,33,191,104,123,61,9,88,14,69,3,110,205,101,233,238,176,67,102,39,236,227,163,173,118,19,68,53,111,230,51,55,192,45,1,125,166,24,57,106,92,220,5,185,96,82,43,13…
Collagen	pos	874	55,9,237,102,94,160,213,70,208,205,43,30,126,118,144,186,120,182,211,106,33,92,57,1,69,176,46,150,114,36,207,159,162,151,146,124,80,193,157,87,188,131,240,129,164,84,198,232,142,85,58,233,82,54,156,91,13,101,116,226,238,97,4,117,128,149,190,138,86,109,203,50,178,123,42,225,22,175,163,72,229,145,98,183,155,231,81,63,3,74,45,173,15,132,212,219,171,204,223,34,17,107,24,224,130,2,41,12,192,194,152,21…
Collagen	pos	875	79,108,21,27,88,224,132,42,110,207,130,129,22,220,60,225,123,183,41,235,103,86,37,194,32,106,154,140,43,157,96,199,182,221,180,193,11,13,168,152,216,65,212,58,133,39,155,50,160,186,59,74,82,3,81,231,124,105,23,179,118,30,150,62,174,189,192,40,145,34,211,9,49,208,204,215,146,45,159,101,19,169,202,143,56,209,161,69,68,20,131,100,75,1,156,240,115,66,151,119,26,178,198,116,87,149,24,214,57,158,7,175,…
Collagen	pos	876	43,84,90,233,166,13,41,57,125,240,49,173,178,194,4,228,177,180,242,0,148,34,231,159,220,209,235,109,24,67,10,184,223,35,136,66,119,198,117,11,126,152,176,218,27,150,169,143,114,107,95,32,193,97,92,207,6,227,86,163,61,200,127,88,192,64,26,137,211,69,25,53,165,99,74,33,239,76,21,162,115,175,140,38,72,133,28,187,37,205,134,75,182,98,226,20,59,237,3,215,195,208,68,2,65,174,79,204,18,44,56,185,214,45,…
Collagen	pos	877	113,141,143,184,13,11,152,37,134,177,38,161,242,60,133,102,188,157,4,63,220,191,41,52,27,199,23,42,201,62,222,21,85,94,236,235,70,45,90,160,33,200,214,227,173,53,185,80,154,92,189,212,124,106,211,167,35,73,58,139,108,65,216,137,79,9,101,142,26,165,119,5,240,3,95,56,40,182,238,55,97,93,195,166,193,64,59,68,128,81,47,239,16,230,71,67,116,114,103,194,172,96,100,223,54,131,89,111,221,46,215,213,175,2…
Collagen	pos	878	80,121,235,47,140,110,167,68,73,141,90,230,53,226,107,35,32,58,62,197,126,27,7,0,83,211,208,79,147,16,55,13,152,194,113,56,88,151,182,176,217,61,131,134,233,4,1,5,154,57,221,52,11,103,209,127,144,132,174,178,17,26,119,25,204,180,130,70,189,199,21,201,18,242,71,160,82,29,229,161,37,24,172,169,45,157,75,223,118,72,145,135,238,96,101,123,158,149,69,97,112,228,139,115,104,66,232,205,12,77,136,190,95,…
Collagen	pos	879	132,123,176,226,168,84,242,38,69,225,130,223,149,117,88,146,157,218,124,40,165,192,21,76,227,103,115,237,138,58,196,48,97,230,203,118,181,12,208,158,131,18,213,212,23,112,55,234,92,198,183,182,169,133,15,233,167,108,74,160,54,109,37,27,193,10,56,111,77,93,39,44,163,24,110,174,82,41,199,186,46,29,177,42,64,8,126,89,215,105,222,99,172,206,95,13,135,2,128,59,51,210,114,73,209,63,231,171,91,6,90,9,87…
Collagen	pos	880	16,6,242,130,162,88,108,49,166,118,207,119,27,171,231,220,51,159,227,44,7,2,206,229,239,131,78,221,54,233,81,39,113,211,185,60,168,121,161,196,13,214,147,149,86,142,25,70,53,14,144,236,241,101,46,146,230,1,30,154,165,235,123,19,156,163,138,87,91,10,100,4,28,58,36,12,76,210,173,26,203,69,202,218,191,125,180,126,82,116,232,238,83,0,223,187,75,64,190,67,32,66,224,136,141,96,42,170,140,208,68,29,234,…
Collagen	pos	881	13,195,106,172,83,155,174,241,201,69,19,144,8,72,26,143,209,55,3,24,239,129,17,122,200,89,54,226,70,80,43,220,135,77,179,76,228,5,119,107,127,21,37,217,160,52,110,219,103,45,61,90,218,0,213,34,152,197,6,11,192,120,204,237,74,138,184,91,93,22,146,23,50,126,207,97,67,121,28,2,99,100,242,240,183,1,84,20,178,31,137,94,116,111,9,18,4,42,40,125,142,124,132,101,161,104,48,208,232,47,51,95,14,177,190,193…
Collagen	pos	882	2,4,48,125,59,128,31,130,67,119,124,47,82,132,46,215,191,97,110,209,106,150,41,137,64,226,204,240,102,91,95,180,14,175,88,80,145,0,78,210,12,166,99,16,148,161,123,153,111,141,172,170,133,154,196,241,21,43,10,87,105,115,206,165,228,85,73,79,147,134,221,126,164,187,224,38,56,19,93,71,75,212,107,184,222,182,37,1,61,201,3,194,17,28,113,229,136,171,140,53,25,227,114,8,35,188,190,233,69,236,205,117,207…
Collagen	pos	883	79,226,13,51,158,242,41,67,225,4,102,101,117,63,228,143,232,121,90,168,116,88,138,233,43,241,176,230,150,56,108,177,28,166,31,201,217,66,129,203,141,52,12,21,140,38,107,198,191,75,235,115,227,81,148,25,2,224,160,136,179,236,208,34,180,111,17,122,137,94,29,216,100,212,99,164,64,74,211,105,186,206,26,185,110,184,96,57,62,53,215,145,222,127,146,3,199,149,103,49,0,19,22,86,126,142,93,39,65,80,237,15,…
Collagen	pos	884	1,236,40,157,213,93,98,88,155,150,15,171,144,195,78,85,107,110,141,92,115,218,79,52,12,215,0,20,37,185,97,202,174,36,176,21,7,39,26,234,211,205,132,100,75,237,59,128,172,160,72,139,164,147,82,66,25,198,53,22,122,101,2,48,153,188,219,233,109,129,136,106,45,148,173,199,140,224,31,210,242,135,91,33,168,29,126,227,232,229,44,231,235,51,112,76,197,35,123,69,67,182,95,118,14,138,70,50,58,114,137,23,38,…
Collagen	pos	885	105,80,72,166,29,115,194,98,216,9,2,61,69,149,184,4,78,1,51,240,99,205,41,20,100,85,65,39,180,129,116,209,147,206,135,86,107,52,223,62,64,8,219,33,76,93,127,177,15,233,81,46,213,44,178,68,197,30,6,91,211,214,190,108,172,226,198,236,207,83,117,27,231,74,136,31,189,242,113,70,59,227,139,56,221,185,122,88,102,87,218,196,148,50,26,24,58,200,163,47,181,103,133,77,217,101,193,212,140,38,145,10,89,142,1…
Collagen	pos	886	55,156,31,185,58,125,184,237,106,29,56,165,59,30,223,92,33,86,175,80,225,169,231,43,101,139,216,217,178,62,212,107,180,177,219,89,109,54,44,26,53,157,233,134,120,97,168,201,181,227,171,42,45,150,140,189,10,167,99,130,68,50,146,242,141,144,142,82,24,148,149,93,119,74,147,79,38,205,229,198,65,18,226,85,193,67,73,23,179,135,132,52,209,57,238,1,28,40,116,192,222,241,112,81,166,131,15,103,194,182,210,…
Collagen	pos	887	88,85,10,48,127,91,215,90,200,201,52,107,65,144,2,241,36,50,229,209,168,139,72,69,39,29,157,78,151,76,23,26,188,44,32,1,237,111,60,7,25,183,184,33,135,203,154,115,49,110,106,235,80,51,194,18,221,56,37,0,8,30,96,239,122,179,77,231,38,170,120,174,6,148,55,64,145,167,21,103,217,189,198,113,158,54,164,132,124,129,89,162,4,34,192,150,214,205,202,119,146,16,118,147,212,232,114,99,105,45,153,180,169,46,…
Collagen	pos	888	223,227,241,197,168,219,199,152,92,224,80,149,100,39,108,45,154,9,86,184,194,23,124,90,52,27,233,30,111,161,215,120,136,26,29,208,176,1,225,83,205,74,110,178,73,7,4,153,36,97,229,77,50,185,109,141,102,96,99,49,106,201,21,113,174,38,37,198,93,206,202,116,195,107,137,234,207,214,179,151,150,177,140,76,217,133,0,221,71,147,8,183,158,209,122,167,128,15,85,68,132,66,159,172,127,196,112,242,3,190,20,20…
Collagen	pos	889	153,180,233,178,66,134,217,206,117,70,94,203,105,16,76,91,155,175,227,60,101,102,150,133,136,139,41,168,52,106,194,207,54,174,110,143,239,122,46,145,34,221,75,93,86,0,57,230,51,195,83,212,222,186,107,213,7,152,96,165,92,23,88,100,53,183,149,11,126,132,39,9,55,20,33,63,241,108,12,137,29,25,159,235,232,192,157,72,118,43,115,6,215,201,36,170,71,49,197,48,181,208,74,47,225,127,236,68,30,104,85,62,38,…
Collagen	pos	890	95,156,190,180,131,2,201,124,51,82,167,174,24,103,109,163,97,19,232,187,38,41,32,238,165,160,71,29,80,159,79,226,151,73,121,36,108,26,184,101,117,132,48,83,91,65,49,43,183,233,227,78,206,25,62,122,3,148,114,112,192,58,230,92,153,45,67,207,50,185,219,87,191,144,203,63,170,216,81,178,115,135,221,161,88,194,222,150,149,137,210,129,204,10,76,34,102,199,64,231,225,146,60,69,5,189,22,130,54,94,113,15,7…
Collagen	pos	891	14,122,184,45,81,3,239,112,22,180,168,202,124,225,174,238,78,155,138,198,83,91,99,116,139,28,218,230,186,101,166,190,55,153,63,76,178,56,105,192,221,175,87,106,66,215,129,64,93,236,126,144,40,237,210,135,79,136,130,98,13,20,21,57,132,165,140,17,32,125,224,185,7,34,61,68,220,4,100,231,123,164,176,209,8,6,206,89,214,216,158,80,95,120,242,177,226,50,213,127,183,102,188,46,149,227,151,119,194,193,59,…
Collagen	pos	892	199,32,65,7,76,102,198,214,129,157,55,158,68,98,145,97,100,103,219,52,229,142,11,75,191,188,113,107,119,174,121,117,51,0,125,63,146,242,83,22,144,58,192,89,183,210,127,222,159,17,46,230,130,25,109,226,112,2,101,67,236,184,213,5,94,90,82,27,217,31,28,220,49,92,13,54,16,227,61,225,59,233,147,216,116,200,9,93,212,4,40,86,185,120,8,57,163,224,26,124,240,150,161,203,206,204,74,231,195,77,175,128,44,19…
Collagen	pos	893	15,111,12,232,39,28,51,233,219,88,173,192,241,239,215,158,211,143,231,218,139,161,123,229,55,207,172,94,147,140,187,203,130,74,168,73,221,144,167,234,82,208,122,226,220,216,174,106,71,184,54,10,1,109,86,121,178,22,138,53,115,202,90,80,188,65,62,125,156,148,196,146,100,210,240,7,76,56,116,105,190,101,128,5,223,212,61,166,182,8,98,20,136,199,104,41,78,164,224,23,193,169,2,155,26,159,206,191,189,119…
Collagen	pos	894	146,168,174,193,39,99,195,71,142,122,214,228,176,108,223,82,169,163,105,203,150,236,27,210,180,141,171,112,232,56,219,240,16,155,24,54,215,42,167,72,216,200,64,61,126,91,117,79,212,57,85,201,172,87,138,109,111,88,226,19,121,14,196,222,97,194,65,185,134,34,242,238,118,221,205,93,98,60,137,156,135,157,173,75,178,177,20,8,0,10,170,165,100,159,151,143,67,132,234,53,12,69,190,211,231,225,136,175,181,3…
Collagen	pos	895	164,49,168,186,37,214,217,213,238,215,144,206,167,32,145,120,31,63,14,35,52,56,159,19,28,177,162,111,175,141,181,166,82,40,192,94,189,115,121,153,151,116,122,139,154,85,43,216,123,129,68,211,71,76,117,212,187,54,223,163,237,91,196,36,209,25,88,231,30,176,108,126,89,113,225,101,207,24,133,198,235,218,98,77,80,134,69,72,39,81,128,9,180,143,146,93,75,53,106,27,156,66,23,44,138,130,222,34,33,241,125,…
Collagen	pos	896	90,224,239,44,242,37,111,113,11,51,70,227,46,215,200,150,95,50,84,81,225,91,191,96,35,137,129,27,17,109,18,41,179,152,8,57,69,117,165,92,206,67,71,54,60,93,89,187,162,155,34,102,140,30,43,203,195,194,105,83,166,80,75,132,36,94,106,4,158,28,25,219,160,5,82,186,110,64,135,133,222,147,76,40,55,196,238,116,220,230,9,175,59,209,167,123,14,212,217,131,62,13,118,153,48,197,32,142,33,188,216,182,2,163,22…
Collagen	pos	897	143,216,193,47,12,62,33,133,69,107,162,191,75,197,134,29,206,80,231,181,125,210,17,122,240,174,18,100,96,97,16,118,137,58,112,82,200,224,220,64,60,232,84,25,136,20,228,4,94,202,152,103,212,149,15,102,78,70,145,38,158,128,166,14,0,177,140,170,65,189,161,180,5,106,130,52,131,179,98,222,42,28,72,39,205,207,151,221,68,50,19,30,59,73,120,88,241,182,236,168,66,185,48,108,63,142,87,57,138,81,147,204,239…
Collagen	pos	898	199,131,19,85,222,169,97,203,221,14,217,46,40,235,9,5,197,228,54,82,61,201,153,171,124,137,51,79,173,26,226,53,182,140,16,142,50,34,237,145,179,55,159,125,45,188,49,59,101,224,191,200,211,120,70,202,129,65,36,163,72,168,186,190,24,90,43,225,115,6,32,118,154,189,11,176,107,144,208,1,56,20,230,128,93,177,99,138,229,15,17,184,165,92,108,106,156,25,187,146,155,2,88,157,64,37,175,123,183,147,207,84,12…
Collagen	pos	899	176,163,228,102,89,62,28,119,88,165,220,221,30,101,164,150,44,41,196,130,195,1,51,14,54,187,11,115,104,242,162,71,215,26,137,48,61,9,232,24,108,140,4,172,226,233,212,91,181,224,67,34,6,23,135,227,116,63,93,144,64,32,134,142,117,230,79,185,186,77,169,70,107,84,114,94,118,96,5,15,239,209,50,72,182,21,229,110,201,183,231,155,238,86,12,218,174,153,55,223,133,31,78,90,69,66,83,56,188,92,179,199,171,2,…
Collagen	pos	900	202,81,219,156,205,153,167,128,130,162,50,49,217,35,120,59,172,240,238,154,149,230,139,108,203,152,72,221,107,32,51,218,208,136,122,95,105,63,7,65,33,18,198,98,83,138,104,194,186,86,30,99,62,155,42,85,184,68,80,57,94,111,166,158,179,116,220,207,48,102,114,147,206,146,141,56,209,11,47,161,188,90,113,88,2,13,37,54,196,6,89,103,91,234,10,118,213,34,189,43,157,176,131,227,53,239,163,242,71,78,191,19,…
Collagen	pos	901	70,30,106,197,89,188,129,223,180,52,68,100,225,12,178,118,56,50,99,82,199,173,38,121,47,46,36,117,20,141,236,87,165,221,77,67,49,237,80,227,105,196,2,39,208,31,170,21,161,241,147,94,43,85,55,219,95,224,59,143,209,218,5,132,181,101,156,120,242,216,134,172,148,61,133,163,92,185,204,48,146,86,239,171,104,186,66,162,23,17,187,57,124,37,169,11,183,205,126,13,113,213,155,4,81,54,96,32,198,194,35,45,144…
Collagen	pos	902	181,218,202,209,89,217,40,60,55,11,208,228,206,146,114,211,143,164,226,223,78,25,52,29,213,183,30,49,192,74,18,101,145,191,178,135,62,39,97,190,37,205,180,201,12,154,187,112,234,167,189,57,160,134,2,94,53,19,221,184,115,199,119,69,72,76,198,50,51,36,117,236,102,144,162,125,136,61,33,8,70,171,109,169,116,140,195,230,79,197,225,130,59,22,152,165,124,216,27,80,166,35,240,5,238,83,122,110,111,65,17,4…
Collagen	pos	903	23,154,170,193,2,58,202,129,127,194,160,39,226,87,102,97,187,41,117,5,185,242,198,183,37,152,43,140,201,90,166,178,28,120,1,83,57,138,132,133,136,206,79,111,181,151,48,215,168,205,219,25,221,88,169,67,163,53,112,135,30,69,46,0,147,76,22,128,241,155,227,148,42,26,188,216,82,98,77,146,212,11,195,123,24,91,6,139,233,114,130,84,116,13,164,103,145,125,119,179,15,74,134,75,211,8,50,218,171,220,45,72,12…
Collagen	pos	904	8,223,25,125,79,50,28,131,21,190,146,189,99,45,220,108,232,64,128,72,145,198,44,177,102,130,15,89,78,12,86,141,123,51,106,1,175,9,87,80,213,135,162,63,61,58,154,180,234,55,155,235,167,210,174,199,140,54,52,201,110,240,2,113,205,49,217,159,207,212,101,3,18,124,6,115,137,157,147,31,29,161,188,194,97,200,100,151,70,40,173,109,221,56,98,219,90,103,5,84,0,138,185,22,96,193,229,228,62,226,10,46,13,227,…
Collagen	pos	905	198,97,51,13,122,58,153,121,180,95,47,89,161,135,6,147,120,9,63,213,187,155,134,103,33,151,241,242,144,126,211,217,158,141,53,32,65,73,177,84,160,70,193,29,130,50,226,200,145,218,14,136,224,102,61,34,229,45,215,190,194,82,143,69,55,214,44,64,60,117,107,21,10,30,116,223,77,199,233,118,221,216,101,16,35,43,56,15,85,168,129,186,239,75,88,92,165,178,234,231,99,108,238,22,79,115,2,25,81,189,12,235,52,…
Collagen	pos	906	19,125,146,94,143,189,144,180,155,3,179,164,2,227,80,216,77,5,82,54,148,78,205,119,85,113,217,88,162,211,1,197,163,16,99,219,224,28,225,72,29,120,42,90,111,171,221,24,151,235,154,170,23,142,9,76,73,141,159,169,176,68,149,152,38,109,214,50,40,206,220,202,92,188,241,79,215,128,89,34,201,203,4,147,66,200,69,172,132,27,25,100,229,63,6,153,21,194,150,185,175,195,131,223,117,178,207,93,75,74,31,32,51,1…
Collagen	pos	907	135,84,208,94,65,93,17,206,45,43,158,77,131,58,240,224,124,154,186,214,137,55,68,146,39,134,176,237,129,16,98,31,164,209,136,64,236,46,235,33,60,153,167,99,21,126,86,127,149,25,6,118,3,57,42,111,204,56,41,90,97,105,180,40,95,207,59,197,225,140,74,109,196,165,200,63,220,217,1,81,191,83,15,53,79,14,185,44,133,130,203,9,20,30,171,47,2,181,113,82,34,179,173,212,151,87,62,190,183,22,189,117,211,226,14…
Collagen	pos	908	3,113,78,43,168,106,176,172,184,30,209,42,115,196,76,84,16,104,7,216,152,48,234,175,46,37,134,145,67,98,100,162,227,71,212,133,235,68,72,199,121,41,206,33,187,177,38,54,166,229,143,81,207,34,131,88,220,1,62,155,217,92,193,25,167,26,224,90,87,240,142,102,132,164,174,75,116,173,221,137,35,49,107,203,11,201,101,197,135,204,85,178,14,195,146,59,64,86,148,233,153,226,141,79,5,150,24,47,23,4,53,218,127…
Collagen	pos	909	147,99,202,82,140,239,18,218,134,191,188,233,70,205,25,161,143,72,214,209,8,128,78,154,237,114,200,45,77,242,103,138,225,36,10,109,240,0,51,13,24,96,56,60,211,215,167,91,90,146,189,68,32,104,126,50,115,151,6,213,30,117,127,55,113,130,230,97,195,160,54,88,163,46,224,155,11,226,89,159,196,178,166,149,208,66,21,112,75,14,34,98,162,135,212,4,198,61,183,102,1,95,144,92,85,210,184,28,228,106,80,48,207,…
Collagen	pos	910	166,125,224,206,97,109,134,186,156,237,223,218,22,44,111,167,207,192,81,60,118,201,197,216,33,99,179,104,129,211,236,123,132,208,219,215,93,126,14,194,213,142,25,41,35,210,195,31,164,96,198,54,154,17,196,158,23,21,40,175,61,128,127,89,0,151,65,138,152,116,120,13,80,161,141,140,105,29,24,135,189,150,66,163,143,171,235,74,119,242,88,121,226,101,5,178,49,10,64,108,71,155,52,90,203,232,16,187,222,27,…
Collagen	pos	911	25,8,154,122,79,72,139,201,221,4,71,67,41,184,162,165,36,52,130,73,100,238,196,146,159,132,239,26,223,151,55,157,33,105,229,213,215,76,30,16,34,172,109,85,23,70,116,119,38,19,7,194,56,129,80,187,113,230,128,202,212,155,234,209,95,0,136,32,153,24,40,137,160,149,174,176,59,170,219,21,189,140,177,224,125,11,29,237,145,156,161,183,181,211,87,104,14,12,10,89,168,192,233,124,35,60,232,199,69,22,148,99,…
Collagen	pos	912	201,205,182,140,149,190,232,105,82,124,93,178,179,164,228,151,56,148,71,92,224,47,141,4,131,189,24,152,63,37,121,61,28,75,129,80,218,112,202,65,42,3,215,167,48,116,35,134,95,68,217,139,197,101,195,18,118,25,29,111,194,183,204,227,207,153,219,53,162,175,181,220,241,59,98,239,154,122,2,242,214,238,109,114,126,34,177,198,160,125,130,221,86,32,163,229,113,230,168,188,128,21,208,72,100,49,107,46,185,1…
Collagen	pos	913	37,232,131,22,54,213,33,10,73,56,136,69,60,114,193,146,25,36,89,155,49,194,96,95,203,79,18,77,206,91,140,239,133,161,139,106,15,41,132,80,53,1,237,27,8,204,67,192,197,45,64,182,46,211,153,7,44,173,121,191,223,152,55,234,127,189,17,74,101,180,238,183,29,16,138,35,156,225,236,179,13,125,205,119,42,215,109,116,150,122,195,102,178,172,207,30,165,112,99,176,108,31,227,97,110,48,61,208,9,76,168,157,72,…
Collagen	pos	914	6,216,232,172,33,170,64,220,187,99,46,204,70,22,93,107,115,189,151,14,85,209,159,131,47,3,41,101,53,81,149,196,100,35,48,63,163,73,95,78,130,173,176,136,112,24,68,223,19,120,238,197,240,18,1,236,203,96,4,132,116,194,60,157,82,105,184,109,225,65,51,9,154,40,218,166,183,39,75,147,2,210,152,103,72,114,174,83,66,162,8,122,97,229,222,179,171,208,108,13,239,98,190,181,88,211,61,15,23,91,160,113,76,111,…
Collagen	pos	915	96,132,146,151,195,125,13,92,71,114,142,210,66,31,141,157,231,171,62,30,8,50,181,219,112,16,94,234,134,175,91,130,59,155,103,230,215,37,69,239,194,120,42,107,227,168,99,225,216,17,80,18,67,160,90,65,129,5,188,34,144,220,139,186,113,88,190,153,221,218,187,156,53,108,89,193,182,179,55,15,32,223,111,159,23,33,138,238,58,237,222,163,119,39,86,95,185,236,211,75,35,19,164,115,21,117,224,27,74,45,3,83,1…
Collagen	pos	916	162,5,84,152,81,69,46,142,141,117,202,6,9,236,146,235,11,211,47,182,8,51,102,198,72,56,155,168,129,171,192,70,107,68,174,82,42,225,191,54,161,169,53,33,204,201,3,237,228,232,217,194,2,179,195,52,62,110,97,136,213,196,14,91,118,132,109,36,200,124,57,100,4,58,134,116,159,144,85,1,125,45,240,108,12,29,49,27,59,135,7,149,71,94,175,187,77,183,87,212,114,205,176,103,197,139,21,239,186,163,181,209,99,83…
Collagen	pos	917	38,153,159,87,199,30,86,16,146,238,108,122,34,9,166,184,218,51,74,135,81,193,10,48,162,177,172,93,209,8,237,214,78,79,192,194,28,37,136,215,71,41,213,17,77,150,131,201,0,101,206,189,157,14,105,68,11,124,125,26,44,24,36,137,61,242,134,1,221,133,143,43,73,234,89,161,23,208,220,241,154,22,32,13,217,127,104,198,120,47,236,222,235,75,227,117,167,95,169,203,181,170,67,31,90,46,91,224,180,204,56,178,128…
Collagen	pos	918	20,73,33,18,52,225,121,93,64,89,125,53,124,67,137,212,202,138,186,95,30,229,232,152,55,227,224,218,21,31,204,193,175,151,17,77,148,111,79,161,180,60,226,15,63,158,103,199,132,50,142,215,43,65,238,80,128,178,123,16,192,87,203,83,96,37,206,194,26,41,242,75,109,167,68,154,4,110,207,14,188,141,39,179,176,74,198,222,135,7,119,208,220,116,2,84,56,219,19,12,36,90,185,149,3,51,221,165,101,113,150,108,24,…
Collagen	pos	919	32,213,143,112,151,190,132,17,118,238,184,139,16,178,173,210,125,103,4,42,230,43,62,228,2,182,90,1,0,239,95,171,207,236,223,180,6,84,34,141,138,61,86,241,237,170,195,57,155,211,150,66,55,224,149,234,88,52,140,74,216,31,38,9,102,160,100,89,24,49,46,198,96,188,229,58,114,97,219,41,191,158,60,19,233,183,240,122,145,26,146,71,92,48,87,79,154,116,142,174,23,81,227,39,197,235,59,193,107,77,221,94,3,133…
Collagen	pos	920	221,107,27,133,232,202,88,25,95,101,183,123,171,236,149,39,23,233,234,161,63,175,207,112,75,156,160,93,19,239,72,129,180,128,92,220,82,76,108,147,224,165,69,77,143,21,139,98,65,32,186,153,182,114,154,213,41,240,86,126,20,131,78,194,217,181,31,43,29,58,9,42,18,237,227,22,87,146,145,80,99,204,56,106,40,137,138,225,144,35,172,96,38,47,122,5,222,188,223,121,116,120,199,55,68,8,109,238,79,125,229,3,85…
Collagen	pos	921	1,154,152,156,119,32,138,61,203,136,228,73,186,12,179,56,145,72,210,74,240,141,118,6,177,87,223,153,214,54,132,222,230,226,81,176,183,229,40,48,82,218,115,120,234,10,235,42,204,97,68,43,60,127,50,124,58,149,84,36,112,192,91,139,27,110,190,221,239,220,70,51,173,182,162,29,34,90,88,78,146,198,174,169,158,160,205,113,126,25,121,155,236,166,105,11,167,96,19,99,98,171,196,178,79,75,202,69,102,77,104,1…
Collagen	pos	922	77,198,144,87,0,190,127,42,128,134,46,237,149,111,31,199,4,103,187,138,37,61,194,96,115,62,6,52,29,102,72,142,15,207,195,50,229,158,60,192,235,58,75,18,113,154,239,215,41,197,16,214,217,125,228,106,97,100,19,101,24,139,104,140,67,163,22,117,161,53,57,234,185,90,63,88,109,94,38,99,205,30,211,8,145,83,59,175,39,69,32,159,130,10,70,34,45,160,189,5,206,85,84,183,86,232,13,118,176,191,213,177,98,9,242…
Collagen	pos	923	12,90,189,148,98,206,154,30,233,210,32,124,169,119,111,163,26,88,109,92,10,137,99,170,122,225,65,89,3,78,118,127,198,132,23,191,209,96,213,55,146,21,172,134,133,142,180,195,176,167,207,106,54,101,204,230,222,84,226,177,202,105,182,158,185,130,93,116,114,183,117,7,37,144,217,201,63,136,178,138,9,82,143,1,236,56,5,49,67,199,221,11,152,44,121,31,0,86,64,29,79,68,112,108,2,94,22,47,218,4,102,239,81,2…
Collagen	pos	924	203,35,86,149,85,37,121,30,171,195,191,64,205,112,10,180,185,13,120,202,114,106,78,158,48,197,201,98,6,55,179,70,14,25,129,119,133,140,156,196,27,22,24,207,19,194,73,34,215,47,186,21,1,237,91,132,150,236,9,125,206,28,122,97,79,110,228,46,43,135,172,53,208,223,104,234,117,103,63,170,57,210,54,31,72,227,187,130,11,45,44,138,60,3,219,71,190,67,42,147,174,193,225,0,175,88,233,83,211,100,95,18,82,50,4…
Collagen	pos	925	71,39,14,109,171,15,133,95,224,158,32,205,213,134,219,85,5,157,204,144,153,10,8,209,87,100,75,60,16,48,141,208,13,112,79,35,239,111,63,17,178,190,115,214,29,93,189,108,227,30,25,183,131,37,77,194,107,27,151,179,202,104,28,150,119,19,122,125,154,101,74,91,58,76,172,61,206,36,137,72,148,88,56,197,31,160,238,70,40,0,42,211,240,129,121,176,187,11,162,233,196,167,80,173,1,230,18,21,142,113,161,3,99,6,…
Collagen	pos	926	140,74,158,81,31,94,229,14,69,135,195,108,90,163,206,212,219,53,150,147,143,82,3,236,215,60,237,75,102,25,240,100,207,156,178,176,235,233,93,128,64,232,129,48,210,16,98,4,196,149,5,238,19,183,120,179,122,154,107,56,173,216,80,199,204,194,181,123,230,42,11,205,184,164,50,182,55,114,85,167,79,57,38,12,40,191,97,165,160,105,227,159,225,24,197,37,109,17,189,171,101,221,41,132,62,187,125,139,83,87,27,…
Collagen	pos	927	37,86,110,191,188,161,24,145,104,117,240,126,101,226,184,94,119,183,152,241,170,62,68,60,151,47,38,29,31,182,209,142,147,25,216,65,219,203,30,214,158,10,102,81,12,41,141,155,63,18,22,150,17,148,46,168,34,109,15,234,4,57,50,201,160,48,131,180,2,59,133,56,231,36,13,144,173,185,98,124,218,194,55,213,92,200,73,175,88,91,33,43,79,233,130,82,78,125,140,114,171,27,20,223,135,193,9,123,232,1,237,16,105,2…
Collagen	pos	928	33,191,236,222,42,86,52,107,209,111,35,218,165,59,115,169,151,80,56,5,91,60,155,54,125,140,100,29,158,162,9,153,47,53,77,71,225,142,182,197,48,69,170,121,152,163,30,0,129,134,168,223,219,199,67,50,186,99,76,127,231,49,160,133,116,24,96,131,198,98,217,27,213,101,84,8,103,113,31,10,25,19,232,242,79,123,190,6,171,183,138,63,154,92,106,157,7,216,114,11,18,23,108,175,205,193,90,200,4,112,17,227,73,177…
Collagen	pos	929	63,136,27,141,88,159,238,75,56,96,155,202,97,230,59,212,183,142,197,189,112,1,239,187,76,114,15,53,103,54,70,93,68,132,11,73,234,12,78,229,55,211,165,89,156,36,69,66,207,226,86,14,47,218,181,215,206,52,137,23,172,99,74,83,151,90,71,203,221,91,80,166,28,190,193,148,13,110,39,170,38,46,77,100,178,79,82,198,43,111,138,236,58,102,175,33,160,94,222,67,106,240,199,122,5,65,57,44,163,145,6,209,153,124,1…
Collagen	pos	930	84,74,119,240,39,218,10,216,195,58,67,64,91,72,69,31,126,212,15,141,27,131,77,165,94,110,30,40,0,26,146,202,5,175,45,100,35,24,49,105,21,200,137,66,191,53,149,103,234,113,154,57,229,214,178,51,172,170,76,46,65,173,140,62,182,89,237,28,38,211,208,54,60,20,68,118,142,52,180,169,201,32,128,42,98,153,152,88,111,148,97,22,188,176,90,125,177,204,123,156,163,117,213,197,114,162,112,59,93,222,242,81,181,…
Collagen	pos	931	2,151,191,105,41,31,21,131,165,73,69,223,145,23,4,118,242,0,75,124,215,44,232,116,180,109,179,125,9,99,201,11,114,122,36,51,35,13,169,239,184,226,119,218,172,20,210,157,176,47,167,211,164,48,26,18,153,74,190,192,155,126,15,195,67,34,196,141,183,78,139,238,6,76,25,227,30,111,85,143,14,120,199,59,86,81,58,148,193,52,236,63,213,39,28,97,7,93,235,185,225,197,166,144,40,56,135,95,103,128,98,22,32,117,…
Collagen	pos	932	236,80,87,90,145,93,85,230,221,11,168,57,187,81,158,31,52,101,113,203,123,60,24,125,227,50,239,151,184,133,170,141,4,38,231,124,19,201,143,137,186,185,58,92,218,233,165,56,82,120,78,130,100,234,16,139,91,228,3,200,194,110,43,39,213,70,5,42,240,115,104,177,150,176,118,241,199,41,106,149,61,129,15,210,238,94,107,159,64,208,53,154,224,21,189,13,164,127,67,112,33,108,161,72,73,22,215,27,175,196,89,17…
Collagen	pos	933	29,144,198,82,89,14,124,199,95,87,152,204,225,57,59,184,133,2,113,193,239,20,83,53,188,76,63,238,177,110,241,176,210,5,65,148,163,37,101,39,214,70,35,3,80,8,114,103,185,172,74,162,112,98,109,224,167,125,56,54,157,186,18,4,190,31,160,0,196,9,38,50,191,229,165,68,41,220,52,92,216,102,81,97,10,178,203,168,240,189,73,164,21,90,72,66,105,58,86,44,16,127,78,115,32,99,154,33,195,132,22,47,49,136,215,175…
Collagen	pos	934	8,192,93,121,70,165,130,106,103,158,67,72,159,222,2,217,187,160,114,232,96,115,164,163,151,118,117,145,127,210,148,189,198,212,113,138,218,209,193,207,47,128,60,51,135,50,20,178,10,186,104,229,230,28,32,6,123,14,30,142,181,203,83,147,233,65,13,183,76,88,213,149,31,77,214,141,241,129,75,231,172,194,89,58,43,234,92,224,44,112,45,144,168,208,211,74,116,179,100,21,62,173,139,215,36,49,53,48,97,5,110,…
Collagen	pos	935	47,2,75,57,48,68,91,150,153,124,188,5,223,205,116,149,211,175,100,102,161,17,31,98,209,168,92,147,8,87,213,206,201,21,137,123,71,230,192,140,235,76,90,80,3,171,117,103,84,198,182,176,216,225,156,172,131,125,63,194,222,83,104,179,96,218,224,54,42,108,128,138,82,18,126,163,186,203,109,74,111,154,170,155,195,25,53,66,10,135,136,114,119,16,208,88,237,185,12,99,69,67,45,41,229,0,204,162,34,178,234,122…
Collagen	pos	936	106,15,81,100,242,7,23,142,214,116,45,88,216,108,26,221,203,215,124,109,103,168,8,211,52,120,213,66,157,217,165,65,183,51,150,34,129,172,187,112,85,56,188,127,235,182,146,101,73,2,152,131,61,77,153,164,71,33,49,199,233,161,218,11,97,149,99,232,126,193,50,138,105,83,234,227,25,190,185,102,21,76,238,240,14,159,195,68,191,69,117,5,122,30,24,205,59,72,9,95,202,89,32,0,115,19,125,226,18,139,212,84,10,…
Collagen	pos	937	222,62,85,110,221,160,167,103,106,28,224,175,63,225,67,184,214,180,99,44,57,73,153,97,107,45,78,55,53,227,215,37,170,200,199,168,16,38,14,132,40,115,5,20,144,230,66,191,179,46,15,131,17,127,81,147,195,6,137,129,223,11,69,152,142,27,207,183,226,3,187,228,190,32,213,96,76,157,10,35,161,29,25,182,196,236,186,50,54,124,12,34,139,126,231,4,150,159,156,41,240,203,197,232,47,136,151,48,212,49,42,72,241,…
Collagen	pos	938	216,106,117,180,109,231,158,29,123,203,127,147,217,76,182,16,70,176,83,234,35,79,227,110,46,242,235,56,67,183,103,88,226,11,5,213,145,90,75,209,156,134,25,20,51,160,87,74,12,167,4,126,13,157,146,136,43,100,138,193,240,181,54,81,23,24,162,170,27,2,130,188,137,64,174,190,44,229,204,187,159,122,7,112,1,165,80,111,30,191,195,241,78,237,96,68,173,14,41,9,55,133,21,153,18,58,232,73,8,119,198,184,169,22…
Collagen	pos	939	222,161,203,200,168,107,201,83,181,218,111,122,104,53,30,185,138,145,121,97,118,184,99,230,72,213,190,33,153,130,40,207,132,96,62,84,242,149,56,110,81,105,89,102,90,236,24,91,210,174,179,106,155,73,66,191,103,59,233,225,39,204,31,37,176,87,215,151,74,134,1,44,139,135,3,76,41,8,131,85,11,154,232,129,128,211,216,227,13,209,20,234,214,136,235,35,208,146,94,175,196,98,49,160,6,186,112,7,140,54,19,80,…
Collagen	pos	940	34,8,130,73,45,211,238,205,36,165,22,127,78,147,33,26,218,132,106,187,135,24,95,7,15,55,103,183,150,2,0,119,94,74,195,154,146,51,64,198,27,192,134,69,162,89,206,151,111,131,61,194,31,200,44,221,231,128,84,46,82,114,113,170,188,85,171,18,181,207,145,41,159,237,6,141,105,47,129,213,172,65,71,166,20,177,32,229,193,176,121,232,203,225,76,28,122,174,3,37,223,5,199,115,215,50,81,43,156,86,191,173,25,59…
Collagen	pos	941	24,115,85,149,187,20,173,100,18,87,228,152,32,142,188,180,9,175,164,71,41,127,11,150,241,19,23,73,156,198,177,143,137,147,109,128,235,239,91,49,6,122,12,34,68,136,132,139,230,75,106,226,191,174,96,15,216,195,31,126,14,167,186,210,213,76,59,220,192,80,204,22,155,30,38,93,45,197,202,207,105,217,119,120,5,63,233,10,176,27,48,165,70,162,43,13,229,2,33,190,171,240,60,214,111,47,92,146,208,130,225,37,6…
Collagen	pos	942	74,138,58,102,154,100,107,1,213,2,89,168,129,16,148,83,126,28,179,105,207,159,26,68,76,48,235,75,118,111,183,201,237,93,208,86,184,72,139,176,52,20,91,90,145,177,219,73,19,0,81,171,27,106,137,92,43,156,65,185,155,17,234,226,136,47,212,29,45,157,4,228,60,82,31,5,163,13,98,9,233,144,189,209,24,104,172,78,170,240,152,79,12,21,182,164,198,49,50,46,158,162,42,37,151,117,84,192,10,8,32,143,214,30,103,5…
Collagen	pos	943	171,65,151,5,211,172,110,234,155,30,214,59,18,134,6,85,99,129,98,178,161,235,84,204,66,87,230,148,57,176,229,67,126,38,51,130,20,91,27,8,50,113,46,86,90,123,147,74,190,232,34,191,132,24,213,181,10,121,170,242,0,69,177,154,25,159,71,238,226,185,77,240,82,13,81,119,14,153,141,189,152,209,33,112,109,111,200,43,107,56,100,42,142,22,120,165,4,144,219,216,179,53,221,124,41,218,135,131,73,233,17,166,210…
Collagen	pos	944	92,39,143,20,91,195,229,158,66,49,168,95,234,26,171,157,72,226,167,85,141,135,180,211,160,38,133,46,69,112,80,5,189,33,44,10,203,217,196,18,134,232,109,93,27,94,55,58,237,76,98,56,139,121,156,172,152,148,225,150,192,136,190,125,197,129,88,3,31,116,13,86,138,6,63,174,36,77,101,9,61,17,183,179,67,145,79,154,108,21,205,177,213,23,45,230,113,83,241,200,132,216,193,50,111,47,221,215,144,104,106,71,208…
Collagen	pos	945	190,215,41,61,142,131,138,85,5,123,67,204,53,84,199,149,240,216,235,231,17,20,23,22,40,90,7,223,175,59,10,45,125,102,234,162,80,177,176,124,4,31,30,163,18,133,37,194,196,230,50,237,218,236,87,79,166,46,202,6,147,151,191,242,14,198,68,229,55,156,145,72,65,116,62,44,217,140,29,226,152,38,207,193,94,49,57,144,178,25,170,112,213,109,77,108,88,78,70,21,233,197,179,103,73,136,182,24,48,95,82,1,160,63,2…
Collagen	pos	946	133,150,235,197,26,85,58,190,90,156,7,157,4,82,126,200,111,24,137,8,95,34,113,33,89,3,115,214,114,9,152,218,122,74,39,110,231,155,171,18,124,227,83,147,107,169,67,5,154,60,84,229,212,69,17,102,64,233,159,19,38,78,163,194,66,46,93,144,10,165,43,37,230,22,42,49,28,142,185,174,184,118,208,161,55,15,136,81,20,177,130,143,13,52,117,123,213,134,164,35,238,240,170,146,92,139,59,86,172,191,73,119,97,129,…
[truncated: 13,053 more rows]
