# Supplementary material for: Assessing predictors for new post translational modification sites: A case study on hydroxylation
Source: PLoS Comput Biol. 2020 Jun 22;16(6):e1007967. doi: 10.1371/journal.pcbi.1007967 (PMC7332089; doi:10.1371/journal.pcbi.1007967)
Supplement: S1 Data — (ZIP) [file pcbi.1007967.s002.zip › hydroxylation_supplementary/data/results_tables.tsv]

../data/evaluation_binary.tsv
Collagen
Method	Tp	Fp	Tn	Fn	Sn	Sp	Prec	Wacc	F1	Mcc
HydPred	99.22	4.595	165.405	70.78	0.5836470588235293	0.9729705882352941	0.9560607781699987	0.7783088235294118	0.7245495367827792	0.6044697028594823
ModPred	153.912	37.035	132.965	16.088	0.9053647058823532	0.7821470588235295	0.806695680581108	0.8437558823529412	0.8529852517724625	0.6931172057588385
ModPred_1	144.695	20.189	149.811	25.305	0.8511470588235295	0.8812411764705884	0.8781043085501535	0.8661941176470589	0.8642207342909596	0.73304435915083
ModPred_2	63.645	1.829	168.171	106.355	0.37438235294117644	0.9892411764705883	0.9724301726859126	0.6818117647058823	0.5402833899123836	0.46114975401897207
iHyd-PseAAC	111.763	13.876	156.124	58.237	0.6574294117647059	0.9183764705882355	0.8901866099389008	0.7879029411764706	0.7560239957515655	0.5968080814453658
OH-Pred	147.592	17.493	152.507	22.408	0.8681882352941178	0.8971000000000001	0.8945404722274896	0.882644117647059	0.8809862304548144	0.7659156980419527
PredHydroxy	102.258	3.808	166.192	67.742	0.6015176470588234	0.9776000000000001	0.9643592378564396	0.789558823529412	0.7406508462206548	0.6251558346890541
PredHydroxy_1	82.592	1.705	168.295	87.408	0.4858352941176471	0.9899705882352942	0.9799577863414914	0.7379029411764707	0.6493169731136034	0.5510093133920267
PredHydroxy_2	57.326	1.405	168.595	112.674	0.3372117647058823	0.991735294117647	0.9763672045074141	0.6644735294117647	0.5009545231561934	0.4351098601708317
PredHydroxy_3	0.704	0.0	170.0	169.296	0.004141176470588236	1.0	1.0	0.5020705882352942	0.00823391812865497	0.05431254465935686
RF-Hydroxysite	15.476	124.538	45.462	154.524	0.09103529411764706	0.26742352941176467	0.11051659418802395	0.17922941176470586	0.09978949114162501	-0.6520378889024389
RF-Hydroxysite_1	12.023	100.524	69.476	157.977	0.0707235294117647	0.4086823529411765	0.10694080926350526	0.2397029411764706	0.08506778590884247	-0.5532756324484324
RF-Hydroxysite_2	7.034	68.802	101.198	162.966	0.04137647058823529	0.5952823529411765	0.09310496652517096	0.3183294117647058	0.057203876508855715	-0.43619865895718396
ASM3	18.302	31.058	138.942	151.698	0.10765882352941178	0.8173058823529413	0.37349419924839783	0.46248235294117657	0.16677266950748135	-0.10548630675275927
Consensus	76.158	1.851	168.149	93.842	0.4479882352941178	0.9891117647058824	0.9765132542894058	0.7185499999999999	0.6138968290335547	0.519845318723098
Random	82.342	85.122	84.878	87.658	0.48436470588235303	0.4992823529411765	0.49226137379038676	0.49182352941176477	0.48803018941240034	-0.01635197722948626
Naïve-HMM	139.11	5.173	164.827	30.89	0.8182941176470591	0.9695705882352941	0.9643506429644731	0.8939323529411765	0.8852165702609719	0.7971999079817791
Literature
Method	Tp	Fp	Tn	Fn	Sn	Sp	Prec	Wacc	F1	Mcc
HydPred	362.165	16.495	596.505	250.835	0.5908075040783035	0.9730913539967373	0.9565269034867797	0.7819494290375204	0.7303759810291826	0.6102987411503591
ModPred	527.044	132.919	480.081	85.956	0.8597781402936379	0.7831663947797715	0.7987534849217452	0.8214722675367048	0.8280890157093058	0.6449257589756269
ModPred_1	479.575	72.074	540.926	133.425	0.7823409461663948	0.8824241435562805	0.8694912146942682	0.8323825448613377	0.8235577682623989	0.6682070003576783
ModPred_2	168.089	6.529	606.471	444.911	0.27420717781402937	0.9893491027732464	0.9627305442882966	0.6317781402936378	0.4267347914899979	0.3770600031216447
iHyd-PseAAC	359.231	50.513	562.487	253.769	0.586021207177814	0.9175970636215335	0.8768821449936002	0.7518091353996738	0.7024571490178062	0.5338979541377957
OH-Pred	479.515	62.584	550.416	133.485	0.7822430668841762	0.8979053833605221	0.8846898274059909	0.8400742251223491	0.8302596730479047	0.6848294295392516
PredHydroxy	370.832	13.519	599.481	242.168	0.6049461663947797	0.9779461663947797	0.964891761533073	0.7914461663947797	0.7435877227452843	0.6282706051396963
PredHydroxy_1	334.535	6.051	606.949	278.465	0.5457340946166395	0.9901288743882544	0.982269526396463	0.7679314845024469	0.7015743971384467	0.5981947611020084
PredHydroxy_2	282.952	5.003	607.997	330.048	0.4615856443719413	0.9918384991843392	0.9826603086429214	0.7267120717781403	0.6280442312670569	0.5348087472756218
PredHydroxy_3	0.708	0.0	613.0	612.292	0.0011549755301794456	1.0	1.0	0.5005774877650896	0.002306188925081434	0.028571428571428574
RF-Hydroxysite	90.795	448.829	164.171	522.205	0.14811582381729202	0.26781566068515494	0.16825299699491278	0.2079657422512235	0.1575253832128464	-0.5883818652418336
RF-Hydroxysite_1	68.452	361.908	251.092	544.548	0.11166721044045676	0.40961174551386625	0.1590866271704976	0.2606394779771615	0.13119848421646718	-0.5015368355104864
RF-Hydroxysite_2	47.41	247.103	365.897	565.59	0.07734094616639478	0.5968955954323002	0.16111700521327452	0.3371182707993474	0.10447213945873554	-0.3812015434773766
ASM3	126.527	111.907	501.093	486.473	0.2064061990212072	0.8174437194127243	0.5311103226597658	0.5119249592169658	0.29716524252857607	0.03029440031859717
Consensus	299.833	6.714	606.286	313.167	0.48912398042414357	0.9890473083197391	0.9781494384043969	0.7390856443719412	0.6520645393211703	0.5521362140463091
Random	328.254	307.84	305.16	284.746	0.5354877650897226	0.49781402936378466	0.5161853978489641	0.5166508972267536	0.5255984655148667	0.03332310947827348
Naïve-HMM	524.382	18.609	594.391	88.618	0.8554355628058726	0.9696427406199022	0.9657835263196496	0.9125391517128875	0.9072356969304437	0.8305576637970703
Literature-collagen
Method	Tp	Fp	Tn	Fn	Sn	Sp	Prec	Wacc	F1	Mcc
HydPred	85.062	2.79	103.21	20.938	0.8024716981132076	0.9736792452830189	0.9685725810563206	0.8880754716981132	0.8775137425919891	0.788055199925366
ModPred	99.743	23.2	82.8	6.257	0.9409716981132076	0.781132075471698	0.8122054050762845	0.8610518867924528	0.8715853302351622	0.7319673769794152
ModPred_1	96.263	12.517	93.483	9.737	0.9081415094339622	0.8819150943396227	0.8856303014660506	0.8950283018867925	0.8965170134784192	0.7907355998618866
ModPred_2	49.567	1.105	104.895	56.433	0.46761320754716984	0.9895754716981133	0.9785530667880253	0.7285943396226415	0.6323079677584295	0.5361164348060068
iHyd-PseAAC	85.045	8.573	97.427	20.955	0.802311320754717	0.9191226415094339	0.9092298933752606	0.8607169811320755	0.8521183801835229	0.7268855334545203
OH-Pred	103.939	10.677	95.323	2.061	0.980556603773585	0.8992735849056606	0.9075198919717168	0.9399150943396226	0.9424391899331135	0.8831041494871971
PredHydroxy	77.385	2.217	103.783	28.615	0.7300471698113207	0.9790849056603774	0.972444235909922	0.854566037735849	0.8337091201304946	0.732455436631162
PredHydroxy_1	67.564	0.976	105.024	38.436	0.6373962264150944	0.9907924528301887	0.9859458737600186	0.8140943396226414	0.773930609451166	0.6716807490491201
PredHydroxy_2	52.172	0.81	105.19	53.828	0.49218867924528303	0.9923584905660379	0.9849486336162206	0.7422735849056604	0.6559073463145064	0.5596608707599462
PredHydroxy_3	0.0	0.0	106.0	106.0	0.0	1.0	nan	0.5	0.0	nan
RF-Hydroxysite	2.749	77.772	28.228	103.251	0.025933962264150942	0.2663018867924528	0.03412234456905938	0.14611792452830186	0.029445686106540678	-0.7295616246872134
RF-Hydroxysite_1	2.749	62.52	43.48	103.251	0.025933962264150942	0.41018867924528307	0.042198081621893625	0.218061320754717	0.032078036562764055	-0.6109647722970171
RF-Hydroxysite_2	1.377	42.671	63.329	104.623	0.012990566037735848	0.5974433962264151	0.03145899469426592	0.3052169811320754	0.0183380969154421	-0.4798154579358502
ASM3	13.294	19.308	86.692	92.706	0.12541509433962264	0.8178490566037735	0.4120445750525234	0.47163207547169816	0.1916450990347859	-0.07706787646044413
Consensus	67.6	1.089	104.911	38.4	0.6377358490566036	0.9897264150943397	0.9843433693410917	0.8137311320754715	0.7736810048245522	0.6705307275191233
Random	51.585	53.047	52.953	54.415	0.4866509433962264	0.4995566037735849	0.49385133878254	0.49310377358490565	0.4898334812006742	-0.013783987075460035
Naïve-HMM	92.085	3.285	102.715	13.915	0.8687264150943397	0.969009433962264	0.9658909599129476	0.9188679245283018	0.914568184532636	0.8422403698874578
MS
Method	Tp	Fp	Tn	Fn	Sn	Sp	Prec	Wacc	F1	Mcc
HydPred	132.996	37.505	1363.495	1268.004	0.09492933618843684	0.9732298358315489	0.7806219815092988	0.534079586009993	0.16923467289451066	0.14266407350627242
ModPred	491.825	302.973	1098.027	909.175	0.3510528194147038	0.7837451820128479	0.6189403898792475	0.5673990007137759	0.4479586344271431	0.14957305494677436
ModPred_1	338.319	164.072	1236.928	1062.681	0.24148394004282656	0.8828893647394718	0.6736415978052751	0.5621866523911492	0.35546783860580883	0.16218789072068637
ModPred_2	66.256	14.889	1386.111	1334.744	0.047291934332619565	0.9893725910064239	0.8174542758638327	0.5183322626695217	0.08938858634683379	0.10941460053231954
iHyd-PseAAC	200.201	115.409	1285.591	1200.799	0.1428986438258387	0.9176238401142042	0.6346901572091099	0.5302612419700213	0.2332262367732451	0.09581828136792322
OH-Pred	262.156	142.509	1258.491	1138.844	0.18712062812276947	0.8982805139186296	0.6481091380059516	0.5427005710206995	0.2903478361920696	0.1215606925823188
PredHydroxy	101.256	31.395	1369.605	1299.744	0.07227408993576018	0.9775910064239829	0.7641030360752379	0.5249325481798714	0.13202336539474874	0.11752388897877261
PredHydroxy_1	54.46	14.048	1386.952	1346.54	0.038872234118486795	0.9899728765167737	0.7963586107784018	0.5144225553176303	0.07410586192843403	0.0935347869737361
PredHydroxy_2	30.0	11.612	1389.388	1371.0	0.021413276231263382	0.9917116345467523	0.7237268256298566	0.5065624553890078	0.04158275335945966	0.05451558879201843
PredHydroxy_3	2.771	0.0	1401.0	1398.229	0.001977872947894361	1.0	1.0	0.5009889364739473	0.003947075595585423	0.03112746205709988
RF-Hydroxysite	867.653	1026.052	374.948	533.347	0.6193097787294789	0.2676288365453248	0.4581927784012546	0.44346930763740183	0.5266934212054097	-0.1208233252561991
RF-Hydroxysite_1	702.578	826.949	574.051	698.422	0.5014832262669522	0.40974375446109923	0.45937715100498144	0.45561349036402565	0.4794866106294404	-0.08916764695471699
RF-Hydroxysite_2	462.075	565.623	835.377	938.925	0.32981798715203425	0.596271948608137	0.4496906899882557	0.46304496788008565	0.38050481224520455	-0.07666402103969569
ASM3	278.582	255.971	1145.029	1122.418	0.19884511063526053	0.8172940756602427	0.5213361776532468	0.5080695931477516	0.2878420981226708	0.020606419700812537
Consensus	53.056	15.283	1385.717	1347.944	0.037870092790863674	0.9890913633119199	0.777825277450657	0.5134807280513919	0.072204291875445	0.0875538718090429
Random	693.903	704.465	696.535	707.097	0.4952912205567451	0.4971698786581013	0.4962688561267087	0.4962305496074233	0.4957548112581036	-0.007539523327834083
Naïve-HMM	1310.683	43.008	1357.992	90.317	0.9355339043540327	0.9693019271948609	0.9682484215410517	0.9524179157744468	0.951601838547554	0.9053670744892831
MS-HeLa
Method	Tp	Fp	Tn	Fn	Sn	Sp	Prec	Wacc	F1	Mcc
HydPred	17.286	6.015	219.985	208.714	0.07648672566371682	0.9733849557522124	0.7476060543631323	0.5249358407079645	0.13854419365297638	0.11377915338867908
ModPred	117.455	48.745	177.255	108.545	0.519712389380531	0.7843141592920354	0.7075035901277034	0.6520132743362832	0.5989474070658598	0.315609167036357
ModPred_1	83.281	26.306	199.694	142.719	0.3685	0.8836017699115044	0.7610375190345947	0.6260508849557522	0.496211239578615	0.2945333931671628
ModPred_2	13.758	2.469	223.531	212.242	0.06087610619469025	0.9890752212389382	0.8533567558117539	0.5249756637168141	0.11346625233274908	0.13486687815965584
iHyd-PseAAC	18.193	18.579	207.421	207.807	0.0805	0.9177920353982301	0.4991037037589767	0.49914601769911504	0.13837548180414966	-0.0019542923115136207
OH-Pred	55.943	22.78	203.22	170.057	0.2475353982300885	0.8992035398230088	0.7121889063103738	0.5733694690265487	0.36700851126586415	0.1939628627994856
PredHydroxy	15.282	5.037	220.963	210.718	0.06761946902654867	0.977712389380531	0.7580198274610375	0.5226659292035398	0.12396419340162747	0.11034421251255651
PredHydroxy_1	3.48	2.174	223.826	222.52	0.015398230088495574	0.9903805309734515	0.6441449494949495	0.5028893805309734	0.03001131162095938	0.02872753153681948
PredHydroxy_2	0.0	1.765	224.235	226.0	0.0	0.9921902654867258	0.0	0.4960951327433629	0.0	-0.06583165009660023
PredHydroxy_3	0.0	0.0	226.0	226.0	0.0	1.0	nan	0.5	0.0	nan
RF-Hydroxysite	112.433	165.678	60.322	113.567	0.4974911504424779	0.26691150442477873	0.4043642357442445	0.38220132743362834	0.4460364833040997	-0.2424108397688803
RF-Hydroxysite_1	85.165	133.747	92.253	140.835	0.37683628318584067	0.4081991150442477	0.3892376809315838	0.39251769911504425	0.38280053409736026	-0.2151902551885018
RF-Hydroxysite_2	48.881	91.368	134.632	177.119	0.21628761061946902	0.595716814159292	0.3490661137917778	0.4060022123893805	0.26687245034170193	-0.2030362021663756
ASM3	32.77	41.64	184.36	193.23	0.145	0.8157522123893804	0.4422570882756745	0.48037610619469023	0.21807658678171302	-0.05223304710493391
Consensus	4.161	2.351	223.649	221.839	0.018411504424778763	0.9895973451327433	0.6606064213564213	0.5040044247787611	0.035745677410364635	0.03574354493303922
Random	114.228	113.511	112.489	111.772	0.5054336283185841	0.4977389380530974	0.5019286722440264	0.5015862831858408	0.5034950713595329	0.0031698965618443707
Naïve-HMM	196.171	6.866	219.134	29.829	0.8680132743362832	0.9696194690265486	0.9663188125212748	0.9188163716814158	0.9144577445975837	0.8421029773368564
MS-Kim
Method	Tp	Fp	Tn	Fn	Sn	Sp	Prec	Wacc	F1	Mcc
HydPred	115.357	31.553	1153.447	1069.643	0.09734767932489452	0.9733729957805906	0.7859216563212909	0.5353603375527426	0.173193585737043	0.14677012396940955
ModPred	377.664	255.705	929.295	807.336	0.3187037974683544	0.7842151898734178	0.596436850702349	0.5514594936708861	0.4153714744530205	0.11634914096617441
ModPred_1	257.226	138.747	1046.253	927.774	0.21706835443037975	0.8829139240506328	0.6498909780519974	0.5499911392405064	0.3253771288171746	0.13410272527151165
ModPred_2	52.478	12.389	1172.611	1132.522	0.044285232067510547	0.9895451476793249	0.810506274467478	0.5169151898734178	0.08395603552073828	0.10383999737169339
iHyd-PseAAC	182.169	97.403	1087.597	1002.831	0.15372911392405064	0.9178033755274263	0.6520379952982868	0.5357662447257384	0.24873974177853714	0.11100519038129614
OH-Pred	206.775	120.598	1064.402	978.225	0.17449367088607595	0.898229535864979	0.6319809721123903	0.5363616033755274	0.2734190153096545	0.10549562616886611
PredHydroxy	85.924	26.244	1158.756	1099.076	0.07250970464135022	0.9778531645569619	0.7668839542245574	0.5251814345991561	0.13245449788060307	0.11872323288104863
PredHydroxy_1	50.983	11.951	1173.049	1134.017	0.04302362869198312	0.9899147679324894	0.8114581948811973	0.5164691983122363	0.08169058913530249	0.10257656351786894
PredHydroxy_2	30.06	9.82	1175.18	1154.94	0.025367088607594936	0.9917130801687764	0.7562254862508205	0.5085400843881857	0.04907134062327048	0.06662654067122793
PredHydroxy_3	2.781	0.0	1185.0	1182.219	0.0023468354430379746	1.0	1.0	0.5011734177215189	0.004681432082590401	0.03390971164814836
RF-Hydroxysite	762.538	868.136	316.864	422.462	0.6434919831223629	0.2673957805907173	0.4676424139539018	0.4554438818565401	0.5416387444104481	-0.09623305854252744
RF-Hydroxysite_1	624.274	700.446	484.554	560.726	0.5268135021097046	0.408906329113924	0.47129041039167624	0.46785991561181434	0.49748574881587754	-0.06475305332594249
RF-Hydroxysite_2	415.044	478.363	706.637	769.956	0.35024810126582273	0.5963181434599156	0.464651046982719	0.47328312236286924	0.3993800053239891	-0.05510548685003265
ASM3	246.07	216.787	968.213	938.93	0.20765400843881854	0.8170573839662447	0.531866543518571	0.5123556962025317	0.29863858548637245	0.031253370518010214
Consensus	48.86	13.059	1171.941	1136.14	0.041232067510548524	0.9889797468354431	0.7905430578610231	0.5151059071729958	0.07835235511704348	0.09485827131182725
Random	583.566	595.214	589.786	601.434	0.49246075949367085	0.49770970464135017	0.49512492837688604	0.4950852320675105	0.4937577579644733	-0.009830337874106563
Naïve-HMM	1124.207	35.807	1149.193	60.793	0.9486978902953587	0.9697831223628691	0.9691536991031333	0.959240506329114	0.9588084614141332	0.9187006335870306
MS-collagen
Method	Tp	Fp	Tn	Fn	Sn	Sp	Prec	Wacc	F1	Mcc
HydPred	15.198	1.806	64.194	50.802	0.23027272727272724	0.9726363636363635	0.8974995539376719	0.6014545454545455	0.36542312762619894	0.30361748481344425
ModPred	56.28	14.47	51.53	9.72	0.8527272727272727	0.7807575757575757	0.7969865355811854	0.8167424242424243	0.8234024819120934	0.6359293304367145
ModPred_1	50.74	7.855	58.145	15.26	0.7687878787878788	0.8809848484848485	0.8674599600959951	0.8248863636363635	0.8145616557799954	0.6547673065202206
ModPred_2	14.592	0.702	65.298	51.408	0.22109090909090903	0.9893636363636362	0.9560783297155202	0.6052272727272727	0.35813780373898113	0.3288659421855276
iHyd-PseAAC	29.058	5.423	60.577	36.942	0.44027272727272726	0.9178333333333334	0.8457187188993683	0.6790530303030302	0.5779623837564687	0.408768901921608
OH-Pred	45.768	6.837	59.163	20.232	0.6934545454545455	0.8964090909090909	0.8716386522330001	0.7949318181818181	0.7717330597819477	0.6032735629350386
PredHydroxy	27.086	1.482	64.518	38.914	0.41039393939393937	0.9775454545454545	0.949377578888842	0.6939696969696971	0.5721244267783996	0.4713924924569286
PredHydroxy_1	17.368	0.694	65.306	48.632	0.2631515151515152	0.9894848484848484	0.9631721733175143	0.6263181818181819	0.41232875903980015	0.3676623838791338
PredHydroxy_2	6.926	0.544	65.456	59.074	0.10493939393939392	0.9917575757575757	0.9330685786435787	0.5483484848484848	0.18786685154081073	0.2094724925802168
PredHydroxy_3	0.705	0.0	66.0	65.295	0.01068181818181818	1.0	1.0	0.5053409090909092	0.02104477611940298	0.08737040566610378
RF-Hydroxysite	12.482	48.302	17.698	53.518	0.18912121212121208	0.26815151515151514	0.20542591491105266	0.22863636363636364	0.1967209192181861	-0.545262272229147
RF-Hydroxysite_1	9.022	38.971	27.029	56.978	0.13669696969696968	0.409530303030303	0.18848565627138722	0.2731136363636364	0.15817113587330045	-0.4719861279938199
RF-Hydroxysite_2	5.584	26.706	39.294	60.416	0.0846060606060606	0.5953636363636365	0.17449868127690935	0.3399848484848485	0.11353219349213055	-0.37160651887340335
ASM3	5.599	12.113	53.887	60.401	0.08483333333333332	0.816469696969697	0.32336128942251763	0.45065151515151514	0.13353739975254617	-0.14200084144566424
Consensus	11.065	0.731	65.269	54.935	0.16765151515151513	0.9889242424242423	0.9413760968606557	0.5782878787878788	0.2836464856650625	0.27465325822063047
Random	32.026	33.072	32.928	33.974	0.48524242424242425	0.49890909090909086	0.4933201846433058	0.49207575757575756	0.4886269076758696	-0.015866672435836622
Naïve-HMM	49.202	2.012	63.988	16.798	0.7454848484848485	0.9695151515151516	0.9613929404530529	0.8575	0.8393460514389985	0.7341307512955242
../data/evaluation_score.tsv
Collagen
Method	auc	av_prec
HydPred	0.8653945847750865	0.9033036580762784
ModPred	0.9326053460207613	0.9275978744562628
PredHydroxy	0.7750876124567474	0.8555870448735791
RF-Hydroxysite	0.06664823529411765	0.39422029538195547
Random	0.5007195501730104	0.4976692311531841
Consensus	0.882749723183391	0.8770843758924305
Literature
Method	auc	av_prec
HydPred	0.9040180616282876	0.9205664738752716
ModPred	0.8950159313301523	0.8943213357315998
PredHydroxy	0.8188240940577854	0.8683202971051357
RF-Hydroxysite	0.11982182936857484	0.34848312836576917
Random	0.519311265697809	0.5212323717574862
Consensus	0.8742358470230381	0.8735961425277597
Literature-collagen
Method	auc	av_prec
HydPred	0.9726335884656462	0.9734764337587808
ModPred	0.9555235849056603	0.9489938052998266
PredHydroxy	0.8890506852972588	0.9265317173438554
RF-Hydroxysite	0.02312766998932004	0.4228468339370264
Random	0.5018362406550374	0.5013232916760308
Consensus	0.9503640975436098	0.9383512484591745
MS
Method	auc	av_prec
HydPred	0.5970459091369935	0.6160894992194137
ModPred	0.595779933115991	0.60767406024319
PredHydroxy	0.5154715944204227	0.5486175201125898
RF-Hydroxysite	0.423915621858762	0.45226068193362945
Random	0.5036795271145674	0.503529737514303
Consensus	0.5503381234266744	0.5558010004477641
MS-HeLa
Method	auc	av_prec
HydPred	0.6214169277155611	0.6173787643703941
ModPred	0.686455654319054	0.6927828866788851
PredHydroxy	0.5099732065940951	0.5585078405442887
RF-Hydroxysite	0.3448238898895763	0.40453533037452666
Random	0.5054854041036887	0.5149651722363935
Consensus	0.5224234278330331	0.5338235269730031
MS-Kim
Method	auc	av_prec
HydPred	0.5922156641563852	0.6159571932678448
ModPred	0.5784504363616942	0.5909063428426179
PredHydroxy	0.5161915266428101	0.5471508202585864
RF-Hydroxysite	0.4389381982944328	0.46236269813567554
Random	0.5028755886699069	0.5021295324254407
Consensus	0.5546357186348341	0.5599728138954795
MS-collagen
Method	auc	av_prec
HydPred	0.6948580119375575	0.7587996637613692
ModPred	0.897469696969697	0.8918885271348356
PredHydroxy	0.6034660238751148	0.7378007848870206
RF-Hydroxysite	0.13302812213039486	0.37539261617681724
Random	0.5007053489439853	0.5081625383257847
Consensus	0.7797227961432508	0.7744374543603176
